# Supplementary material for: Network-based machine learning approach to predict immunotherapy response in cancer patients
Source: Nat Commun. 2022 Jun 28;13:3703. doi: 10.1038/s41467-022-31535-6 (PMC9240063; doi:10.1038/s41467-022-31535-6)
Supplement: Supplementary file 3 — Supplementary Data [file 41467_2022_31535_MOESM3_ESM.xlsx]

## Sheet: Supplementary Data Key
Supplementary Data	Description
Data S1	PD1 network propagation scores
Data S2	PD1, CTLA4 network propagation scores
Data S3	PD-L1 network propagation scores
Data S4	NetBio pathways
Data S5	GeneBio genes
Data S6	Tumor microenvironment-based markers
Data S7	Patient's pathway expression levels (ssGSEA NES)
Data S8	Patient's drug response labels

## Sheet: Data S1
PD1 network propagation scores
gene_id	string_protein_id	propagate_score
ARF5	9606.ENSP00000000233	0.000186962
SPTBN2	9606.ENSP00000432568	0.000468306
KIF13B	9606.ENSP00000427900	0.00012345
AP1B1	9606.ENSP00000350199	0.000386342
KIF21A	9606.ENSP00000354878	0.000124781
TMED7	9606.ENSP00000405926	0.000245532
ARFGAP1	9606.ENSP00000314615	0.000217758
ANK2	9606.ENSP00000349588	0.000137453
KLC1	9606.ENSP00000414982	0.00045024
COPZ2	9606.ENSP00000480707	0.000244996
KIF15	9606.ENSP00000324020	0.000474979
DCTN5	9606.ENSP00000300087	0.00045746
KIF2B	9606.ENSP00000268919	0.000486474
KIF16B	9606.ENSP00000384164	0.000120077
KIF25	9606.ENSP00000388878	0.000121229
KDELR2	9606.ENSP00000258739	0.000215733
RAB1B	9606.ENSP00000310226	0.00030465
TMED10	9606.ENSP00000303145	0.000266612
KIF3B	9606.ENSP00000364864	0.000457386
RACGAP1	9606.ENSP00000404190	0.000488572
SPTBN4	9606.ENSP00000263373	0.000138813
GBF1	9606.ENSP00000359000	0.000183378
DYNC1I2	9606.ENSP00000380308	0.000565654
INS	9606.ENSP00000380432	0.000647042
CYTH3	9606.ENSP00000297044	1.93948e-05
CAPZB	9606.ENSP00000401010	0.000489262
RAB11FIP3	9606.ENSP00000262305	2.02462e-05
ACAP2	9606.ENSP00000324287	3.0984e-06
KIF3C	9606.ENSP00000264712	0.000454814
DYNC1LI1	9606.ENSP00000273130	0.000527825
KIFAP3	9606.ENSP00000354560	0.000458068
COPA	9606.ENSP00000357048	0.000297942
YKT6	9606.ENSP00000223369	0.000214344
COPB1	9606.ENSP00000249923	0.000328001
IQSEC1	9606.ENSP00000480301	1.93773e-05
KIF20A	9606.ENSP00000378356	0.000486236
SURF4	9606.ENSP00000361057	0.000182268
GGA1	9606.ENSP00000341344	3.99406e-05
CDC5L	9606.ENSP00000360532	0.000282372
DYNC1I1	9606.ENSP00000320130	0.000526245
RAB1A	9606.ENSP00000387286	0.000307889
ACTR1A	9606.ENSP00000358921	0.000510256
CAPZA2	9606.ENSP00000354947	0.000468439
CAPZA1	9606.ENSP00000263168	0.000482855
CD59	9606.ENSP00000379191	0.00029142
SPTBN5	9606.ENSP00000317790	0.000138518
FOLR1	9606.ENSP00000377284	0.000169851
USO1	9606.ENSP00000444850	0.000168418
CENPE	9606.ENSP00000265148	0.000521191
KIFC1	9606.ENSP00000393963	0.000150031
KIF9	9606.ENSP00000333942	0.000138294
KIF4A	9606.ENSP00000363524	0.000496644
KIF27	9606.ENSP00000297814	0.000122331
ARF1	9606.ENSP00000440005	0.00058192
ARF3	9606.ENSP00000256682	0.000196318
KLC2	9606.ENSP00000399403	0.000443845
KIF21B	9606.ENSP00000411831	0.000127576
DCTN4	9606.ENSP00000414906	0.000450359
KIF6	9606.ENSP00000287152	0.000120415
KIF18B	9606.ENSP00000465992	0.000137012
KIF1A	9606.ENSP00000438388	0.000129239
KIF26A	9606.ENSP00000388241	0.000426275
KIF5A	9606.ENSP00000408979	0.000445117
TMED3	9606.ENSP00000299705	0.000246518
ACTR10	9606.ENSP00000254286	0.000509805
KIF20B	9606.ENSP00000360793	0.000135376
DYNC1LI2	9606.ENSP00000258198	0.000528625
ARFIP2	9606.ENSP00000484121	1.48928e-05
TMED9	9606.ENSP00000330945	0.000198956
ANK1	9606.ENSP00000265709	0.000141143
ARF4	9606.ENSP00000306010	0.000186167
ASAP2	9606.ENSP00000281419	2.48908e-05
CD55	9606.ENSP00000356030	0.000115468
SPTAN1	9606.ENSP00000361824	0.000297034
RAB11A	9606.ENSP00000261890	0.000148871
KIF4B	9606.ENSP00000387875	0.000457137
KIF18A	9606.ENSP00000263181	0.000499768
KLC3	9606.ENSP00000375810	0.000437157
DCTN3	9606.ENSP00000259632	0.000506231
KIF19	9606.ENSP00000374566	0.000120077
KIF23	9606.ENSP00000260363	0.00048186
BET1	9606.ENSP00000222547	0.000178193
KDELR1	9606.ENSP00000329471	0.000221868
ANK3	9606.ENSP00000280772	0.000133491
DYNC1H1	9606.ENSP00000348965	0.000647243
SPTBN1	9606.ENSP00000349259	0.000148091
KIF5B	9606.ENSP00000307078	0.000465296
COPB2	9606.ENSP00000329419	0.00025283
DCTN6	9606.ENSP00000221114	0.000463592
ASAP1	9606.ENSP00000429900	3.75817e-05
DCTN2	9606.ENSP00000408910	0.00053788
KIF11	9606.ENSP00000260731	0.000510576
TMED2	9606.ENSP00000262225	0.000258883
CYTH1	9606.ENSP00000354398	1.65337e-05
KIF2C	9606.ENSP00000361298	0.000532741
ARCN1	9606.ENSP00000264028	0.00024943
KIF1C	9606.ENSP00000320821	0.000125178
DYNLL2	9606.ENSP00000477310	0.000570365
KIF1B	9606.ENSP00000263934	0.000121338
SPTB	9606.ENSP00000451752	0.000139124
COPG2	9606.ENSP00000402346	0.000259498
KIFC2	9606.ENSP00000301332	0.00012065
COPG1	9606.ENSP00000325002	0.000260047
ARFIP1	9606.ENSP00000395083	1.30407e-05
KIF26B	9606.ENSP00000385545	0.000121572
CAPZA3	9606.ENSP00000326238	0.000447435
ACAP1	9606.ENSP00000158762	1.17259e-05
RAB11FIP4	9606.ENSP00000482620	8.96697e-06
DYNLL1	9606.ENSP00000376297	0.000686101
ARFGAP2	9606.ENSP00000434442	0.000174085
KIF2A	9606.ENSP00000385000	0.000494938
KIF22	9606.ENSP00000160827	0.000454687
KIF12	9606.ENSP00000363232	0.000120077
SEC22B	9606.ENSP00000463393	0.000230479
KLC4	9606.ENSP00000259708	0.000434685
ARFGAP3	9606.ENSP00000263245	0.000179936
ETFA	9606.ENSP00000452762	1.67575e-05
KDELR3	9606.ENSP00000386918	0.000210134
SPTA1	9606.ENSP00000357129	0.000140544
AP1G1	9606.ENSP00000377148	0.000396499
KIF3A	9606.ENSP00000385808	0.000462985
COPZ1	9606.ENSP00000449270	0.000248406
COPE	9606.ENSP00000262812	0.000251638
DCTN1	9606.ENSP00000354791	0.000497407
M6PR	9606.ENSP00000000412	0.000304351
LDLRAP1	9606.ENSP00000363458	0.000264048
SH3GL2	9606.ENSP00000369981	0.000584841
STX10	9606.ENSP00000466298	4.56248e-05
GCC2	9606.ENSP00000307939	3.91387e-05
SYNJ2	9606.ENSP00000347792	0.000307251
APOB	9606.ENSP00000233242	0.000450857
HIP1R	9606.ENSP00000253083	0.000344076
FNBP1L	9606.ENSP00000271234	0.000265277
WASL	9606.ENSP00000223023	0.000383152
AP2A1	9606.ENSP00000351926	0.000646537
NSF	9606.ENSP00000381293	0.000165911
RAB5B	9606.ENSP00000353444	0.00030683
IGF2	9606.ENSP00000391826	0.000126373
SYT8	9606.ENSP00000371394	0.000259366
CTSZ	9606.ENSP00000217131	0.000216128
CD3G	9606.ENSP00000431445	0.00557655
AP2B1	9606.ENSP00000482835	0.000587132
UBC	9606.ENSP00000441543	0.000810444
SYT2	9606.ENSP00000356236	0.000274759
ITSN2	9606.ENSP00000347244	0.000282088
EPS15L1	9606.ENSP00000393313	0.000270833
PACSIN1	9606.ENSP00000484060	0.000264177
CD4	9606.ENSP00000011653	0.00541909
AP1M2	9606.ENSP00000250244	0.00035546
SYNJ1	9606.ENSP00000409667	0.000306048
RAB9B	9606.ENSP00000243298	6.13579e-05
AMPH	9606.ENSP00000348602	0.000268854
VPS51	9606.ENSP00000279281	3.75916e-05
UBQLN2	9606.ENSP00000345195	0.000215332
STAM2	9606.ENSP00000263904	0.000338814
ARPC5	9606.ENSP00000294742	0.000323785
TACR1	9606.ENSP00000303522	0.000342112
IL7R	9606.ENSP00000306157	0.000718726
DAB2	9606.ENSP00000313391	0.000270814
REPS2	9606.ENSP00000349824	0.00025965
STAM	9606.ENSP00000366746	0.000338309
STON1	9606.ENSP00000384615	0.000265007
RAB5C	9606.ENSP00000447053	0.00039763
CFTR	9606.ENSP00000003084	0.000344087
SNX18	9606.ENSP00000317332	0.000258234
SYT9	9606.ENSP00000324419	0.000263658
FNBP1	9606.ENSP00000413625	0.000264475
KIF13A	9606.ENSP00000259711	9.20806e-06
AP1S1	9606.ENSP00000336666	0.000432073
SLC18A3	9606.ENSP00000363229	0.000273552
AVP	9606.ENSP00000369647	0.000381729
DVL2	9606.ENSP00000005340	0.00034999
BIN1	9606.ENSP00000316779	0.000276082
NAPG	9606.ENSP00000324628	0.000131143
TRIP10	9606.ENSP00000320117	0.000296196
LRP2	9606.ENSP00000263816	0.000293212
CBL	9606.ENSP00000264033	0.00081171
SH3KBP1	9606.ENSP00000380921	0.000345649
ADRB2	9606.ENSP00000305372	0.000334661
AP1S2	9606.ENSP00000444957	0.000372086
SYT11	9606.ENSP00000357307	0.000266575
GAK	9606.ENSP00000314499	0.000330464
VPS54	9606.ENSP00000272322	4.36921e-05
REPS1	9606.ENSP00000392065	0.000266815
GNS	9606.ENSP00000258145	0.000115414
NECAP1	9606.ENSP00000341737	0.000316495
STX16	9606.ENSP00000360183	6.98023e-05
IGF2R	9606.ENSP00000349437	0.000345845
FCHO1	9606.ENSP00000473001	0.000238796
EGFR	9606.ENSP00000275493	0.000922302
TFRC	9606.ENSP00000353224	0.000355142
AP2S1	9606.ENSP00000263270	0.000625283
CLTC	9606.ENSP00000479606	0.000621003
EPS15	9606.ENSP00000360798	0.000294575
SNX9	9606.ENSP00000376024	0.000318686
VTI1A	9606.ENSP00000376792	6.99691e-05
TF	9606.ENSP00000385834	0.000344282
GGA2	9606.ENSP00000311962	2.27466e-05
VPS53	9606.ENSP00000401435	4.55064e-05
PICALM	9606.ENSP00000377015	0.000338804
PIK3C2A	9606.ENSP00000265970	0.000354753
AVPR2	9606.ENSP00000351805	0.000310219
LDLR	9606.ENSP00000454071	0.000280143
VAMP7	9606.ENSP00000262640	0.000364098
WNT5A	9606.ENSP00000264634	0.000328856
NAPB	9606.ENSP00000482826	0.000143664
RAB5A	9606.ENSP00000273047	0.000348317
AP2M1	9606.ENSP00000292807	0.000645062
RABEPK	9606.ENSP00000362639	1.74196e-05
DNM3	9606.ENSP00000356705	0.000526425
RHOBTB3	9606.ENSP00000369318	1.37095e-05
SYT1	9606.ENSP00000261205	0.000294894
OCRL	9606.ENSP00000360154	0.000371614
VAMP8	9606.ENSP00000263864	0.000523919
ITSN1	9606.ENSP00000370719	0.000312444
UBB	9606.ENSP00000304697	0.000807353
ARPC1A	9606.ENSP00000262942	0.00032861
CLTA	9606.ENSP00000242285	0.0006053
HGS	9606.ENSP00000331201	0.000302838
UBA52	9606.ENSP00000388107	0.00086984
VAMP3	9606.ENSP00000054666	0.000346549
DNM2	9606.ENSP00000373905	0.000582739
AP2A2	9606.ENSP00000327694	0.000628583
EPN1	9606.ENSP00000406209	0.000272443
AAK1	9606.ENSP00000386456	0.000263541
VPS52	9606.ENSP00000409952	4.21106e-05
STON2	9606.ENSP00000450857	0.000266527
FZD4	9606.ENSP00000434034	0.000299637
CD3D	9606.ENSP00000300692	0.00549248
CHRM2	9606.ENSP00000399745	0.000370149
HIP1	9606.ENSP00000336747	0.00026148
PACSIN3	9606.ENSP00000440945	0.00026537
EPN2	9606.ENSP00000320543	0.0002654
VAMP4	9606.ENSP00000236192	0.000313692
EGF	9606.ENSP00000265171	0.000700731
ACTR3	9606.ENSP00000263238	0.000343347
KIAA0319	9606.ENSP00000367459	0.000265949
SH3GL1	9606.ENSP00000269886	0.000303857
ACTR2	9606.ENSP00000367220	0.000420713
NAPA	9606.ENSP00000263354	0.000210033
SGIP1	9606.ENSP00000360076	0.000337375
SNAP91	9606.ENSP00000400459	0.000261245
SH3GL3	9606.ENSP00000320092	0.000273068
ARRB2	9606.ENSP00000403701	0.000438187
GAPVD1	9606.ENSP00000377664	0.000261244
RPS27A	9606.ENSP00000272317	0.000849375
SLC2A8	9606.ENSP00000362469	0.000258605
ARRB1	9606.ENSP00000409581	0.000471264
ARPC2	9606.ENSP00000295685	0.000335069
HSPA8	9606.ENSP00000432083	0.000443956
TXNDC5	9606.ENSP00000369081	0.000150036
DNM1	9606.ENSP00000362014	0.000584551
RAB9A	9606.ENSP00000420127	7.34304e-05
DNASE2	9606.ENSP00000222219	4.6852e-05
AGFG1	9606.ENSP00000387282	0.000266977
VAMP2	9606.ENSP00000314214	0.000404215
PLIN3	9606.ENSP00000221957	1.89317e-05
PGRMC1	9606.ENSP00000217971	9.51178e-05
FCHO2	9606.ENSP00000393776	0.000240542
CLTB	9606.ENSP00000309415	0.000347308
TGOLN2	9606.ENSP00000386443	0.000410611
AP1M1	9606.ENSP00000388996	0.00044742
CTTN	9606.ENSP00000365745	0.000385815
NECAP2	9606.ENSP00000391942	0.000323285
PACSIN2	9606.ENSP00000263246	0.000262592
AP1S3	9606.ENSP00000379891	0.000343178
ARPC4	9606.ENSP00000388169	0.000324525
ARPC3	9606.ENSP00000228825	0.000332352
CLTCL1	9606.ENSP00000441158	0.000294025
SCARB2	9606.ENSP00000264896	0.000277844
DNAJC6	9606.ENSP00000360108	0.000330207
AGTR1	9606.ENSP00000419422	0.00037842
FKBP4	9606.ENSP00000001008	6.43197e-05
NR3C2	9606.ENSP00000350815	5.60516e-05
NRIP1	9606.ENSP00000383063	5.33443e-05
HSF1	9606.ENSP00000431512	3.13501e-05
NR3C1	9606.ENSP00000231509	0.000176588
S100A1	9606.ENSP00000292169	1.78047e-05
AHSA1	9606.ENSP00000216479	1.71773e-05
PPP5C	9606.ENSP00000012443	4.00108e-05
ESR1	9606.ENSP00000405330	0.000217196
GLMN	9606.ENSP00000359385	7.60636e-05
GATA3	9606.ENSP00000368632	0.000338958
PHLPP1	9606.ENSP00000262719	1.36208e-05
FKBP5	9606.ENSP00000444810	2.36805e-05
HSPA1A	9606.ENSP00000364802	7.93855e-05
PPID	9606.ENSP00000303754	1.79749e-05
HSPA2	9606.ENSP00000378199	7.99282e-05
MAPK1	9606.ENSP00000215832	0.000683306
PTGES3	9606.ENSP00000482075	0.000120096
ATOX1	9606.ENSP00000430598	7.44601e-06
TLE3	9606.ENSP00000452871	3.9772e-05
HSPA4	9606.ENSP00000302961	0.00010472
HSP90AA1	9606.ENSP00000335153	0.000377762
HSP90AB1	9606.ENSP00000360609	0.000156477
NCOA3	9606.ENSP00000361066	0.000102017
STIP1	9606.ENSP00000351646	3.26694e-05
MTOR	9606.ENSP00000354558	0.000241763
EP300	9606.ENSP00000263253	0.000353278
FOXA1	9606.ENSP00000250448	3.93622e-05
HSPA1L	9606.ENSP00000364805	4.88758e-05
ESR2	9606.ENSP00000343925	5.87246e-05
AKT1	9606.ENSP00000451828	0.000927384
PHYH	9606.ENSP00000263038	1.13867e-05
PGR	9606.ENSP00000325120	0.000103213
MAPK3	9606.ENSP00000263025	0.000572908
AR	9606.ENSP00000363822	0.000185868
CLCA1	9606.ENSP00000234701	1.23148e-05
HSPA1B	9606.ENSP00000364801	4.27187e-05
CYP26B1	9606.ENSP00000001146	1.42953e-05
CYP3A4	9606.ENSP00000337915	6.83416e-05
RARS	9606.ENSP00000231572	1.70056e-05
CYP2S1	9606.ENSP00000308032	2.44308e-05
CYP26A1	9606.ENSP00000224356	2.51757e-05
CYP2A6	9606.ENSP00000301141	3.93856e-05
CYP3A5	9606.ENSP00000222982	4.19424e-05
CYP2C9	9606.ENSP00000260682	4.37604e-05
CYP2B6	9606.ENSP00000324648	4.98971e-05
STRA8	9606.ENSP00000275764	4.81371e-06
ALDH1A2	9606.ENSP00000249750	2.04379e-05
CYP1A2	9606.ENSP00000342007	0.000160074
ALDH1A3	9606.ENSP00000332256	2.57583e-05
AOX1	9606.ENSP00000363832	5.10725e-05
CYP1A1	9606.ENSP00000369050	0.000172845
CYP3A7	9606.ENSP00000480571	2.76113e-05
ALDH1A1	9606.ENSP00000297785	3.29837e-05
CYP2C8	9606.ENSP00000360317	3.74761e-05
NANOS2	9606.ENSP00000341021	2.16057e-05
CYP2C18	9606.ENSP00000285979	2.62651e-05
CYP26C1	9606.ENSP00000285949	1.22603e-05
CRABP1	9606.ENSP00000299529	3.18267e-06
CYP4A11	9606.ENSP00000311095	3.58393e-05
NDUFAF7	9606.ENSP00000002125	1.57215e-05
NDUFA1	9606.ENSP00000360492	2.16017e-05
MT-ND1	9606.ENSP00000354687	2.10209e-05
NDUFA7	9606.ENSP00000301457	2.81659e-05
METTL20	9606.ENSP00000350353	4.77985e-06
NDUFS5	9606.ENSP00000362060	2.93619e-05
NDUFB7	9606.ENSP00000215565	3.29933e-05
NDUFA10	9606.ENSP00000252711	2.38751e-05
ECSIT	9606.ENSP00000270517	2.26896e-05
NDUFS7	9606.ENSP00000233627	2.85988e-05
NDUFA5	9606.ENSP00000417142	2.75098e-05
NDUFS2	9606.ENSP00000356972	2.91545e-05
NDUFS3	9606.ENSP00000263774	3.05895e-05
NDUFA12	9606.ENSP00000330737	2.92582e-05
NDUFA8	9606.ENSP00000362873	2.73394e-05
MT-ND4	9606.ENSP00000354961	1.99829e-05
NDUFA13	9606.ENSP00000423673	2.98882e-05
NDUFA3	9606.ENSP00000418438	1.93187e-05
NDUFS8	9606.ENSP00000315774	2.9887e-05
MT-ND2	9606.ENSP00000355046	2.0709e-05
NDUFB6	9606.ENSP00000369176	2.30383e-05
NDUFS1	9606.ENSP00000392709	2.63557e-05
NDUFV2	9606.ENSP00000327268	2.79453e-05
NDUFB9	9606.ENSP00000276689	2.80805e-05
NDUFAF2	9606.ENSP00000296597	1.50292e-05
MT-ND5	9606.ENSP00000354813	2.02429e-05
NDUFC1	9606.ENSP00000441126	2.10623e-05
NDUFS4	9606.ENSP00000296684	2.91093e-05
NDUFA9	9606.ENSP00000266544	3.17879e-05
NDUFB2	9606.ENSP00000419087	2.02835e-05
NDUFB4	9606.ENSP00000184266	2.1211e-05
NDUFB1	9606.ENSP00000330787	1.86711e-05
FOXRED1	9606.ENSP00000263578	1.54958e-05
NDUFV3	9606.ENSP00000346196	1.84531e-05
NDUFB8	9606.ENSP00000299166	4.11078e-05
NDUFB11	9606.ENSP00000276062	2.41435e-05
NDUFA2	9606.ENSP00000252102	2.57937e-05
NUBPL	9606.ENSP00000281081	8.14742e-06
NDUFB5	9606.ENSP00000259037	2.93807e-05
NDUFAF6	9606.ENSP00000379430	1.41886e-05
TIMMDC1	9606.ENSP00000418803	2.0099e-05
METTL10	9606.ENSP00000357829	4.27865e-06
NDUFB10	9606.ENSP00000268668	2.62509e-05
NDUFAF3	9606.ENSP00000323076	1.67818e-05
NDUFA6	9606.ENSP00000418842	2.63017e-05
NDUFC2	9606.ENSP00000281031	6.34719e-05
NDUFS6	9606.ENSP00000274137	2.63595e-05
NDUFAB1	9606.ENSP00000458770	4.20381e-05
MT-ND6	9606.ENSP00000354665	1.89815e-05
MT-ND3	9606.ENSP00000355206	1.94883e-05
TMEM126B	9606.ENSP00000351737	1.49861e-05
METTL13	9606.ENSP00000354920	2.15622e-06
NDUFV1	9606.ENSP00000322450	2.88446e-05
NDUFA11	9606.ENSP00000389160	2.94316e-05
NSUN3	9606.ENSP00000318986	4.6935e-06
METTL12	9606.ENSP00000431287	1.28793e-06
NDUFB3	9606.ENSP00000237889	2.24918e-05
ACAD9	9606.ENSP00000312618	1.8904e-05
MTRF1L	9606.ENSP00000356202	1.78691e-05
NDUFAF5	9606.ENSP00000367346	1.64542e-05
NDUFAF4	9606.ENSP00000358272	1.57254e-05
NDUFAF1	9606.ENSP00000260361	1.61857e-05
FUCA2	9606.ENSP00000002165	0.000128761
MPO	9606.ENSP00000225275	0.000130998
HSP90B1	9606.ENSP00000299767	0.000137244
P4HB	9606.ENSP00000327801	0.000142638
ARSA	9606.ENSP00000216124	7.33799e-05
DSN1	9606.ENSP00000389810	0.000142793
RETN	9606.ENSP00000221515	0.000185251
FSTL3	9606.ENSP00000166139	6.71106e-05
PDIA6	9606.ENSP00000385385	8.43784e-05
VAT1	9606.ENSP00000347872	6.3999e-05
AGA	9606.ENSP00000264595	7.46567e-05
CECR1	9606.ENSP00000382731	6.71488e-05
HMHA1	9606.ENSP00000439601	7.93025e-05
TNC	9606.ENSP00000265131	9.97302e-05
AFP	9606.ENSP00000379138	8.39789e-05
GDI2	9606.ENSP00000369538	0.000144384
CP	9606.ENSP00000264613	7.71944e-05
MSLN	9606.ENSP00000372313	0.0001079
ARG1	9606.ENSP00000349446	0.000199584
ELANE	9606.ENSP00000466090	0.000183316
CALU	9606.ENSP00000438248	7.38357e-05
ANO8	9606.ENSP00000159087	6.51978e-05
MAN2B1	9606.ENSP00000395473	6.54962e-05
AMELX	9606.ENSP00000370088	7.08833e-05
MFGE8	9606.ENSP00000268150	7.32097e-05
GAS6	9606.ENSP00000331831	0.000111538
CHRDL1	9606.ENSP00000361112	6.93365e-05
PA2G4	9606.ENSP00000302886	9.45413e-05
CHGB	9606.ENSP00000368244	7.30932e-05
CYB5R3	9606.ENSP00000354468	7.80066e-05
MXRA8	9606.ENSP00000399229	6.60756e-05
NAPRT	9606.ENSP00000401508	9.51465e-05
GUSB	9606.ENSP00000302728	9.99205e-05
PLAC8	9606.ENSP00000399700	6.63402e-05
RCN1	9606.ENSP00000054950	7.19449e-05
FAM20C	9606.ENSP00000322323	6.74545e-05
SDC2	9606.ENSP00000307046	0.000203209
RNASET2	9606.ENSP00000426455	6.84196e-05
CST3	9606.ENSP00000381448	0.000187209
GCA	9606.ENSP00000394842	7.47832e-05
SCG3	9606.ENSP00000220478	6.7383e-05
FRK	9606.ENSP00000476145	0.000192113
SDCBP	9606.ENSP00000260130	9.71141e-05
STC2	9606.ENSP00000265087	6.56938e-05
PRKCD	9606.ENSP00000378217	0.000255947
VGF	9606.ENSP00000249330	6.78524e-05
FBN1	9606.ENSP00000325527	9.27454e-05
MFI2	9606.ENSP00000296350	9.41802e-05
MEPE	9606.ENSP00000416984	6.78877e-05
FSTL1	9606.ENSP00000295633	7.06027e-05
AMBN	9606.ENSP00000313809	7.10152e-05
SPP2	9606.ENSP00000168148	8.1024e-05
KTN1	9606.ENSP00000378725	8.72461e-05
SERPINA1	9606.ENSP00000416066	0.000190922
NOTUM	9606.ENSP00000387310	7.93009e-05
C3	9606.ENSP00000245907	0.000281191
HRC	9606.ENSP00000252825	6.60284e-05
PRSS23	9606.ENSP00000280258	6.51978e-05
IGFBP4	9606.ENSP00000269593	7.09252e-05
GLA	9606.ENSP00000218516	7.62922e-05
PSMD1	9606.ENSP00000309474	0.000213425
PRDX6	9606.ENSP00000342026	7.48984e-05
LAMC1	9606.ENSP00000258341	0.000158326
ANXA2	9606.ENSP00000346032	9.34255e-05
AZU1	9606.ENSP00000233997	6.46754e-05
ALB	9606.ENSP00000295897	0.000265206
VWA1	9606.ENSP00000417185	6.69924e-05
BMP4	9606.ENSP00000245451	0.000144923
ITIH2	9606.ENSP00000351190	7.33211e-05
APOA2	9606.ENSP00000356969	0.000118098
NPC2	9606.ENSP00000451112	6.78407e-05
APOA5	9606.ENSP00000445002	9.28643e-05
FAM20A	9606.ENSP00000468308	6.71213e-05
CAP1	9606.ENSP00000361883	7.92898e-05
EVA1A	9606.ENSP00000233712	6.71115e-05
LYZ	9606.ENSP00000261267	0.000191033
CREG1	9606.ENSP00000359540	6.51391e-05
ENAM	9606.ENSP00000379383	7.10864e-05
APOE	9606.ENSP00000252486	0.000148568
IGFBP5	9606.ENSP00000233813	7.22468e-05
ARSB	9606.ENSP00000264914	7.37552e-05
APP	9606.ENSP00000284981	0.000420961
IMPDH1	9606.ENSP00000345096	8.01627e-05
MIA3	9606.ENSP00000340900	8.28848e-05
IGFBP1	9606.ENSP00000275525	7.13576e-05
CCT8	9606.ENSP00000286788	0.00014503
GGH	9606.ENSP00000260118	0.000203629
SCG2	9606.ENSP00000304133	6.84776e-05
IGFBP7	9606.ENSP00000295666	7.28262e-05
PLGLB1	9606.ENSP00000347933	6.64599e-06
SERPINC1	9606.ENSP00000356671	0.000102606
UNC13D	9606.ENSP00000207549	8.08826e-05
KNG1	9606.ENSP00000265023	0.000301301
FGF23	9606.ENSP00000237837	0.000181919
PYCARD	9606.ENSP00000247470	9.56635e-05
C6orf120	9606.ENSP00000346931	6.40572e-05
NHLRC3	9606.ENSP00000368920	6.42075e-05
SPP1	9606.ENSP00000378517	0.000148179
GPC3	9606.ENSP00000377836	0.000119515
MATN3	9606.ENSP00000383894	7.0248e-05
SERPINA10	9606.ENSP00000261994	6.95695e-05
MGAT4A	9606.ENSP00000264968	6.87962e-05
TUBB4B	9606.ENSP00000341289	0.000145293
VCP	9606.ENSP00000351777	0.00015672
DMP1	9606.ENSP00000340935	7.09669e-05
TOLLIP	9606.ENSP00000314733	0.000184888
ARSK	9606.ENSP00000369346	5.93548e-06
APOA1	9606.ENSP00000236850	0.000143772
PTGES2	9606.ENSP00000345341	7.36635e-05
PRKCSH	9606.ENSP00000466134	7.74412e-05
CDH2	9606.ENSP00000269141	0.000165462
PCSK9	9606.ENSP00000303208	9.67265e-05
HEXB	9606.ENSP00000261416	7.38119e-05
PROC	9606.ENSP00000234071	9.63503e-05
NUCB1	9606.ENSP00000385923	6.93972e-05
GLB1	9606.ENSP00000306920	9.0843e-05
TMEM132A	9606.ENSP00000005286	6.51978e-05
PADI2	9606.ENSP00000364635	6.4521e-05
CCT2	9606.ENSP00000299300	0.000147949
F5	9606.ENSP00000356771	0.00018709
MEN1	9606.ENSP00000337088	0.000102693
DPP7	9606.ENSP00000360635	6.65478e-05
MNDA	9606.ENSP00000357123	8.59938e-05
TRAPPC1	9606.ENSP00000302783	0.000143879
C4A	9606.ENSP00000396688	9.26248e-05
GM2A	9606.ENSP00000349687	6.78346e-05
MBTPS1	9606.ENSP00000344223	7.26212e-05
SERPIND1	9606.ENSP00000215727	7.69444e-05
AMTN	9606.ENSP00000341013	6.83034e-05
IGFBP3	9606.ENSP00000370473	9.3449e-05
PYGB	9606.ENSP00000216962	8.22269e-05
CKAP4	9606.ENSP00000367265	0.000181618
TUBB	9606.ENSP00000339001	0.000144555
ORM2	9606.ENSP00000394936	0.000207942
HEBP2	9606.ENSP00000475750	6.93607e-05
FUCA1	9606.ENSP00000363603	6.5024e-05
FTL	9606.ENSP00000366525	0.000136481
CTSC	9606.ENSP00000227266	0.000378102
SPARCL1	9606.ENSP00000414856	6.5715e-05
ADAM10	9606.ENSP00000260408	0.000221822
IL6	9606.ENSP00000385675	0.00121851
BPI	9606.ENSP00000262865	0.00015812
QSOX1	9606.ENSP00000356574	0.000235795
SERPINB3	9606.ENSP00000283752	7.46568e-05
APLP2	9606.ENSP00000263574	7.05537e-05
S100A7	9606.ENSP00000357712	7.57226e-05
FAF2	9606.ENSP00000261942	9.18362e-05
LAMB1	9606.ENSP00000222399	0.000167156
CSF1	9606.ENSP00000327513	0.00016525
PENK	9606.ENSP00000324248	0.000176802
SHISA5	9606.ENSP00000296444	6.72241e-05
PNPLA2	9606.ENSP00000337701	8.90705e-05
DNAJC3	9606.ENSP00000473631	0.000155022
VCAN	9606.ENSP00000265077	0.000118678
LTBP1	9606.ENSP00000386043	6.86802e-05
CYR61	9606.ENSP00000398736	8.24011e-05
PRTN3	9606.ENSP00000234347	7.79113e-05
TIMP1	9606.ENSP00000218388	0.000151342
LGALS1	9606.ENSP00000215909	7.19635e-05
ACLY	9606.ENSP00000253792	9.16907e-05
HRNR	9606.ENSP00000357791	6.42027e-05
AHSG	9606.ENSP00000393887	0.000131677
GOLM1	9606.ENSP00000373364	6.60315e-05
CTSA	9606.ENSP00000361562	0.000308312
WFS1	9606.ENSP00000226760	7.19142e-05
RNASE3	9606.ENSP00000302324	7.3259e-05
LAMB2	9606.ENSP00000388325	0.000122271
RNASE2	9606.ENSP00000303276	6.95657e-05
FGG	9606.ENSP00000336829	0.000269675
FGA	9606.ENSP00000306361	0.000275014
IST1	9606.ENSP00000438399	7.81016e-05
FN1	9606.ENSP00000346839	0.000466465
PRSS3P2	9606.ENSP00000485444	7.19477e-05
CTSG	9606.ENSP00000216336	8.80769e-05
BPIFB2	9606.ENSP00000170150	6.84145e-05
BMP15	9606.ENSP00000252677	7.2231e-05
GRN	9606.ENSP00000053867	7.66705e-05
STK11IP	9606.ENSP00000295641	6.47513e-05
FABP5	9606.ENSP00000297258	7.4426e-05
APOL1	9606.ENSP00000317674	7.9392e-05
GALNS	9606.ENSP00000268695	6.76138e-05
CPPED1	9606.ENSP00000371193	7.43179e-05
TTR	9606.ENSP00000237014	8.34944e-05
HS3ST1	9606.ENSP00000002596	1.3125e-05
HS2ST1	9606.ENSP00000359581	1.74037e-05
UST	9606.ENSP00000356433	1.1115e-05
GPC6	9606.ENSP00000366246	4.18886e-05
HS6ST1	9606.ENSP00000259241	1.56485e-05
HSPG2	9606.ENSP00000363827	0.000123936
SDC1	9606.ENSP00000370542	0.000163866
EXT1	9606.ENSP00000367446	1.4732e-05
AGRN	9606.ENSP00000368678	0.000115845
GPC2	9606.ENSP00000292377	4.23683e-05
GCNT4	9606.ENSP00000317027	1.47133e-05
GPC5	9606.ENSP00000366267	4.33566e-05
GPC1	9606.ENSP00000264039	0.000105991
GCNT2	9606.ENSP00000368917	1.20138e-05
NA	9606.ENSP00000359579	7.65971e-06
SDC3	9606.ENSP00000344468	7.52705e-05
GCNT1	9606.ENSP00000415454	2.35857e-05
SDC4	9606.ENSP00000361818	9.64808e-05
GLCE	9606.ENSP00000261858	1.67876e-05
GPC4	9606.ENSP00000359864	4.82202e-05
SEMA3F	9606.ENSP00000002829	2.13383e-05
NTN1	9606.ENSP00000173229	8.51406e-05
PLXNB2	9606.ENSP00000409171	2.54624e-05
EFNB1	9606.ENSP00000204961	0.000167407
PLXNC1	9606.ENSP00000258526	1.38228e-05
EFNB3	9606.ENSP00000226091	0.000116092
PLXNB1	9606.ENSP00000351338	3.66727e-05
EFNA3	9606.ENSP00000357393	6.49598e-05
PLXNA4	9606.ENSP00000352882	4.31743e-05
PLXND1	9606.ENSP00000317128	3.21577e-05
PLXNA3	9606.ENSP00000358696	4.54004e-05
EFNA1	9606.ENSP00000357392	0.000139522
EFNA2	9606.ENSP00000215368	6.64137e-05
PLXNB3	9606.ENSP00000442736	2.51573e-05
PLXNA1	9606.ENSP00000377061	5.29052e-05
NRP1	9606.ENSP00000265371	0.00011372
PLXNA2	9606.ENSP00000356000	4.34434e-05
VEGFA	9606.ENSP00000478570	0.00046251
EFNA5	9606.ENSP00000328777	0.000107132
EFNB2	9606.ENSP00000245323	0.000130799
NRP2	9606.ENSP00000353582	3.23627e-05
EFNA4	9606.ENSP00000414378	6.91146e-05
PSMB9	9606.ENSP00000363993	0.000162174
PSMC5	9606.ENSP00000310572	0.000161403
SNX3	9606.ENSP00000230085	1.63789e-05
PSMC2	9606.ENSP00000391211	0.00015821
BEST3	9606.ENSP00000332413	4.36881e-06
AGT	9606.ENSP00000355627	0.000261129
PSMD11	9606.ENSP00000261712	0.00015299
PSME1	9606.ENSP00000372155	0.00014389
PSMD4	9606.ENSP00000357879	0.000157742
CLCN3	9606.ENSP00000261514	2.49112e-06
PSMB4	9606.ENSP00000290541	0.000149093
PRKAB2	9606.ENSP00000254101	4.55122e-05
RHOQ	9606.ENSP00000238738	0.00015099
PRSS1	9606.ENSP00000308720	1.61274e-05
YWHAG	9606.ENSP00000306330	0.000127565
PSMB11	9606.ENSP00000386212	0.00013221
SLC26A3	9606.ENSP00000345873	4.03555e-06
PSMA6	9606.ENSP00000261479	0.000153739
PSMB1	9606.ENSP00000262193	0.000141529
PSMC4	9606.ENSP00000157812	0.00015557
BEST2	9606.ENSP00000448310	4.54732e-06
ERLEC1	9606.ENSP00000185150	2.25583e-05
BEST4	9606.ENSP00000361281	4.08873e-06
PRKAR1A	9606.ENSP00000376475	0.000116853
PSMD6	9606.ENSP00000418695	0.000147032
PRKAR2A	9606.ENSP00000265563	0.000123451
PSMA1	9606.ENSP00000414359	0.000153939
PRKAR2B	9606.ENSP00000265717	0.00018018
PSMB7	9606.ENSP00000259457	0.000140701
RNF185	9606.ENSP00000320508	1.27094e-05
DNAJA1	9606.ENSP00000369127	1.57716e-05
EZR	9606.ENSP00000356042	0.000145349
PSME4	9606.ENSP00000384211	0.000133683
FLNA	9606.ENSP00000358866	0.000103386
PRKAG3	9606.ENSP00000397133	3.53139e-05
BEST1	9606.ENSP00000399709	6.05066e-06
PRKAA1	9606.ENSP00000346148	4.85452e-05
ERLIN1	9606.ENSP00000410964	1.55838e-05
CCL4	9606.ENSP00000482259	0.000258852
SLC4A7	9606.ENSP00000295736	3.87378e-06
PSMC6	9606.ENSP00000401802	0.000149213
USP10	9606.ENSP00000457411	2.38139e-05
FLNC	9606.ENSP00000327145	6.31825e-05
DERL1	9606.ENSP00000259512	2.28638e-05
PRKACA	9606.ENSP00000309591	0.000298426
PSMA8	9606.ENSP00000311121	0.000133533
RNF5	9606.ENSP00000364235	1.32775e-05
ANO1	9606.ENSP00000347454	1.3303e-05
OS9	9606.ENSP00000318165	3.36e-05
SLC26A8	9606.ENSP00000417638	5.49355e-06
SCNN1G	9606.ENSP00000300061	2.03559e-05
PSMA2	9606.ENSP00000223321	0.000155502
SCNN1B	9606.ENSP00000345751	1.86e-05
SLC4A4	9606.ENSP00000393557	6.69254e-06
PSMD5	9606.ENSP00000210313	0.000139229
CLCN2	9606.ENSP00000265593	5.90938e-06
SLC9A3R1	9606.ENSP00000262613	4.15117e-05
PRKAG2	9606.ENSP00000287878	4.44823e-05
SLC12A2	9606.ENSP00000262461	2.32169e-05
SLC26A9	9606.ENSP00000356102	1.17875e-06
PRKACG	9606.ENSP00000366488	0.000242963
PSMA3	9606.ENSP00000216455	0.00016222
DERL3	9606.ENSP00000384744	1.41447e-05
CANX	9606.ENSP00000247461	0.000356636
PSME3	9606.ENSP00000293362	0.000149192
PSMB2	9606.ENSP00000362334	0.000147689
CXCL12	9606.ENSP00000379140	0.000343672
PSMF1	9606.ENSP00000338039	0.000138397
PSMD10	9606.ENSP00000217958	0.000141071
PSMB3	9606.ENSP00000483688	0.000146472
GLRA1	9606.ENSP00000411593	5.86413e-06
GOPC	9606.ENSP00000357484	7.55094e-06
YWHAZ	9606.ENSP00000379287	0.000177831
FLNB	9606.ENSP00000420213	5.4691e-05
CCL11	9606.ENSP00000302234	0.000155719
PSMB6	9606.ENSP00000270586	0.000143112
PSMC3	9606.ENSP00000481029	0.000145505
PDZK1	9606.ENSP00000394485	1.52178e-05
KCNJ1	9606.ENSP00000376432	9.58591e-06
PSMD9	9606.ENSP00000440485	0.000139234
F2	9606.ENSP00000308541	0.000183803
PSMD8	9606.ENSP00000215071	0.000145719
PSMD3	9606.ENSP00000264639	0.000145939
PRKAG1	9606.ENSP00000323867	5.40738e-05
PSME2	9606.ENSP00000216802	0.00015302
PSMD12	9606.ENSP00000348442	0.000147542
PSMB10	9606.ENSP00000351314	0.000142208
PSMD13	9606.ENSP00000396937	0.000144768
PSMA5	9606.ENSP00000271308	0.000156411
PSMD7	9606.ENSP00000219313	0.000145549
ANO2	9606.ENSP00000348453	3.48647e-06
CXCL8	9606.ENSP00000306512	0.000463172
TJP1	9606.ENSP00000281537	6.24805e-05
SCNN1A	9606.ENSP00000353292	2.01285e-05
CLCN1	9606.ENSP00000339867	5.35387e-06
PSMD14	9606.ENSP00000386541	0.000153398
PRKACB	9606.ENSP00000359719	0.000251252
GNGT1	9606.ENSP00000248572	0.000387393
SLC9A3	9606.ENSP00000264938	1.78751e-05
PSMB8	9606.ENSP00000364016	0.000311144
PSMA7	9606.ENSP00000359910	0.000173445
EDN1	9606.ENSP00000368683	0.000204662
PSMA4	9606.ENSP00000044462	0.000154671
PRKG1	9606.ENSP00000363092	4.50788e-05
PSMC1	9606.ENSP00000261303	0.000156586
KCNN4	9606.ENSP00000262888	1.22242e-05
GLRA3	9606.ENSP00000274093	7.68109e-06
STUB1	9606.ENSP00000219548	0.000100768
ANO6	9606.ENSP00000409126	0.0001185
SLC26A6	9606.ENSP00000378920	5.30438e-06
DERL2	9606.ENSP00000158771	2.71421e-05
GNB1	9606.ENSP00000481878	0.000665862
PSMD2	9606.ENSP00000310129	0.000154788
PRKAR1B	9606.ENSP00000385749	0.000111548
SPINK1	9606.ENSP00000296695	6.38641e-06
SEL1L	9606.ENSP00000337053	3.19647e-05
ERLIN2	9606.ENSP00000276461	5.60809e-05
PSMB5	9606.ENSP00000355325	0.000140354
GLRA4	9606.ENSP00000361700	6.40134e-06
PRKAB1	9606.ENSP00000229328	5.07078e-05
SHFM1	9606.ENSP00000481021	0.000141255
PRKAA2	9606.ENSP00000360290	4.82451e-05
SLC9A3R2	9606.ENSP00000408005	2.11279e-05
CYP51A1	9606.ENSP00000003100	1.38309e-05
NFYC	9606.ENSP00000396620	2.26669e-05
SIGMAR1	9606.ENSP00000277010	7.87235e-06
IDI1	9606.ENSP00000370748	1.25068e-05
MSMO1	9606.ENSP00000261507	1.03774e-05
PRPF19	9606.ENSP00000227524	7.4521e-05
TM7SF2	9606.ENSP00000279263	9.68454e-06
LBR	9606.ENSP00000339883	1.16509e-05
SP1	9606.ENSP00000329357	0.000108482
MVK	9606.ENSP00000443551	1.49144e-05
C14orf1	9606.ENSP00000256319	7.25314e-06
HSD17B7	9606.ENSP00000254521	1.54197e-05
FDPS	9606.ENSP00000349078	1.80093e-05
PMVK	9606.ENSP00000357452	8.23543e-06
SC5D	9606.ENSP00000264027	1.1061e-05
DHCR24	9606.ENSP00000360316	1.00661e-05
HMGCS1	9606.ENSP00000322706	2.97713e-05
MVD	9606.ENSP00000301012	1.06646e-05
HMGCS2	9606.ENSP00000358414	2.08933e-05
DHCR7	9606.ENSP00000347717	1.7759e-05
NFYB	9606.ENSP00000240055	2.2664e-05
LSS	9606.ENSP00000380837	1.33113e-05
POR	9606.ENSP00000419970	2.55927e-05
FDFT1	9606.ENSP00000480828	2.56718e-05
INSIG1	9606.ENSP00000344741	9.92652e-06
CYB5A	9606.ENSP00000341625	1.43097e-05
NFYA	9606.ENSP00000345702	2.36792e-05
SQLE	9606.ENSP00000265896	1.86785e-05
HMGCR	9606.ENSP00000287936	2.43792e-05
NSDHL	9606.ENSP00000359297	9.53663e-06
SREBF2	9606.ENSP00000354476	4.29895e-05
USP28	9606.ENSP00000003302	7.91374e-06
FBXW7	9606.ENSP00000281708	0.000104121
USP14	9606.ENSP00000261601	4.06663e-05
TP53BP1	9606.ENSP00000371475	9.46616e-05
KDM1A	9606.ENSP00000383042	8.32869e-05
MYC	9606.ENSP00000479618	0.000327888
CLSPN	9606.ENSP00000312995	4.29687e-05
USP4	9606.ENSP00000265560	3.07305e-05
USP15	9606.ENSP00000280377	1.46901e-05
USP2	9606.ENSP00000260187	2.94666e-05
USP8	9606.ENSP00000379721	3.87875e-05
USP1	9606.ENSP00000343526	2.3112e-05
USP19	9606.ENSP00000401197	4.43804e-06
USP11	9606.ENSP00000218348	9.62214e-06
RCHY1	9606.ENSP00000321239	8.79013e-05
PDK4	9606.ENSP00000005178	1.04935e-05
PDK3	9606.ENSP00000387536	1.08978e-05
PDHX	9606.ENSP00000227868	1.38599e-05
FOXO1	9606.ENSP00000368880	0.000207876
CPT1B	9606.ENSP00000379011	5.89151e-06
UCP3	9606.ENSP00000323740	6.59835e-06
DLAT	9606.ENSP00000280346	2.7747e-05
PDK2	9606.ENSP00000420927	1.27108e-05
PDHB	9606.ENSP00000307241	3.83534e-05
PDP2	9606.ENSP00000309548	6.1188e-06
PDK1	9606.ENSP00000376352	3.32969e-05
PPARGC1A	9606.ENSP00000264867	8.10569e-05
PDHA1	9606.ENSP00000369134	3.11698e-05
PDHA2	9606.ENSP00000295266	2.65972e-05
DLD	9606.ENSP00000205402	3.3315e-05
USH1C	9606.ENSP00000005226	1.21383e-05
MYO15A	9606.ENSP00000205890	9.23121e-06
FAT4	9606.ENSP00000377862	2.4912e-06
CDHR5	9606.ENSP00000351118	2.04306e-06
CIB2	9606.ENSP00000258930	6.46382e-06
LIN7A	9606.ENSP00000447488	2.46933e-05
CDHR2	9606.ENSP00000424565	2.47085e-06
TAX1BP3	9606.ENSP00000225525	1.04783e-05
CDH23	9606.ENSP00000381768	1.31303e-05
DCHS2	9606.ENSP00000485514	1.4982e-06
USH2A	9606.ENSP00000305941	1.02863e-05
ANKS4B	9606.ENSP00000308772	1.5339e-06
OTOG	9606.ENSP00000382323	2.06658e-06
GPR98	9606.ENSP00000384582	6.26134e-06
MYO7A	9606.ENSP00000386331	1.27895e-05
PCDH15	9606.ENSP00000363068	8.60511e-06
CNTN2	9606.ENSP00000330633	1.64543e-05
DCHS1	9606.ENSP00000299441	2.00405e-06
USH1G	9606.ENSP00000480279	6.37773e-06
TMPRSS3	9606.ENSP00000291532	4.07059e-06
CLRN1	9606.ENSP00000329158	5.12643e-06
USHBP1	9606.ENSP00000252597	1.60374e-06
MYO7B	9606.ENSP00000415090	2.11907e-06
RALA	9606.ENSP00000005257	6.1049e-05
RALGAPB	9606.ENSP00000262879	3.85519e-06
MAPK12	9606.ENSP00000215659	0.000119868
RALB	9606.ENSP00000272519	2.54851e-05
RAB10	9606.ENSP00000264710	7.24493e-05
RGL1	9606.ENSP00000303192	1.57876e-05
SRC	9606.ENSP00000362680	0.00081352
SLC2A4	9606.ENSP00000320935	8.54418e-05
RGL2	9606.ENSP00000420211	1.47802e-05
EXOC6B	9606.ENSP00000272427	5.8332e-06
MAPK13	9606.ENSP00000211287	0.000106554
ASPSCR1	9606.ENSP00000306625	2.29215e-05
SNAP23	9606.ENSP00000249647	0.000219254
MAPK14	9606.ENSP00000229795	0.000355867
MAPK9	9606.ENSP00000394560	0.000194256
EXOC7	9606.ENSP00000334100	4.32472e-05
MYH9	9606.ENSP00000216181	0.000101803
EXOC5	9606.ENSP00000484855	3.55748e-05
MYO5A	9606.ENSP00000382177	8.96919e-05
EXOC2	9606.ENSP00000230449	4.2003e-05
AURKA	9606.ENSP00000216911	0.000187271
EXOC8	9606.ENSP00000355605	3.59566e-05
PPP2R1B	9606.ENSP00000311344	0.000365062
NRAS	9606.ENSP00000358548	0.000545364
EXOC6	9606.ENSP00000260762	3.27697e-05
STAT4	9606.ENSP00000376134	0.000247452
MAPK8	9606.ENSP00000378974	0.000408914
PLD1	9606.ENSP00000342793	0.000160415
ARF6	9606.ENSP00000298316	0.000190653
RAB14	9606.ENSP00000362946	0.000138912
RAC2	9606.ENSP00000249071	0.000256554
RHOA	9606.ENSP00000400175	0.00059335
YBX3	9606.ENSP00000228251	2.81698e-06
EXOC1	9606.ENSP00000370695	3.26184e-05
RALGAPA2	9606.ENSP00000202677	4.56411e-06
C2CD5	9606.ENSP00000443204	1.87423e-05
CNKSR2	9606.ENSP00000368824	0.000103548
MYO1E	9606.ENSP00000288235	1.06532e-05
RALGDS	9606.ENSP00000361120	3.69146e-05
RAB13	9606.ENSP00000357564	6.96269e-05
HRAS	9606.ENSP00000407586	0.000709271
RALGPS1	9606.ENSP00000259351	2.8206e-06
MAPK10	9606.ENSP00000352157	0.000139905
PLD2	9606.ENSP00000263088	7.16012e-05
MAPK11	9606.ENSP00000333685	0.000251499
MYO1C	9606.ENSP00000352834	9.90584e-05
RAC1	9606.ENSP00000348461	0.000754294
EXOC3	9606.ENSP00000425587	4.4919e-05
STX4	9606.ENSP00000317714	7.90186e-05
RAB8A	9606.ENSP00000300935	0.000143448
RAB4A	9606.ENSP00000355651	7.35221e-05
KRAS	9606.ENSP00000256078	0.000605361
RALBP1	9606.ENSP00000019317	5.5739e-05
RAC3	9606.ENSP00000304283	0.000226834
MYH10	9606.ENSP00000353590	4.66742e-05
EXOC4	9606.ENSP00000253861	4.85057e-05
STXBP3	9606.ENSP00000359025	2.97578e-05
BAIAP2L1	9606.ENSP00000005260	4.47793e-06
WAS	9606.ENSP00000365891	0.000195177
EPS8	9606.ENSP00000281172	3.01414e-05
CACNG3	9606.ENSP00000005284	3.54437e-05
CACNG6	9606.ENSP00000252729	1.44794e-05
CACNA1B	9606.ENSP00000360423	2.70354e-05
CACNB3	9606.ENSP00000301050	3.65357e-05
GRIN2B	9606.ENSP00000477455	7.80561e-05
STAC3	9606.ENSP00000329200	1.67935e-05
AKAP5	9606.ENSP00000378207	3.83163e-05
CACNA1A	9606.ENSP00000353362	3.07181e-05
PPP2R3C	9606.ENSP00000261475	1.51364e-05
GRIN3B	9606.ENSP00000234389	1.70759e-05
DLG1	9606.ENSP00000345731	8.41852e-05
CACNA1S	9606.ENSP00000355192	2.82765e-05
CACNA1F	9606.ENSP00000365441	2.1272e-05
ADAM23	9606.ENSP00000264377	5.53863e-06
CATSPER1	9606.ENSP00000309052	1.45008e-05
CACNG7	9606.ENSP00000375647	2.81613e-05
DLG4	9606.ENSP00000382428	0.000111603
MYO6	9606.ENSP00000358994	5.82883e-05
LGI1	9606.ENSP00000360472	1.33297e-05
C1orf101	9606.ENSP00000355492	1.41336e-05
CACNA1E	9606.ENSP00000356545	2.14768e-05
HTR3A	9606.ENSP00000347754	2.71388e-05
ADAM22	9606.ENSP00000265727	6.45331e-06
CAMK2G	9606.ENSP00000319060	5.59306e-05
RYR1	9606.ENSP00000352608	3.30346e-05
CNIH2	9606.ENSP00000310003	8.96176e-05
GRIA1	9606.ENSP00000428994	0.00013132
CACNA1H	9606.ENSP00000334198	2.42479e-05
CACNG1	9606.ENSP00000226021	1.72245e-05
CACNA2D4	9606.ENSP00000372169	1.60526e-05
CATSPERD	9606.ENSP00000371037	1.46768e-05
CNIH3	9606.ENSP00000272133	8.61176e-05
CAMK2B	9606.ENSP00000379098	9.87842e-05
CACNA1D	9606.ENSP00000288139	5.32825e-05
CACNG2	9606.ENSP00000300105	3.97008e-05
GRIA2	9606.ENSP00000296526	5.99835e-05
CATSPER4	9606.ENSP00000390423	1.30641e-05
FKBP1A	9606.ENSP00000383003	6.45702e-05
CACNG4	9606.ENSP00000262138	2.74683e-05
CACNA2D3	9606.ENSP00000419101	1.03461e-05
GRIN3A	9606.ENSP00000355155	1.89163e-05
CACNB4	9606.ENSP00000438949	2.21411e-05
CAMK2A	9606.ENSP00000381412	8.71216e-05
CATSPER2	9606.ENSP00000371180	1.64561e-05
CACNA2D1	9606.ENSP00000349320	1.62905e-05
CACNA2D2	9606.ENSP00000418081	2.61861e-05
CACNA1C	9606.ENSP00000266376	6.37616e-05
MDM2	9606.ENSP00000258149	0.000110036
GRIN2A	9606.ENSP00000379818	5.44223e-05
CACNG8	9606.ENSP00000270458	3.54835e-05
CATSPERG	9606.ENSP00000386962	1.34226e-05
GRIN2D	9606.ENSP00000263269	3.11933e-05
GRIN2C	9606.ENSP00000293190	3.05689e-05
CACNB1	9606.ENSP00000377840	1.84522e-05
CATSPER3	9606.ENSP00000282611	1.44732e-05
GRIA4	9606.ENSP00000282499	3.93503e-05
TEX40	9606.ENSP00000443917	1.30641e-05
SHISA9	9606.ENSP00000454014	1.5279e-05
OLFM2	9606.ENSP00000264833	1.24152e-05
CACNG5	9606.ENSP00000436836	1.92919e-05
GRIA3	9606.ENSP00000481554	4.22586e-05
CAMK2D	9606.ENSP00000339740	8.14266e-05
CACNB2	9606.ENSP00000320025	3.92236e-05
CATSPERB	9606.ENSP00000256343	1.38651e-05
EPB41L1	9606.ENSP00000337168	2.86902e-05
GRIN1	9606.ENSP00000360608	5.69263e-05
CSNK1E	9606.ENSP00000380044	0.000107814
LRP6	9606.ENSP00000261349	5.31329e-05
APC	9606.ENSP00000257430	8.2882e-05
PRKCB	9606.ENSP00000305355	0.000203102
PTK7	9606.ENSP00000418754	6.38697e-06
PPP2R5E	9606.ENSP00000337641	0.000330887
KLHL12	9606.ENSP00000356230	9.58781e-05
FZD10	9606.ENSP00000229030	1.38798e-05
WNT4	9606.ENSP00000290167	3.76166e-05
SENP2	9606.ENSP00000296257	4.31793e-06
DACT2	9606.ENSP00000355760	1.47591e-06
GNAQ	9606.ENSP00000286548	0.000144966
GSK3B	9606.ENSP00000324806	0.000176637
LRP5	9606.ENSP00000294304	6.01882e-05
WNT8A	9606.ENSP00000426653	4.4028e-05
BAMBI	9606.ENSP00000364683	2.1753e-05
SMURF1	9606.ENSP00000354621	0.000112136
AMER1	9606.ENSP00000329117	5.30676e-05
AXIN2	9606.ENSP00000302625	5.48952e-05
MOB1B	9606.ENSP00000379366	9.21932e-06
DVL1	9606.ENSP00000368169	0.000105088
LATS1	9606.ENSP00000437550	2.67958e-05
LATS2	9606.ENSP00000372035	2.24675e-05
MOB1A	9606.ENSP00000379364	9.7361e-06
FZD5	9606.ENSP00000354607	6.90119e-05
GSK3A	9606.ENSP00000222330	2.23995e-05
CSNK2A1	9606.ENSP00000217244	5.2675e-05
PPP2CB	9606.ENSP00000221138	0.000388759
PRKCA	9606.ENSP00000408695	0.000209879
CXXC4	9606.ENSP00000378248	2.7267e-06
WWTR1	9606.ENSP00000419465	3.76994e-05
PIP5K1B	9606.ENSP00000265382	7.72244e-05
CSNK2A2	9606.ENSP00000262506	2.7174e-05
CSNK1G1	9606.ENSP00000305777	1.47739e-05
CTHRC1	9606.ENSP00000330523	6.10726e-06
CUL3	9606.ENSP00000264414	0.000134331
PRICKLE2	9606.ENSP00000295902	5.74266e-06
AMOTL1	9606.ENSP00000387739	1.1358e-05
CTNNB1	9606.ENSP00000344456	0.000409629
VANGL2	9606.ENSP00000357040	2.01016e-05
PRKCG	9606.ENSP00000263431	0.000104271
AXIN1	9606.ENSP00000262320	9.64923e-05
DAAM2	9606.ENSP00000381876	3.89578e-06
PPP2R5A	9606.ENSP00000261461	0.000351209
CCDC88C	9606.ENSP00000374507	3.32996e-06
AMOTL2	9606.ENSP00000424765	9.22647e-06
FRAT1	9606.ENSP00000360060	1.84738e-05
CSNK1G2	9606.ENSP00000255641	1.84033e-05
ROR2	9606.ENSP00000364860	3.95058e-05
GNAO1	9606.ENSP00000262494	0.000305274
PRICKLE4	9606.ENSP00000404911	3.29316e-06
WNT11	9606.ENSP00000325526	5.01156e-05
CELSR1	9606.ENSP00000262738	5.40034e-06
DAAM1	9606.ENSP00000378557	1.56119e-05
FZD1	9606.ENSP00000287934	4.62572e-05
WNT1	9606.ENSP00000293549	6.97957e-05
INVS	9606.ENSP00000262457	9.24613e-06
NOTCH1	9606.ENSP00000277541	0.00015287
FZD9	9606.ENSP00000345785	1.64054e-05
VANGL1	9606.ENSP00000347672	1.07582e-05
PRICKLE1	9606.ENSP00000345064	3.8978e-05
FZD7	9606.ENSP00000286201	3.10933e-05
PPP2R5D	9606.ENSP00000417963	0.000366485
WNT8B	9606.ENSP00000340677	4.16828e-05
APC2	9606.ENSP00000442954	2.10953e-05
RBX1	9606.ENSP00000216225	0.000205781
NKD2	9606.ENSP00000296849	2.85624e-06
CSNK1A1	9606.ENSP00000421689	7.93692e-05
PLK1	9606.ENSP00000300093	0.000271481
FZD3	9606.ENSP00000437489	5.70899e-05
PARD6A	9606.ENSP00000219255	5.12212e-05
PRICKLE3	9606.ENSP00000470248	3.70596e-06
PPP2CA	9606.ENSP00000418447	0.00043831
WNT5B	9606.ENSP00000380379	3.05363e-05
DACT1	9606.ENSP00000337439	3.04202e-06
FZD8	9606.ENSP00000363826	3.34746e-05
FZD2	9606.ENSP00000323901	8.7255e-05
ANKRD6	9606.ENSP00000430985	3.86454e-06
CSNK2B	9606.ENSP00000365042	3.3167e-05
PFN1	9606.ENSP00000225655	4.21456e-05
CSNK2A3	9606.ENSP00000473553	6.88253e-06
PPP2R5C	9606.ENSP00000412324	0.000350305
FZD6	9606.ENSP00000351605	4.2736e-05
PPP2R1A	9606.ENSP00000324804	0.000475661
NOTCH2	9606.ENSP00000256646	5.31608e-05
PI4K2A	9606.ENSP00000359665	3.09265e-05
DVL3	9606.ENSP00000316054	9.02139e-05
NKD1	9606.ENSP00000268459	2.99933e-05
PPP2R5B	9606.ENSP00000164133	0.000333657
CSNK1D	9606.ENSP00000324464	0.000167361
NOTCH3	9606.ENSP00000263388	5.45316e-05
FRAT2	9606.ENSP00000360058	1.66904e-05
SMURF2	9606.ENSP00000262435	0.000131147
WNT3A	9606.ENSP00000284523	7.26311e-05
RPAP3	9606.ENSP00000005386	9.11499e-06
PPP1CA	9606.ENSP00000326031	9.51406e-05
POLR2J	9606.ENSP00000292614	0.000131677
GPN1	9606.ENSP00000264718	5.46104e-06
ASB7	9606.ENSP00000328327	8.08281e-05
POLR2E	9606.ENSP00000478303	0.000153472
TTI1	9606.ENSP00000362547	9.10183e-06
URI1	9606.ENSP00000376097	7.85386e-06
MED17	9606.ENSP00000251871	3.20192e-05
RPAP1	9606.ENSP00000306123	4.26674e-06
RUVBL2	9606.ENSP00000473172	5.2166e-05
UXT	9606.ENSP00000337393	1.17125e-05
RPAP2	9606.ENSP00000476948	2.36645e-05
INTS3	9606.ENSP00000318641	2.88289e-05
PFDN2	9606.ENSP00000356989	2.02852e-05
RUVBL1	9606.ENSP00000318297	9.5282e-05
PPP1CC	9606.ENSP00000341779	0.000157577
CLINT1	9606.ENSP00000429824	8.60087e-05
PFDN6	9606.ENSP00000378563	2.35482e-05
ESF1	9606.ENSP00000202816	2.79626e-05
PIH1D1	9606.ENSP00000262265	1.0317e-05
PDRG1	9606.ENSP00000202017	3.25583e-06
ZNHIT3	9606.ENSP00000484687	3.73199e-06
TELO2	9606.ENSP00000262319	1.02155e-05
SKAP2	9606.ENSP00000005587	1.48685e-05
SIRPA	9606.ENSP00000382941	0.000141428
CD47	9606.ENSP00000355361	0.000185262
FYB	9606.ENSP00000427114	0.000262069
FYN	9606.ENSP00000346671	0.00104184
PRSS21	9606.ENSP00000005995	2.95205e-05
NTM	9606.ENSP00000396722	2.95205e-05
VNN2	9606.ENSP00000322276	3.30588e-05
OPCML	9606.ENSP00000330862	3.20452e-05
CNTN4	9606.ENSP00000380602	3.16951e-05
GPIHBP1	9606.ENSP00000480053	4.09387e-05
GP2	9606.ENSP00000370767	3.61502e-05
CPM	9606.ENSP00000448517	2.95205e-05
ALPI	9606.ENSP00000295463	3.75068e-05
ART4	9606.ENSP00000228936	2.95205e-05
LYPD4	9606.ENSP00000476510	2.95205e-05
LY6H	9606.ENSP00000399485	3.01987e-05
NRN1L	9606.ENSP00000342411	2.95205e-05
LYPD6B	9606.ENSP00000387077	2.95205e-05
VNN1	9606.ENSP00000356905	7.12015e-05
RTN4RL1	9606.ENSP00000330631	3.1161e-05
TEX101	9606.ENSP00000472308	3.10195e-05
RECK	9606.ENSP00000367202	3.63994e-05
LY6E	9606.ENSP00000428572	3.75417e-05
RAET1L	9606.ENSP00000356310	4.16773e-05
LYPD8	9606.ENSP00000466070	2.95205e-05
PSCA	9606.ENSP00000301258	3.00578e-05
CD109	9606.ENSP00000287097	2.95205e-05
ULBP2	9606.ENSP00000356320	5.35122e-05
NEGR1	9606.ENSP00000350364	3.47158e-05
PLET1	9606.ENSP00000341412	2.95205e-05
LY6G6D	9606.ENSP00000364985	2.98371e-05
TECTB	9606.ENSP00000358430	3.34907e-05
FOLR2	9606.ENSP00000298223	3.35412e-05
THY1	9606.ENSP00000284240	0.00010557
SPRN	9606.ENSP00000433712	3.2801e-05
CEACAM7	9606.ENSP00000006724	2.95205e-05
LYPD1	9606.ENSP00000380605	3.10679e-05
OTOA	9606.ENSP00000373610	3.07697e-05
FCGR3B	9606.ENSP00000433642	0.000144332
CEACAM5	9606.ENSP00000221992	3.74653e-05
CNTN3	9606.ENSP00000263665	3.03005e-05
CNTN5	9606.ENSP00000435637	3.42923e-05
FOLR4	9606.ENSP00000332963	3.01489e-05
GPLD1	9606.ENSP00000230036	4.49443e-05
LY6K	9606.ENSP00000292430	2.95205e-05
VNN3	9606.ENSP00000440594	3.03246e-05
PRND	9606.ENSP00000306900	3.09156e-05
LYPD2	9606.ENSP00000352163	2.95205e-05
MDGA1	9606.ENSP00000402584	3.00699e-05
BST1	9606.ENSP00000265016	0.000126688
MDGA2	9606.ENSP00000382178	3.00699e-05
ART3	9606.ENSP00000348064	2.99915e-05
ALPL	9606.ENSP00000363973	4.90253e-05
CD52	9606.ENSP00000363330	0.000115094
XPNPEP2	9606.ENSP00000360147	3.58269e-05
NRN1	9606.ENSP00000480483	2.95205e-05
LSAMP	9606.ENSP00000419000	2.95205e-05
ALPPL2	9606.ENSP00000295453	3.48593e-05
LY6G6C	9606.ENSP00000364978	3.08149e-05
RTN4RL2	9606.ENSP00000335397	3.09805e-05
LYPD5	9606.ENSP00000367185	2.95205e-05
SPACA4	9606.ENSP00000312774	3.40124e-05
NTNG2	9606.ENSP00000376921	3.12765e-05
TECTA	9606.ENSP00000376543	2.99049e-05
NTNG1	9606.ENSP00000359085	3.04531e-05
RAET1G	9606.ENSP00000356329	4.4542e-05
LY6D	9606.ENSP00000301263	3.0161e-05
LYPD3	9606.ENSP00000244333	3.0846e-05
HOXA11	9606.ENSP00000006015	1.66753e-06
MEIS1	9606.ENSP00000272369	3.26303e-05
CX3CL1	9606.ENSP00000006053	0.000137382
GNB4	9606.ENSP00000232564	0.000269391
TAS2R42	9606.ENSP00000334050	0.00010717
GNG5	9606.ENSP00000359675	0.000257253
TAS2R19	9606.ENSP00000375091	0.00010717
OPRM1	9606.ENSP00000394624	0.000132245
NPY5R	9606.ENSP00000423917	0.000108528
C3AR1	9606.ENSP00000302079	0.000271213
ADRA2A	9606.ENSP00000280155	0.000123064
CCR4	9606.ENSP00000332659	0.000119815
GPR31	9606.ENSP00000355799	0.000108698
PDYN	9606.ENSP00000440185	0.000117749
HTR1A	9606.ENSP00000316244	0.000128237
GNAI2	9606.ENSP00000312999	0.000419961
SSTR5	9606.ENSP00000293897	0.000109782
TNF	9606.ENSP00000398698	0.0017112
NMUR2	9606.ENSP00000255262	0.0001711
DRD4	9606.ENSP00000176183	0.000119311
CXCL3	9606.ENSP00000296026	0.000123518
OXER1	9606.ENSP00000367930	0.00010717
TAS2R10	9606.ENSP00000240619	0.00010717
CCL4L1	9606.ENSP00000483609	0.00013176
NPY1R	9606.ENSP00000354652	0.00010937
OPRK1	9606.ENSP00000265572	0.00011087
CCL5	9606.ENSP00000474412	0.000302707
TAS2R30	9606.ENSP00000444736	0.00010717
SSTR2	9606.ENSP00000350198	0.000111819
CHRM4	9606.ENSP00000409378	0.00010717
ACKR3	9606.ENSP00000272928	0.000114457
CCR1	9606.ENSP00000296140	0.000187146
RXFP4	9606.ENSP00000357301	0.000111622
CXCL11	9606.ENSP00000306884	0.000137869
GPSM3	9606.ENSP00000364180	0.000103819
GNG11	9606.ENSP00000248564	0.000252805
TAS2R40	9606.ENSP00000386210	0.00010717
GNB2	9606.ENSP00000305260	0.000273982
SSTR4	9606.ENSP00000255008	0.000110184
ADRA2C	9606.ENSP00000386069	0.000123309
GRM3	9606.ENSP00000355316	0.000112985
NPBWR1	9606.ENSP00000330284	0.000108528
CCL21	9606.ENSP00000259607	0.000117971
NMS	9606.ENSP00000366061	0.0001711
LPAR3	9606.ENSP00000395389	0.000191828
XCR1	9606.ENSP00000310405	0.000112603
NPY4R	9606.ENSP00000363431	0.000114269
APLN	9606.ENSP00000391800	0.00011208
NMUR1	9606.ENSP00000305877	0.0001711
SST	9606.ENSP00000287641	0.000131417
INSL5	9606.ENSP00000302724	0.000109094
CXCR1	9606.ENSP00000295683	0.000144732
NPY	9606.ENSP00000384364	0.000146987
GAL	9606.ENSP00000265643	0.000119181
MTNR1B	9606.ENSP00000257068	0.000125468
GNG7	9606.ENSP00000371594	0.00025662
CXCL6	9606.ENSP00000226317	0.000117708
CXCR5	9606.ENSP00000292174	0.000449563
HTR1F	9606.ENSP00000322924	0.00010717
CCR2	9606.ENSP00000292301	0.000236173
CCL25	9606.ENSP00000375086	0.000121118
HCAR3	9606.ENSP00000436714	0.000107405
TAS2R50	9606.ENSP00000424040	0.000109509
POMC	9606.ENSP00000384092	0.000198073
RXFP3	9606.ENSP00000328708	0.000113766
TAS2R4	9606.ENSP00000247881	0.000107712
HCAR2	9606.ENSP00000375066	0.000107405
IFNG	9606.ENSP00000229135	0.000839862
GRM6	9606.ENSP00000231188	0.000110531
CCL1	9606.ENSP00000225842	0.000121512
SAA1	9606.ENSP00000384906	0.000210857
ADCY8	9606.ENSP00000286355	0.000173238
IL4	9606.ENSP00000231449	0.00161856
MTNR1A	9606.ENSP00000302811	0.000123951
GNB3	9606.ENSP00000229264	0.0002726
ADCY9	9606.ENSP00000294016	0.000167823
GALR2	9606.ENSP00000329684	0.000112472
GNB5	9606.ENSP00000261837	0.000269069
TAS2R39	9606.ENSP00000405095	0.00010717
FPR2	9606.ENSP00000468897	0.000285229
PYY	9606.ENSP00000353198	0.000115858
HTR1D	9606.ENSP00000363748	0.000109048
GPR18	9606.ENSP00000343428	0.000108092
ADCY3	9606.ENSP00000260600	0.000171931
S1PR4	9606.ENSP00000246115	0.000122761
CCR5	9606.ENSP00000292303	0.00044341
TAS2R31	9606.ENSP00000375093	0.00010717
CCR9	9606.ENSP00000350256	0.000132921
CCL7	9606.ENSP00000367832	3.69024e-05
CCL16	9606.ENSP00000478024	0.000111244
TAS2R3	9606.ENSP00000247879	0.00010717
CCL27	9606.ENSP00000259631	0.000113747
CXCL2	9606.ENSP00000427279	0.000155184
ICAM1	9606.ENSP00000264832	0.000881667
S1PR5	9606.ENSP00000328472	0.000115224
GNG12	9606.ENSP00000360021	0.000270514
P2RY14	9606.ENSP00000308361	0.000107897
MCHR1	9606.ENSP00000249016	0.000177868
CCL13	9606.ENSP00000225844	0.000124302
CXCL13	9606.ENSP00000286758	0.000134247
PTGDR2	9606.ENSP00000332812	0.000108563
TAS2R1	9606.ENSP00000371932	0.000108135
CXCL10	9606.ENSP00000305651	0.000530757
LPAR1	9606.ENSP00000363553	0.000198205
PPBP	9606.ENSP00000296028	0.000257373
GNAI3	9606.ENSP00000358867	0.00041288
SSTR1	9606.ENSP00000267377	0.000108934
CCR10	9606.ENSP00000332504	0.000120084
CXCR3	9606.ENSP00000362795	0.000397154
PTGER3	9606.ENSP00000349003	0.000110291
GNGT2	9606.ENSP00000426022	0.000258284
GPSM2	9606.ENSP00000385510	0.000111377
P2RY13	9606.ENSP00000320376	0.00011023
TAS2R5	9606.ENSP00000247883	0.000107625
SSTR3	9606.ENSP00000480971	0.000114068
OXGR1	9606.ENSP00000298440	0.00010717
ADCY4	9606.ENSP00000312126	0.000165209
GNG8	9606.ENSP00000300873	0.000256976
TAS2R7	9606.ENSP00000240687	0.00010717
CCR3	9606.ENSP00000441600	0.000149542
ADORA1	9606.ENSP00000356205	0.000112272
BDKRB1	9606.ENSP00000216629	0.000172261
GNAT3	9606.ENSP00000381339	0.000143602
C5AR1	9606.ENSP00000347197	0.000118835
GABBR1	9606.ENSP00000366233	0.000118483
GRM4	9606.ENSP00000440556	0.000109406
HRH4	9606.ENSP00000256906	0.00010791
PMCH	9606.ENSP00000332225	0.000171581
ADRA2B	9606.ENSP00000480573	0.000121972
GPER1	9606.ENSP00000380281	0.000116637
MCHR2	9606.ENSP00000281806	0.0001711
HRH3	9606.ENSP00000342560	0.00010791
CXCL5	9606.ENSP00000296027	0.000142589
CX3CR1	9606.ENSP00000351059	0.000156637
ADCY5	9606.ENSP00000419361	0.000168514
CASR	9606.ENSP00000420194	0.000176652
APLNR	9606.ENSP00000475344	0.000109609
NPBWR2	9606.ENSP00000358783	0.000108528
GALR3	9606.ENSP00000249041	0.000109009
GNG13	9606.ENSP00000248150	0.000255504
CCL19	9606.ENSP00000308815	0.000145353
ADCY1	9606.ENSP00000297323	0.000170941
PNOC	9606.ENSP00000301908	0.000109223
GRM8	9606.ENSP00000344173	0.000108924
CXCR2	9606.ENSP00000319635	0.000151681
TAS1R2	9606.ENSP00000364520	0.000109332
TAS2R20	9606.ENSP00000441624	0.00010717
CXCL1	9606.ENSP00000379110	0.000322453
C5	9606.ENSP00000223642	0.000126933
BDNF	9606.ENSP00000414303	0.000180378
S1PR2	9606.ENSP00000466933	0.000122475
GNG4	9606.ENSP00000375727	0.000256896
TAS2R13	9606.ENSP00000375095	0.000107625
GPR17	9606.ENSP00000442982	0.000171834
HTR1B	9606.ENSP00000358963	0.00011546
LPAR5	9606.ENSP00000327875	0.0001711
SUCNR1	9606.ENSP00000355156	0.000108205
S1PR1	9606.ENSP00000305416	0.000195112
CNR2	9606.ENSP00000363596	0.000111551
TAS2R9	9606.ENSP00000240691	0.00010717
GNG2	9606.ENSP00000334448	0.000532345
CCL2	9606.ENSP00000225831	0.000234229
GRM7	9606.ENSP00000350348	0.000109124
BDKRB2	9606.ENSP00000450482	0.000174827
DRD2	9606.ENSP00000354859	0.000133533
CCR6	9606.ENSP00000383715	0.000212624
GABBR2	9606.ENSP00000259455	0.000124404
NPB	9606.ENSP00000332766	0.000108112
CCR8	9606.ENSP00000326432	0.000133388
TAS1R3	9606.ENSP00000344411	0.000109332
GPR37L1	9606.ENSP00000356251	0.000108112
P2RY4	9606.ENSP00000363643	0.000110564
PPY	9606.ENSP00000466009	0.000115742
ADCY6	9606.ENSP00000311405	0.000166807
PCP2	9606.ENSP00000310585	0.000103776
TAS1R1	9606.ENSP00000331867	0.000108037
LPAR2	9606.ENSP00000443256	0.000196123
HEBP1	9606.ENSP00000014930	0.000108335
TAS2R16	9606.ENSP00000249284	0.00010717
TAS2R41	9606.ENSP00000386201	0.00010717
TAS2R38	9606.ENSP00000448219	0.000107712
TAS2R8	9606.ENSP00000240615	0.00010717
GALR1	9606.ENSP00000299727	0.000111937
NMU	9606.ENSP00000264218	0.0001711
OPRL1	9606.ENSP00000336764	0.000112041
ADORA3	9606.ENSP00000358730	0.000110862
ADCY7	9606.ENSP00000378187	0.000170126
GPSM1	9606.ENSP00000392828	0.000106167
HCAR1	9606.ENSP00000389255	0.000107405
CXCL9	9606.ENSP00000354901	0.00029511
FPR1	9606.ENSP00000471493	0.000180641
DRD3	9606.ENSP00000373169	0.000114855
GPR37	9606.ENSP00000306449	0.000111339
CXCR4	9606.ENSP00000386884	0.000409039
GPR55	9606.ENSP00000375894	0.00011097
CXCL16	9606.ENSP00000293778	0.000114165
HTR5A	9606.ENSP00000287907	0.000111242
CCL20	9606.ENSP00000351671	0.000179293
CCR7	9606.ENSP00000246657	0.000587564
P2RY12	9606.ENSP00000307259	0.00011576
TAS2R43	9606.ENSP00000431719	0.000107712
GNG10	9606.ENSP00000363411	0.000256617
TAS2R14	9606.ENSP00000441949	0.000107475
GPR183	9606.ENSP00000365596	0.00011637
NPW	9606.ENSP00000330070	0.000108112
CCL28	9606.ENSP00000354416	0.000110139
NPY2R	9606.ENSP00000332591	0.000108977
RLN3	9606.ENSP00000397415	0.000140676
OPRD1	9606.ENSP00000234961	0.000119588
CXCR6	9606.ENSP00000395704	0.00013221
HTR1E	9606.ENSP00000307766	0.000108028
PF4	9606.ENSP00000296029	0.000173908
PSAP	9606.ENSP00000378394	0.000174677
ADCY2	9606.ENSP00000342952	0.000168706
S1PR3	9606.ENSP00000365006	0.000124106
GNAI1	9606.ENSP00000343027	0.000439565
FPR3	9606.ENSP00000341821	0.000107991
TAS2R46	9606.ENSP00000436450	0.000107712
AGTR2	9606.ENSP00000360973	0.000148817
CNR1	9606.ENSP00000358513	0.000120646
CORT	9606.ENSP00000366248	0.000115316
TAS2R60	9606.ENSP00000327724	0.00010717
GNG3	9606.ENSP00000294117	0.00025692
ANXA1	9606.ENSP00000366109	0.000193683
GRM2	9606.ENSP00000378492	0.000110306
TRAPPC6A	9606.ENSP00000006275	7.79812e-05
GOLGA2	9606.ENSP00000416097	0.000165622
LMAN2	9606.ENSP00000303366	7.59e-05
SEC13	9606.ENSP00000373312	0.000496526
SEC23IP	9606.ENSP00000358071	8.06461e-05
F8	9606.ENSP00000353393	0.000137541
LMAN1L	9606.ENSP00000310431	7.5363e-05
SEC24D	9606.ENSP00000280551	0.000418062
SEC22A	9606.ENSP00000310521	0.000102748
TGFA	9606.ENSP00000295400	0.000103352
LMAN1	9606.ENSP00000251047	9.04844e-05
TRAPPC2	9606.ENSP00000392495	8.40489e-05
TRAPPC13	9606.ENSP00000409231	1.59627e-05
SEC16B	9606.ENSP00000308339	7.56409e-05
GORASP1	9606.ENSP00000313869	0.000152651
NKPD1	9606.ENSP00000321976	2.76008e-06
STX5	9606.ENSP00000294179	0.000201324
AREG	9606.ENSP00000379097	0.000103036
CHML	9606.ENSP00000355511	8.85496e-05
GOSR2	9606.ENSP00000225567	0.000191973
SEC16A	9606.ENSP00000325827	7.45266e-05
TRAPPC10	9606.ENSP00000291574	8.2782e-05
LMAN2L	9606.ENSP00000366280	7.54517e-05
WWOX	9606.ENSP00000457230	1.3724e-05
GDI1	9606.ENSP00000394071	8.38431e-05
SEC22C	9606.ENSP00000264454	0.000102203
TRAPPC4	9606.ENSP00000436005	8.14557e-05
SEC31A	9606.ENSP00000378721	0.000402191
TRAPPC3L	9606.ENSP00000357591	1.16426e-05
SEC24A	9606.ENSP00000381823	0.000412985
CNIH1	9606.ENSP00000216416	7.61178e-05
TRAPPC11	9606.ENSP00000335371	1.66569e-05
TRAPPC6B	9606.ENSP00000330289	8.12917e-05
TRAPPC8	9606.ENSP00000283351	1.86769e-05
MCFD2	9606.ENSP00000386651	7.47292e-05
SEC24B	9606.ENSP00000428564	0.000408253
SCFD1	9606.ENSP00000390783	8.68145e-05
TRAPPC2L	9606.ENSP00000301021	7.91882e-05
TRAPPC12	9606.ENSP00000324318	1.75856e-05
TFG	9606.ENSP00000240851	7.20319e-05
TRAPPC5	9606.ENSP00000470262	8.46615e-05
SAR1B	9606.ENSP00000385432	0.000355528
TRAPPC3	9606.ENSP00000480332	8.28297e-05
STX17	9606.ENSP00000259400	0.000103364
SEC24C	9606.ENSP00000343405	0.000417238
COL7A1	9606.ENSP00000332371	0.000129352
TRAPPC2P1	9606.ENSP00000469888	1.08795e-05
SEC23A	9606.ENSP00000306881	0.00041514
TRAPPC9	9606.ENSP00000373979	8.2011e-05
CHM	9606.ENSP00000350386	8.0719e-05
WDR54	9606.ENSP00000006526	1.02549e-06
OSCP1	9606.ENSP00000235532	1.68107e-06
FBXL17	9606.ENSP00000437464	2.35089e-06
ZZEF1	9606.ENSP00000371051	6.46269e-07
RHBDD2	9606.ENSP00000006777	1.07552e-06
RHBDD1	9606.ENSP00000375914	3.30417e-06
C19orf70	9606.ENSP00000309561	9.52309e-06
RHBDF1	9606.ENSP00000262316	3.24815e-06
TSR3	9606.ENSP00000007390	1.65493e-06
TBL2	9606.ENSP00000307260	4.0997e-06
TSR2	9606.ENSP00000364293	1.60817e-05
TSR1	9606.ENSP00000301364	4.63466e-05
WBSCR22	9606.ENSP00000401191	1.83081e-05
LTV1	9606.ENSP00000356548	3.74674e-05
NOB1	9606.ENSP00000268802	3.34289e-05
OPLAH	9606.ENSP00000480476	7.46955e-06
OSBPL7	9606.ENSP00000007414	2.99394e-06
TBKBP1	9606.ENSP00000354777	1.18396e-05
PNPO	9606.ENSP00000225573	1.12485e-05
PRR15L	9606.ENSP00000300557	2.34329e-06
VAPA	9606.ENSP00000345656	6.33904e-05
YBX2	9606.ENSP00000007699	1.36334e-06
FIGLA	9606.ENSP00000333097	5.9227e-06
LHX8	9606.ENSP00000294638	3.82975e-06
SOHLH1	9606.ENSP00000404438	3.21487e-06
ITGA3	9606.ENSP00000007722	0.000268264
ITGAM	9606.ENSP00000441691	0.000976703
PARVA	9606.ENSP00000334008	4.75726e-05
ITGAL	9606.ENSP00000349252	0.000410091
PLAU	9606.ENSP00000361850	0.000155607
LAMA3	9606.ENSP00000324532	0.000105098
ITGA5	9606.ENSP00000293379	0.000272995
ITGAX	9606.ENSP00000454623	0.000880049
ITGA8	9606.ENSP00000367316	0.000242017
ITGA4	9606.ENSP00000380227	0.000303546
CRK	9606.ENSP00000300574	0.000345246
LAMA4	9606.ENSP00000230538	8.55709e-05
COL4A6	9606.ENSP00000378340	5.55985e-05
COL4A5	9606.ENSP00000331902	6.69901e-05
BCAR1	9606.ENSP00000391669	0.000271588
LAMA2	9606.ENSP00000400365	8.7846e-05
CD151	9606.ENSP00000380565	1.32325e-05
ITGAV	9606.ENSP00000261023	0.000452918
RABIF	9606.ENSP00000356231	6.50282e-06
VLDLR	9606.ENSP00000371532	5.76507e-05
ITGB1	9606.ENSP00000379350	0.000543237
LAMA1	9606.ENSP00000374309	0.000121121
CD28	9606.ENSP00000324890	0.00569401
HGF	9606.ENSP00000222390	0.000277443
CTLA4	9606.ENSP00000303939	0.00690819
NID1	9606.ENSP00000264187	3.04645e-05
TLN2	9606.ENSP00000453508	6.30278e-05
LAMC3	9606.ENSP00000354360	5.65341e-05
PLAUR	9606.ENSP00000339328	0.000139821
COL6A1	9606.ENSP00000355180	7.64946e-05
TLN1	9606.ENSP00000316029	0.000245276
COL4A2	9606.ENSP00000353654	9.54228e-05
ITGAE	9606.ENSP00000263087	0.000346754
THBS1	9606.ENSP00000260356	0.000144179
PTK2	9606.ENSP00000341189	0.000477652
ITGA11	9606.ENSP00000327290	0.000225379
COL4A4	9606.ENSP00000379866	7.18559e-05
ITGB3	9606.ENSP00000452786	0.000473955
PXN	9606.ENSP00000267257	0.000353932
MET	9606.ENSP00000317272	0.000214847
TGFBI	9606.ENSP00000416330	1.77993e-05
RELN	9606.ENSP00000392423	4.39131e-05
CD80	9606.ENSP00000264246	0.00559186
VASP	9606.ENSP00000245932	6.10555e-05
COL6A2	9606.ENSP00000300527	7.70715e-05
ITGB2	9606.ENSP00000380948	0.000503875
ITGB4	9606.ENSP00000200181	0.00028226
COL4A3	9606.ENSP00000379823	6.71669e-05
COL1A1	9606.ENSP00000225964	0.000115963
LAMA5	9606.ENSP00000252999	0.000106589
ITGA6	9606.ENSP00000386896	0.000109003
THBS2	9606.ENSP00000355751	5.1313e-05
ITGA9	9606.ENSP00000264741	0.000259451
LAMB3	9606.ENSP00000375778	7.76045e-05
ITGB6	9606.ENSP00000283249	0.00025456
ITGB8	9606.ENSP00000222573	0.00022955
COL18A1	9606.ENSP00000347665	0.000109172
LRP8	9606.ENSP00000303634	4.78377e-05
ACTN1	9606.ENSP00000377941	0.000201242
BSG	9606.ENSP00000333769	4.00966e-05
DAB1	9606.ENSP00000360280	3.61641e-05
ACTN4	9606.ENSP00000252699	0.000171521
ITGA1	9606.ENSP00000282588	0.000374316
ITGA10	9606.ENSP00000358310	0.000220356
ITGA2	9606.ENSP00000296585	0.000293479
CSPG4	9606.ENSP00000312506	3.77021e-05
VTN	9606.ENSP00000226218	7.68008e-05
ITGAD	9606.ENSP00000373854	0.000212042
LAMC2	9606.ENSP00000264144	0.000112157
ITGB7	9606.ENSP00000267082	0.000243212
COL1A2	9606.ENSP00000297268	0.000102085
ITGB5	9606.ENSP00000296181	0.000304744
COL4A1	9606.ENSP00000364979	8.94149e-05
KRT33A	9606.ENSP00000007735	1.22459e-05
KRT36	9606.ENSP00000329165	1.22459e-05
KRT77	9606.ENSP00000342710	1.22459e-05
KRT83	9606.ENSP00000293670	1.28061e-05
KRT37	9606.ENSP00000225550	1.22459e-05
KRT20	9606.ENSP00000167588	1.45568e-05
KRT27	9606.ENSP00000301656	1.22459e-05
KRT16	9606.ENSP00000301653	1.26175e-05
KRT5	9606.ENSP00000252242	2.56352e-05
KRT32	9606.ENSP00000225899	1.24528e-05
KRT79	9606.ENSP00000328358	1.22459e-05
KRT6C	9606.ENSP00000252250	1.22459e-05
KRT4	9606.ENSP00000448220	1.2647e-05
KRT74	9606.ENSP00000307240	1.26702e-05
KRT85	9606.ENSP00000257901	1.22459e-05
KRT17	9606.ENSP00000308452	1.42252e-05
KRT9	9606.ENSP00000246662	1.22459e-05
KRT28	9606.ENSP00000305263	1.22459e-05
KRT84	9606.ENSP00000257951	1.22459e-05
KRT2	9606.ENSP00000310861	1.33202e-05
KRT33B	9606.ENSP00000251646	1.22459e-05
KRT3	9606.ENSP00000413479	1.22459e-05
KRT1	9606.ENSP00000252244	1.48492e-05
KRT82	9606.ENSP00000257974	1.22459e-05
KRT7	9606.ENSP00000329243	3.00749e-05
KRT38	9606.ENSP00000246646	1.22459e-05
KRT12	9606.ENSP00000251643	1.22459e-05
KRT19	9606.ENSP00000355124	2.36187e-05
KRT34	9606.ENSP00000377570	1.22459e-05
KRT23	9606.ENSP00000209718	1.22459e-05
KRT40	9606.ENSP00000366984	1.22459e-05
KRT15	9606.ENSP00000254043	1.28996e-05
KRT73	9606.ENSP00000307014	1.22459e-05
KRT6B	9606.ENSP00000252252	1.39857e-05
KRT24	9606.ENSP00000264651	1.25601e-05
KRT80	9606.ENSP00000378292	1.22459e-05
KRT35	9606.ENSP00000377558	1.27825e-05
KRT71	9606.ENSP00000267119	1.40498e-05
KRT86	9606.ENSP00000444533	1.34097e-05
KRT18	9606.ENSP00000373487	1.69737e-05
KRT8	9606.ENSP00000449404	1.84354e-05
KRT39	9606.ENSP00000347823	1.22459e-05
KRT81	9606.ENSP00000369349	1.22459e-05
KRT10	9606.ENSP00000269576	1.4517e-05
KRT76	9606.ENSP00000330101	1.22459e-05
KRT78	9606.ENSP00000306261	1.26808e-05
KRT31	9606.ENSP00000251645	1.27825e-05
KRT14	9606.ENSP00000167586	1.50718e-05
KRT72	9606.ENSP00000293745	1.27396e-05
KRT25	9606.ENSP00000310573	1.22459e-05
KRT26	9606.ENSP00000334798	1.22459e-05
KRT6A	9606.ENSP00000369317	1.29985e-05
KRT75	9606.ENSP00000252245	1.22459e-05
KRT13	9606.ENSP00000246635	1.26175e-05
TFAP2D	9606.ENSP00000008391	6.73496e-06
KCTD1	9606.ENSP00000384367	6.68714e-06
CITED2	9606.ENSP00000444198	1.93409e-05
CITED1	9606.ENSP00000401764	1.70733e-05
TFAP2E	9606.ENSP00000362332	6.36068e-06
KCTD15	9606.ENSP00000394390	8.91793e-06
TFAP2B	9606.ENSP00000377265	2.26306e-05
TFAP2A	9606.ENSP00000368924	3.08022e-05
SPATA4	9606.ENSP00000280191	1.25765e-06
CREBBP	9606.ENSP00000262367	0.000353648
CITED4	9606.ENSP00000361721	4.38568e-06
TFAP2C	9606.ENSP00000201031	1.91427e-05
YEATS4	9606.ENSP00000247843	2.73213e-05
CRY1	9606.ENSP00000008527	2.34486e-05
BHLHE40	9606.ENSP00000256495	2.42257e-05
NR1D1	9606.ENSP00000246672	1.51418e-05
NR1D2	9606.ENSP00000310006	9.04465e-06
RORC	9606.ENSP00000327025	0.000197204
RORB	9606.ENSP00000366093	1.41049e-05
PER3	9606.ENSP00000482093	1.72479e-05
NFIL3	9606.ENSP00000297689	3.35255e-05
BTRC	9606.ENSP00000359206	0.000167261
FBXL3	9606.ENSP00000347834	8.85639e-05
TEF	9606.ENSP00000266304	5.62678e-06
PER2	9606.ENSP00000254657	2.41912e-05
CLOCK	9606.ENSP00000308741	3.05354e-05
ARNTL	9606.ENSP00000384517	3.24168e-05
TIMELESS	9606.ENSP00000450607	3.93044e-05
RORA	9606.ENSP00000261523	2.71075e-05
ARNTL2	9606.ENSP00000266503	1.03798e-05
OPN4	9606.ENSP00000361141	8.48922e-05
CRY2	9606.ENSP00000478187	1.73959e-05
PPP1CB	9606.ENSP00000378769	8.94838e-05
PER1	9606.ENSP00000314420	1.41703e-05
NPAS2	9606.ENSP00000338283	3.98831e-05
BHLHE41	9606.ENSP00000242728	1.69189e-05
PGLYRP1	9606.ENSP00000008938	0.000132706
DOCK2	9606.ENSP00000256935	0.000151131
ASAH1	9606.ENSP00000371152	0.000120659
DBNL	9606.ENSP00000417653	0.000388503
CNN2	9606.ENSP00000263097	0.000137799
CTSD	9606.ENSP00000236671	0.000415625
ACAA1	9606.ENSP00000333664	0.000122933
CTSS	9606.ENSP00000357981	0.000393624
ERP44	9606.ENSP00000262455	0.000102506
PGM1	9606.ENSP00000360124	0.000130446
SLPI	9606.ENSP00000342082	9.87569e-05
PTX3	9606.ENSP00000295927	0.000144817
OSCAR	9606.ENSP00000479089	0.000166467
NFKB1	9606.ENSP00000226574	0.000389275
CRACR2A	9606.ENSP00000409382	0.000102227
PRSS3	9606.ENSP00000354280	0.000108082
CHI3L1	9606.ENSP00000255409	0.000106213
TNFAIP6	9606.ENSP00000243347	0.000109835
JUP	9606.ENSP00000377508	0.000194261
ORM1	9606.ENSP00000259396	0.00018566
ALDOC	9606.ENSP00000226253	0.000125789
LTF	9606.ENSP00000231751	0.000137989
CHIT1	9606.ENSP00000356198	0.000140678
TIMP2	9606.ENSP00000262768	0.00015106
TCN1	9606.ENSP00000257264	0.000135651
CYFIP1	9606.ENSP00000481038	0.0002548
NEU1	9606.ENSP00000364782	0.00010565
CANT1	9606.ENSP00000307674	0.000151317
PTPN6	9606.ENSP00000391592	0.00584367
NIT2	9606.ENSP00000377696	0.000148151
ILF2	9606.ENSP00000355011	0.0001522
CAMP	9606.ENSP00000296435	0.000182288
LRG1	9606.ENSP00000302621	0.000132119
PRG3	9606.ENSP00000287143	0.000132284
LTA4H	9606.ENSP00000228740	0.000103047
YPEL5	9606.ENSP00000368835	0.000101245
GHDC	9606.ENSP00000301671	9.85032e-05
TECR	9606.ENSP00000215567	1.41883e-05
CRISP3	9606.ENSP00000389026	0.000133941
CSTB	9606.ENSP00000291568	0.0001288
FOLR3	9606.ENSP00000481114	0.000131591
HPSE	9606.ENSP00000384262	0.00010772
OLFM4	9606.ENSP00000219022	0.000135391
METTL7A	9606.ENSP00000448785	9.82865e-05
PDXK	9606.ENSP00000291565	0.000102953
IDH1	9606.ENSP00000390265	0.000148191
QPCT	9606.ENSP00000344829	0.000131591
DNASE1L1	9606.ENSP00000358824	9.79446e-05
AOC1	9606.ENSP00000411613	0.000129645
RAB27A	9606.ENSP00000379601	0.000155129
B2M	9606.ENSP00000452780	0.00141882
DEFA4	9606.ENSP00000297435	0.000118525
GOLGA7	9606.ENSP00000350378	0.000104951
FTH1	9606.ENSP00000273550	0.000178533
FLG2	9606.ENSP00000373370	0.00010034
CDA	9606.ENSP00000364212	0.000125205
LRRC7	9606.ENSP00000035383	0.000101004
LCN2	9606.ENSP00000362108	0.000170878
ARMC8	9606.ENSP00000420333	0.00013935
MMP8	9606.ENSP00000236826	0.000138229
ALDOA	9606.ENSP00000378669	0.000177781
SPG7	9606.ENSP00000268704	2.68041e-05
CFP	9606.ENSP00000247153	0.000152338
GSDMD	9606.ENSP00000433209	0.00014313
KPNB1	9606.ENSP00000290158	0.000150898
VCL	9606.ENSP00000211998	0.000327034
HP	9606.ENSP00000348170	0.000168014
MMP9	9606.ENSP00000361405	0.000288807
HBB	9606.ENSP00000333994	0.000127192
CEP290	9606.ENSP00000448012	0.000172358
CTSH	9606.ENSP00000220166	0.000365808
STARD3NL	9606.ENSP00000009041	3.83643e-06
EPDR1	9606.ENSP00000199448	4.17304e-07
STARD4	9606.ENSP00000296632	2.93206e-06
TOX4	9606.ENSP00000477868	2.28284e-05
STARD3	9606.ENSP00000337446	5.70724e-06
STAR	9606.ENSP00000276449	1.25075e-05
HECW1	9606.ENSP00000379228	2.96547e-05
STARD6	9606.ENSP00000462349	4.0769e-06
CAMK1G	9606.ENSP00000009105	7.48758e-06
F11R	9606.ENSP00000357005	4.58194e-05
JAM2	9606.ENSP00000383376	1.51868e-05
CALML3	9606.ENSP00000315299	3.09275e-05
NOS3	9606.ENSP00000297494	0.000149913
CALML4	9606.ENSP00000419081	2.88393e-05
CREB1	9606.ENSP00000387699	0.000157836
CALML5	9606.ENSP00000369689	3.09993e-05
CALML6	9606.ENSP00000304643	2.89771e-05
CALM1	9606.ENSP00000349467	9.87102e-05
CALM3	9606.ENSP00000291295	6.53725e-05
CD74	9606.ENSP00000009530	0.000490873
HLA-DOB	9606.ENSP00000390020	0.000389844
HLA-DRB5	9606.ENSP00000364114	0.00586204
MIF	9606.ENSP00000215754	1.93906e-05
HLA-DQA2	9606.ENSP00000364076	0.00584635
CTSF	9606.ENSP00000310832	0.000240584
HLA-DQB2	9606.ENSP00000390431	0.00582907
HLA-DPA1	9606.ENSP00000393566	0.00587029
CTSO	9606.ENSP00000414904	0.000248205
CD44	9606.ENSP00000398632	0.00104805
HLA-DOA	9606.ENSP00000229829	0.000413125
CTSK	9606.ENSP00000271651	0.000281721
CTSV	9606.ENSP00000445052	0.000273543
HLA-DPB1	9606.ENSP00000408146	0.00583832
CTSL	9606.ENSP00000345344	0.000314155
HLA-DMB	9606.ENSP00000398890	0.000388573
HLA-DRA	9606.ENSP00000378786	0.00610968
HLA-DMA	9606.ENSP00000363976	0.000419017
LGMN	9606.ENSP00000376911	0.000287033
CD1D	9606.ENSP00000357153	0.000333041
CTSB	9606.ENSP00000345672	0.000295538
HLA-DRB1	9606.ENSP00000353099	0.0061171
HLA-DQA1	9606.ENSP00000339398	0.00585145
NA	9606.ENSP00000412457	0.000169162
CTSE	9606.ENSP00000350911	0.000242504
HLA-DQB1	9606.ENSP00000364080	0.00583035
CPA1	9606.ENSP00000011292	8.86709e-06
CELA3A	9606.ENSP00000290122	3.08403e-06
CELA2A	9606.ENSP00000352639	9.55393e-06
PNLIPRP1	9606.ENSP00000433933	8.79411e-06
CPA3	9606.ENSP00000296046	8.15405e-06
CTRC	9606.ENSP00000365116	4.75651e-06
CELA3B	9606.ENSP00000338369	4.95934e-06
CTRL	9606.ENSP00000458537	5.23135e-06
CELA2B	9606.ENSP00000365075	1.32489e-06
PTF1A	9606.ENSP00000365687	7.7809e-06
CELA1	9606.ENSP00000293636	4.40008e-07
CTRB2	9606.ENSP00000303963	6.61337e-06
PNLIP	9606.ENSP00000358223	1.5223e-05
CTRB1	9606.ENSP00000354294	8.52498e-06
CPA2	9606.ENSP00000222481	3.93344e-06
CPB1	9606.ENSP00000417222	1.0482e-05
CEL	9606.ENSP00000361151	1.72982e-05
SYPL1	9606.ENSP00000011473	1.27431e-06
SCAMP1	9606.ENSP00000481022	8.4099e-05
ZNF550	9606.ENSP00000446224	4.61542e-06
RANBP9	9606.ENSP00000011619	2.50729e-05
L1CAM	9606.ENSP00000359077	9.46925e-05
MPHOSPH8	9606.ENSP00000355388	1.46487e-05
GID8	9606.ENSP00000266069	7.73614e-06
FMR1	9606.ENSP00000359506	2.32425e-05
SOS1	9606.ENSP00000387784	0.000541181
LTB4R2	9606.ENSP00000445772	8.31132e-05
RMND5B	9606.ENSP00000420875	6.207e-06
RANBP10	9606.ENSP00000316589	1.49187e-05
RAF1	9606.ENSP00000251849	0.000244991
MKLN1	9606.ENSP00000323527	9.49666e-06
GID4	9606.ENSP00000268719	7.05269e-06
MAEA	9606.ENSP00000302830	7.95517e-06
AXL	9606.ENSP00000301178	5.62414e-05
WDR26	9606.ENSP00000408108	1.12665e-05
SFRP2	9606.ENSP00000274063	1.66004e-05
RMND5A	9606.ENSP00000283632	1.52013e-05
SYK	9606.ENSP00000364907	0.000739762
ZAP70	9606.ENSP00000264972	0.000904423
LCP2	9606.ENSP00000046794	0.000704692
SELL	9606.ENSP00000236147	0.000560663
MAP4K1	9606.ENSP00000465039	0.000254814
PAG1	9606.ENSP00000220597	0.000509611
FCGR3A	9606.ENSP00000356946	0.000259741
GRAP2	9606.ENSP00000339186	0.00075316
SCD5	9606.ENSP00000316329	3.56123e-05
CD3E	9606.ENSP00000354566	0.00534156
PLAT	9606.ENSP00000220809	5.24864e-05
SLA2	9606.ENSP00000262866	0.000216546
SHC1	9606.ENSP00000401303	0.000688254
ITIH4	9606.ENSP00000266041	6.35043e-05
SH3BP2	9606.ENSP00000422168	0.000251304
IL2RA	9606.ENSP00000369293	0.000626438
DEFA3	9606.ENSP00000328359	4.25446e-05
PIK3CA	9606.ENSP00000263967	0.0014381
LAT	9606.ENSP00000378845	0.000576538
PTPN11	9606.ENSP00000340944	0.00601792
PTPRJ	9606.ENSP00000400010	0.000479448
PDCD1LG2	9606.ENSP00000380855	0.00537665
IL16	9606.ENSP00000302935	2.5819e-05
CD2	9606.ENSP00000358490	0.000522066
PDCD1	9606.ENSP00000335062	0.152474
TRAT1	9606.ENSP00000295756	0.000248616
VAV1	9606.ENSP00000472929	0.000747374
PTPN22	9606.ENSP00000352833	0.000526104
CD8B	9606.ENSP00000331172	0.000477758
CD86	9606.ENSP00000332049	0.00549635
LCK	9606.ENSP00000337825	0.00587138
PRKCQ	9606.ENSP00000263125	0.000659107
PLCG1	9606.ENSP00000244007	0.000857822
CD247	9606.ENSP00000354782	0.000756046
CD274	9606.ENSP00000370989	0.00626171
ITK	9606.ENSP00000398655	0.000534377
PTPRC	9606.ENSP00000411355	0.00116155
CD8A	9606.ENSP00000386559	0.000528575
CSK	9606.ENSP00000220003	0.00512155
GNAZ	9606.ENSP00000478892	0.00029181
RGS1	9606.ENSP00000356429	0.000217736
ERVW-1	9606.ENSP00000419945	4.03161e-05
CD5	9606.ENSP00000342681	0.000424283
QPCTL	9606.ENSP00000012049	8.63136e-07
ARMC6	9606.ENSP00000444156	1.01015e-06
HIST2H2BE	9606.ENSP00000358151	0.000175871
CHORDC1	9606.ENSP00000319255	5.89346e-06
TSC1	9606.ENSP00000298552	4.77135e-05
H2BFS	9606.ENSP00000481622	0.000152072
HIST1H2BJ	9606.ENSP00000476136	0.000169231
SUMO1	9606.ENSP00000376077	0.000129465
RAD50	9606.ENSP00000368100	5.84753e-05
CCT7	9606.ENSP00000258091	8.2002e-05
HIST3H3	9606.ENSP00000355657	8.19916e-05
CCT6A	9606.ENSP00000275603	6.38885e-05
UBE2V2	9606.ENSP00000428209	0.00010828
ATM	9606.ENSP00000278616	0.000153545
MRE11A	9606.ENSP00000325863	6.79264e-05
WHSC1	9606.ENSP00000372351	3.22473e-05
RNF168	9606.ENSP00000320898	2.48861e-05
KSR1	9606.ENSP00000381958	0.00013512
PIAS4	9606.ENSP00000262971	5.25423e-05
MDC1	9606.ENSP00000365588	6.9046e-05
PPP5D1	9606.ENSP00000471730	2.51038e-06
CDC37	9606.ENSP00000222005	6.0859e-05
MAP3K5	9606.ENSP00000351908	0.000162304
HIST1H2BL	9606.ENSP00000366618	0.000209864
CCT3	9606.ENSP00000295688	7.34854e-05
PSPC1	9606.ENSP00000343966	2.48349e-06
HIST1H2BD	9606.ENSP00000289316	0.000161365
H2AFX	9606.ENSP00000434024	0.000163895
HIST1H2BM	9606.ENSP00000477907	0.000159139
CCT4	9606.ENSP00000377958	8.88868e-05
BRAF	9606.ENSP00000288602	0.000169333
HIST1H2BN	9606.ENSP00000483903	0.000164181
HERC2	9606.ENSP00000261609	8.65196e-05
HIST1H2BH	9606.ENSP00000479169	0.00016354
YWHAB	9606.ENSP00000361930	0.000201553
HIST1H2BK	9606.ENSP00000349430	0.00016901
TATDN1	9606.ENSP00000276692	7.88261e-06
ARAF	9606.ENSP00000290277	0.000138928
KAT5	9606.ENSP00000340330	0.00015201
CCT5	9606.ENSP00000280326	8.61696e-05
HIST1H2BA	9606.ENSP00000274764	0.000171161
NBN	9606.ENSP00000265433	5.84151e-05
HIST1H2BO	9606.ENSP00000477527	0.000164764
UBE2N	9606.ENSP00000316176	0.000192492
TCP1	9606.ENSP00000317334	7.44303e-05
HIST1H2BB	9606.ENSP00000482674	0.000168892
RNF8	9606.ENSP00000362578	2.61965e-05
UBR7	9606.ENSP00000013070	1.63998e-06
THOC1	9606.ENSP00000261600	2.7546e-05
UBR3	9606.ENSP00000396068	1.11624e-06
UBR2	9606.ENSP00000361990	6.94962e-05
UBR4	9606.ENSP00000364403	0.000183762
THOC5	9606.ENSP00000420306	3.13837e-05
UBR1	9606.ENSP00000290650	7.33107e-05
MAP4K5	9606.ENSP00000013125	1.46885e-05
CBS	9606.ENSP00000381231	8.27723e-06
MAP3K1	9606.ENSP00000382423	0.000193295
MAP3K7	9606.ENSP00000358335	0.000196511
MAP3K11	9606.ENSP00000309597	6.45745e-05
CBS	9606.ENSP00000381234	1.29717e-05
TNFRSF1A	9606.ENSP00000162749	0.000160402
TRAF2	9606.ENSP00000247668	0.000357448
TRADD	9606.ENSP00000341268	0.000113947
INMT	9606.ENSP00000013222	0.000122137
MAOB	9606.ENSP00000367309	0.000160637
MAOA	9606.ENSP00000340684	0.000181559
IDO1	9606.ENSP00000430950	0.00471159
DDC	9606.ENSP00000403644	0.000177322
IDO2	9606.ENSP00000443432	0.000181043
AANAT	9606.ENSP00000250615	0.000143392
ERCC1	9606.ENSP00000013807	5.61558e-05
DNA2	9606.ENSP00000351185	3.54375e-05
POLR2C	9606.ENSP00000219252	0.000144436
XRCC6BP1	9606.ENSP00000300145	1.03951e-05
POLR2G	9606.ENSP00000301788	0.000137992
ERCC5	9606.ENSP00000347978	2.9378e-05
FAN1	9606.ENSP00000354497	1.16699e-05
MSH6	9606.ENSP00000234420	3.70062e-05
PPIE	9606.ENSP00000361918	5.92228e-05
PMS2	9606.ENSP00000265849	1.25868e-05
NHEJ1	9606.ENSP00000349313	9.84826e-06
RAD1	9606.ENSP00000371469	2.58093e-05
RAD52	9606.ENSP00000351284	3.51911e-05
RCOR1	9606.ENSP00000262241	5.00713e-05
CUL4B	9606.ENSP00000384109	5.08995e-05
TYMS	9606.ENSP00000315644	8.04146e-05
STRA13	9606.ENSP00000376168	3.26549e-05
CETN2	9606.ENSP00000359300	9.56135e-05
XRCC4	9606.ENSP00000421491	1.65314e-05
RAD23B	9606.ENSP00000350708	4.66148e-05
FANCM	9606.ENSP00000267430	3.29965e-05
ERCC6	9606.ENSP00000348089	5.92761e-06
RAD23A	9606.ENSP00000467024	3.73345e-05
TOPBP1	9606.ENSP00000260810	3.6666e-05
POLD3	9606.ENSP00000263681	4.20301e-05
PARP2	9606.ENSP00000250416	4.10557e-05
XRCC6	9606.ENSP00000352257	5.66241e-05
GEN1	9606.ENSP00000318977	1.61282e-05
RBBP8	9606.ENSP00000382628	4.598e-05
PMS1	9606.ENSP00000406490	7.19359e-06
TP53	9606.ENSP00000269305	0.00063788
RAD9A	9606.ENSP00000311360	2.98627e-05
XRCC5	9606.ENSP00000375978	5.11878e-05
EME1	9606.ENSP00000376952	2.24239e-05
C17orf70	9606.ENSP00000333283	1.92817e-05
APITD1	9606.ENSP00000308583	0.000103987
RPA3	9606.ENSP00000223129	8.40093e-05
POLE	9606.ENSP00000322570	6.84788e-05
GTF2H4	9606.ENSP00000259895	5.87494e-05
SLX1A	9606.ENSP00000251303	7.91105e-06
BRCA2	9606.ENSP00000369497	5.33455e-05
BRIP1	9606.ENSP00000259008	3.05096e-05
UVSSA	9606.ENSP00000374501	1.97853e-05
ERCC6-PGBD3	9606.ENSP00000423550	4.29951e-06
POLR2L	9606.ENSP00000324124	0.000151972
SLX4	9606.ENSP00000294008	2.13814e-05
POLR2D	9606.ENSP00000272645	0.000137923
USP7	9606.ENSP00000343535	4.10025e-05
DCLRE1B	9606.ENSP00000358576	1.46485e-05
FANCF	9606.ENSP00000330875	1.85436e-05
DDB1	9606.ENSP00000301764	5.69821e-05
UBE2T	9606.ENSP00000356243	3.61315e-05
TOP3A	9606.ENSP00000442336	4.39767e-05
FEN1	9606.ENSP00000305480	6.08769e-05
MSH3	9606.ENSP00000265081	1.62816e-05
XPA	9606.ENSP00000364270	3.97328e-05
GTF2H2	9606.ENSP00000328901	5.46793e-05
PARP1	9606.ENSP00000355759	6.85532e-05
ERCC2	9606.ENSP00000375809	6.11917e-05
CCNH	9606.ENSP00000256897	8.57546e-05
BARD1	9606.ENSP00000260947	5.95944e-05
POLD4	9606.ENSP00000311368	3.75762e-05
FANCD2	9606.ENSP00000287647	4.30015e-05
C1orf86	9606.ENSP00000383710	1.22436e-05
UBL7	9606.ENSP00000457703	1.39447e-05
CDK7	9606.ENSP00000256443	8.70389e-05
TOP1	9606.ENSP00000354522	2.09199e-05
POLD2	9606.ENSP00000480186	4.49986e-05
C9orf142	9606.ENSP00000360682	7.3886e-06
RAD51	9606.ENSP00000372088	8.66777e-05
POLE2	9606.ENSP00000216367	7.43365e-05
LIG4	9606.ENSP00000484288	2.34499e-05
FANCB	9606.ENSP00000381378	1.89873e-05
SLX1B	9606.ENSP00000328940	7.91105e-06
PCNA	9606.ENSP00000368458	0.000119799
EME2	9606.ENSP00000457353	1.8064e-05
POLE4	9606.ENSP00000420176	5.62955e-05
POLR2H	9606.ENSP00000415536	0.000148959
RPA1	9606.ENSP00000254719	9.31265e-05
DCLRE1A	9606.ENSP00000355185	1.57981e-05
MLH3	9606.ENSP00000348020	1.64357e-05
REV3L	9606.ENSP00000351697	2.08127e-05
ZNF830	9606.ENSP00000354518	2.21083e-05
FANCC	9606.ENSP00000289081	2.03925e-05
RFC2	9606.ENSP00000055077	6.35843e-05
GTF2H1	9606.ENSP00000265963	5.59513e-05
FANCL	9606.ENSP00000385021	1.92152e-05
OGG1	9606.ENSP00000306561	1.18218e-05
POLR2I	9606.ENSP00000221859	0.000132267
RMI2	9606.ENSP00000310356	2.99221e-05
MSH2	9606.ENSP00000233146	4.5841e-05
POLE3	9606.ENSP00000363286	5.73504e-05
LIG1	9606.ENSP00000263274	5.01986e-05
POLD1	9606.ENSP00000406046	6.18909e-05
RFC5	9606.ENSP00000408295	6.83448e-05
EXO1	9606.ENSP00000355506	8.72411e-05
POLR2F	9606.ENSP00000403852	0.000158426
XRCC1	9606.ENSP00000262887	3.5342e-05
BIVM-ERCC5	9606.ENSP00000473384	3.03451e-06
CHD1L	9606.ENSP00000358262	2.31554e-05
AQR	9606.ENSP00000156471	5.74936e-05
RAD17	9606.ENSP00000426191	2.92095e-05
POLR2K	9606.ENSP00000342889	0.000144356
RRM1	9606.ENSP00000300738	5.80143e-05
GTF2H3	9606.ENSP00000445162	5.68385e-05
HUS1	9606.ENSP00000258774	2.59287e-05
TDP1	9606.ENSP00000337353	1.21222e-05
PHF21A	9606.ENSP00000398824	2.84414e-05
ATR	9606.ENSP00000343741	7.32962e-05
PRKDC	9606.ENSP00000313420	5.83937e-05
RFC4	9606.ENSP00000376272	0.000101954
ZSWIM7	9606.ENSP00000382218	7.3886e-06
FANCA	9606.ENSP00000373952	2.23389e-05
BRCA1	9606.ENSP00000418960	0.000154085
POLK	9606.ENSP00000241436	4.01534e-05
RMI1	9606.ENSP00000317039	3.34837e-05
ERCC8	9606.ENSP00000265038	4.3311e-05
RFC1	9606.ENSP00000371321	5.19705e-05
POLR2B	9606.ENSP00000370625	0.000150543
RPA2	9606.ENSP00000363017	8.78406e-05
HMGN1	9606.ENSP00000370125	2.38182e-05
WDR48	9606.ENSP00000307491	2.52859e-05
REV1	9606.ENSP00000258428	1.94878e-05
ERCC3	9606.ENSP00000285398	5.86774e-05
RHNO1	9606.ENSP00000479598	1.58562e-05
FANCI	9606.ENSP00000310842	7.55626e-05
FANCE	9606.ENSP00000229769	1.87957e-05
APEX1	9606.ENSP00000216714	3.67575e-05
XAB2	9606.ENSP00000351137	6.26055e-05
USP45	9606.ENSP00000333376	2.46704e-06
[truncated: 14,963 more rows]

## Sheet: Data S2
PD1, CTLA4 network propagation scores
gene_id	string_protein_id	propagate_score
ARF5	9606.ENSP00000000233	0.000103686
SPTBN2	9606.ENSP00000432568	0.000227529
KIF13B	9606.ENSP00000427900	6.60178e-05
AP1B1	9606.ENSP00000350199	0.000169817
KIF21A	9606.ENSP00000354878	6.66851e-05
TMED7	9606.ENSP00000405926	0.00013155
ARFGAP1	9606.ENSP00000314615	0.000124639
ANK2	9606.ENSP00000349588	9.28693e-05
KLC1	9606.ENSP00000414982	0.000199527
COPZ2	9606.ENSP00000480707	0.000131027
KIF15	9606.ENSP00000324020	0.000226805
DCTN5	9606.ENSP00000300087	0.000205149
KIF2B	9606.ENSP00000268919	0.000266249
KIF16B	9606.ENSP00000384164	6.21351e-05
KIF25	9606.ENSP00000388878	6.32468e-05
KDELR2	9606.ENSP00000258739	0.000123464
RAB1B	9606.ENSP00000310226	0.000185153
TMED10	9606.ENSP00000303145	0.000154835
KIF3B	9606.ENSP00000364864	0.000196643
RACGAP1	9606.ENSP00000404190	0.000246235
SPTBN4	9606.ENSP00000263373	0.000101989
GBF1	9606.ENSP00000359000	0.000102619
DYNC1I2	9606.ENSP00000380308	0.000341822
INS	9606.ENSP00000380432	0.000645165
CYTH3	9606.ENSP00000297044	1.84283e-05
CAPZB	9606.ENSP00000401010	0.000227179
RAB11FIP3	9606.ENSP00000262305	1.97445e-05
ACAP2	9606.ENSP00000324287	2.88199e-06
KIF3C	9606.ENSP00000264712	0.000194224
DYNC1LI1	9606.ENSP00000273130	0.000301278
KIFAP3	9606.ENSP00000354560	0.000197184
COPA	9606.ENSP00000357048	0.000162062
YKT6	9606.ENSP00000223369	0.000134029
COPB1	9606.ENSP00000249923	0.000252646
IQSEC1	9606.ENSP00000480301	1.64775e-05
KIF20A	9606.ENSP00000378356	0.00024508
SURF4	9606.ENSP00000361057	0.000137742
GGA1	9606.ENSP00000341344	3.183e-05
CDC5L	9606.ENSP00000360532	0.000331652
DYNC1I1	9606.ENSP00000320130	0.000301585
RAB1A	9606.ENSP00000387286	0.000187198
ACTR1A	9606.ENSP00000358921	0.000257293
CAPZA2	9606.ENSP00000354947	0.000223876
CAPZA1	9606.ENSP00000263168	0.000234907
CD59	9606.ENSP00000379191	0.000303182
SPTBN5	9606.ENSP00000317790	0.000101118
FOLR1	9606.ENSP00000377284	0.000100547
USO1	9606.ENSP00000444850	0.000100763
CENPE	9606.ENSP00000265148	0.000301575
KIFC1	9606.ENSP00000393963	9.45977e-05
KIF9	9606.ENSP00000333942	7.77976e-05
KIF4A	9606.ENSP00000363524	0.000238713
KIF27	9606.ENSP00000297814	6.4585e-05
ARF1	9606.ENSP00000440005	0.000285774
ARF3	9606.ENSP00000256682	0.000108102
KLC2	9606.ENSP00000399403	0.000190064
KIF21B	9606.ENSP00000411831	6.56816e-05
DCTN4	9606.ENSP00000414906	0.000198485
KIF6	9606.ENSP00000287152	6.25562e-05
KIF18B	9606.ENSP00000465992	8.0106e-05
KIF1A	9606.ENSP00000438388	7.15455e-05
KIF26A	9606.ENSP00000388241	0.000175903
KIF5A	9606.ENSP00000408979	0.000193647
TMED3	9606.ENSP00000299705	0.000132185
ACTR10	9606.ENSP00000254286	0.000252129
KIF20B	9606.ENSP00000360793	7.82601e-05
DYNC1LI2	9606.ENSP00000258198	0.00030155
ARFIP2	9606.ENSP00000484121	1.27019e-05
TMED9	9606.ENSP00000330945	0.000109898
ANK1	9606.ENSP00000265709	0.000103375
ARF4	9606.ENSP00000306010	0.000107074
ASAP2	9606.ENSP00000281419	2.26884e-05
CD55	9606.ENSP00000356030	7.02785e-05
SPTAN1	9606.ENSP00000361824	0.000241618
RAB11A	9606.ENSP00000261890	0.000135102
KIF4B	9606.ENSP00000387875	0.00019771
KIF18A	9606.ENSP00000263181	0.000278879
KLC3	9606.ENSP00000375810	0.000184814
DCTN3	9606.ENSP00000259632	0.000254188
KIF19	9606.ENSP00000374566	6.21351e-05
KIF23	9606.ENSP00000260363	0.000233618
BET1	9606.ENSP00000222547	0.000107493
KDELR1	9606.ENSP00000329471	0.000129151
ANK3	9606.ENSP00000280772	8.77891e-05
DYNC1H1	9606.ENSP00000348965	0.000416359
SPTBN1	9606.ENSP00000349259	0.000112379
KIF5B	9606.ENSP00000307078	0.000249826
COPB2	9606.ENSP00000329419	0.000136682
DCTN6	9606.ENSP00000221114	0.00020751
ASAP1	9606.ENSP00000429900	3.56517e-05
DCTN2	9606.ENSP00000408910	0.000279083
KIF11	9606.ENSP00000260731	0.000272475
TMED2	9606.ENSP00000262225	0.000146075
CYTH1	9606.ENSP00000354398	1.38861e-05
KIF2C	9606.ENSP00000361298	0.000312913
ARCN1	9606.ENSP00000264028	0.000133737
KIF1C	9606.ENSP00000320821	6.60189e-05
DYNLL2	9606.ENSP00000477310	0.000338736
KIF1B	9606.ENSP00000263934	6.3659e-05
SPTB	9606.ENSP00000451752	0.000101844
COPG2	9606.ENSP00000402346	0.000137966
KIFC2	9606.ENSP00000301332	6.26378e-05
COPG1	9606.ENSP00000325002	0.00013884
ARFIP1	9606.ENSP00000395083	1.10424e-05
KIF26B	9606.ENSP00000385545	6.40492e-05
CAPZA3	9606.ENSP00000326238	0.000196141
ACAP1	9606.ENSP00000158762	1.43122e-05
RAB11FIP4	9606.ENSP00000482620	8.48157e-06
DYNLL1	9606.ENSP00000376297	0.000496102
ARFGAP2	9606.ENSP00000434442	9.42481e-05
KIF2A	9606.ENSP00000385000	0.00027384
KIF22	9606.ENSP00000160827	0.000203134
KIF12	9606.ENSP00000363232	6.21351e-05
SEC22B	9606.ENSP00000463393	0.000134543
KLC4	9606.ENSP00000259708	0.000182832
ARFGAP3	9606.ENSP00000263245	0.000101798
ETFA	9606.ENSP00000452762	1.62617e-05
KDELR3	9606.ENSP00000386918	0.000119551
SPTA1	9606.ENSP00000357129	0.000104106
AP1G1	9606.ENSP00000377148	0.000172318
KIF3A	9606.ENSP00000385808	0.000203003
COPZ1	9606.ENSP00000449270	0.000133381
COPE	9606.ENSP00000262812	0.000136272
DCTN1	9606.ENSP00000354791	0.000237836
M6PR	9606.ENSP00000000412	0.000173785
LDLRAP1	9606.ENSP00000363458	0.000150529
SH3GL2	9606.ENSP00000369981	0.000296036
STX10	9606.ENSP00000466298	3.20267e-05
GCC2	9606.ENSP00000307939	2.81801e-05
SYNJ2	9606.ENSP00000347792	0.000200262
APOB	9606.ENSP00000233242	0.000384101
HIP1R	9606.ENSP00000253083	0.000195001
FNBP1L	9606.ENSP00000271234	0.000153165
WASL	9606.ENSP00000223023	0.000257711
AP2A1	9606.ENSP00000351926	0.000335476
NSF	9606.ENSP00000381293	0.000115855
RAB5B	9606.ENSP00000353444	0.000189528
IGF2	9606.ENSP00000391826	0.000160934
SYT8	9606.ENSP00000371394	0.000147753
CTSZ	9606.ENSP00000217131	0.000147511
CD3G	9606.ENSP00000431445	0.00201197
AP2B1	9606.ENSP00000482835	0.000295456
UBC	9606.ENSP00000441543	0.000821875
SYT2	9606.ENSP00000356236	0.000162198
ITSN2	9606.ENSP00000347244	0.000163784
EPS15L1	9606.ENSP00000393313	0.000156475
PACSIN1	9606.ENSP00000484060	0.000151394
CD4	9606.ENSP00000011653	0.00190054
AP1M2	9606.ENSP00000250244	0.000147245
SYNJ1	9606.ENSP00000409667	0.000200521
RAB9B	9606.ENSP00000243298	4.81235e-05
AMPH	9606.ENSP00000348602	0.000156554
VPS51	9606.ENSP00000279281	2.58773e-05
UBQLN2	9606.ENSP00000345195	0.000129244
STAM2	9606.ENSP00000263904	0.000236522
ARPC5	9606.ENSP00000294742	0.000201313
TACR1	9606.ENSP00000303522	0.000233168
IL7R	9606.ENSP00000306157	0.00119795
DAB2	9606.ENSP00000313391	0.000161383
REPS2	9606.ENSP00000349824	0.000147885
STAM	9606.ENSP00000366746	0.000236259
STON1	9606.ENSP00000384615	0.000152708
RAB5C	9606.ENSP00000447053	0.000275089
CFTR	9606.ENSP00000003084	0.000252189
SNX18	9606.ENSP00000317332	0.000146591
SYT9	9606.ENSP00000324419	0.000151574
FNBP1	9606.ENSP00000413625	0.000152473
KIF13A	9606.ENSP00000259711	7.15413e-06
AP1S1	9606.ENSP00000336666	0.000188619
SLC18A3	9606.ENSP00000363229	0.000161225
AVP	9606.ENSP00000369647	0.000278052
DVL2	9606.ENSP00000005340	0.000273144
BIN1	9606.ENSP00000316779	0.000167302
NAPG	9606.ENSP00000324628	8.66976e-05
TRIP10	9606.ENSP00000320117	0.000184404
LRP2	9606.ENSP00000263816	0.000197365
CBL	9606.ENSP00000264033	0.000638417
SH3KBP1	9606.ENSP00000380921	0.00023801
ADRB2	9606.ENSP00000305372	0.00023626
AP1S2	9606.ENSP00000444957	0.00015626
SYT11	9606.ENSP00000357307	0.000153969
GAK	9606.ENSP00000314499	0.000194323
VPS54	9606.ENSP00000272322	3.06956e-05
REPS1	9606.ENSP00000392065	0.000153517
GNS	9606.ENSP00000258145	8.50026e-05
NECAP1	9606.ENSP00000341737	0.00017924
STX16	9606.ENSP00000360183	4.96639e-05
IGF2R	9606.ENSP00000349437	0.00020442
FCHO1	9606.ENSP00000473001	0.000135994
EGFR	9606.ENSP00000275493	0.00206932
TFRC	9606.ENSP00000353224	0.000227955
AP2S1	9606.ENSP00000263270	0.000312438
CLTC	9606.ENSP00000479606	0.000337667
EPS15	9606.ENSP00000360798	0.00017734
SNX9	9606.ENSP00000376024	0.000182908
VTI1A	9606.ENSP00000376792	5.06794e-05
TF	9606.ENSP00000385834	0.000257837
GGA2	9606.ENSP00000311962	1.52383e-05
VPS53	9606.ENSP00000401435	3.26265e-05
PICALM	9606.ENSP00000377015	0.000201338
PIK3C2A	9606.ENSP00000265970	0.000232628
AVPR2	9606.ENSP00000351805	0.000203003
LDLR	9606.ENSP00000454071	0.000171448
VAMP7	9606.ENSP00000262640	0.000217953
WNT5A	9606.ENSP00000264634	0.000237789
NAPB	9606.ENSP00000482826	9.599e-05
RAB5A	9606.ENSP00000273047	0.000230914
AP2M1	9606.ENSP00000292807	0.000338659
RABEPK	9606.ENSP00000362639	1.20622e-05
DNM3	9606.ENSP00000356705	0.000253851
RHOBTB3	9606.ENSP00000369318	9.63207e-06
SYT1	9606.ENSP00000261205	0.000183166
OCRL	9606.ENSP00000360154	0.000239793
VAMP8	9606.ENSP00000263864	0.000436194
ITSN1	9606.ENSP00000370719	0.000196129
UBB	9606.ENSP00000304697	0.000818988
ARPC1A	9606.ENSP00000262942	0.000205039
CLTA	9606.ENSP00000242285	0.000309494
HGS	9606.ENSP00000331201	0.00018887
UBA52	9606.ENSP00000388107	0.000891054
VAMP3	9606.ENSP00000054666	0.000204228
DNM2	9606.ENSP00000373905	0.000304472
AP2A2	9606.ENSP00000327694	0.00031452
EPN1	9606.ENSP00000406209	0.00015966
AAK1	9606.ENSP00000386456	0.000151045
VPS52	9606.ENSP00000409952	2.92065e-05
STON2	9606.ENSP00000450857	0.000153334
FZD4	9606.ENSP00000434034	0.000192075
CD3D	9606.ENSP00000300692	0.00194451
CHRM2	9606.ENSP00000399745	0.000296807
HIP1	9606.ENSP00000336747	0.000149386
PACSIN3	9606.ENSP00000440945	0.000151493
EPN2	9606.ENSP00000320543	0.00015148
VAMP4	9606.ENSP00000236192	0.000187091
EGF	9606.ENSP00000265171	0.0007093
ACTR3	9606.ENSP00000263238	0.000217016
KIAA0319	9606.ENSP00000367459	0.000154463
SH3GL1	9606.ENSP00000269886	0.00018529
ACTR2	9606.ENSP00000367220	0.00028508
NAPA	9606.ENSP00000263354	0.00013381
SGIP1	9606.ENSP00000360076	0.000187931
SNAP91	9606.ENSP00000400459	0.000148972
SH3GL3	9606.ENSP00000320092	0.000161515
ARRB2	9606.ENSP00000403701	0.000353637
GAPVD1	9606.ENSP00000377664	0.000151162
RPS27A	9606.ENSP00000272317	0.000867073
SLC2A8	9606.ENSP00000362469	0.000146817
ARRB1	9606.ENSP00000409581	0.000346888
ARPC2	9606.ENSP00000295685	0.00020873
HSPA8	9606.ENSP00000432083	0.000341596
TXNDC5	9606.ENSP00000369081	0.000107744
DNM1	9606.ENSP00000362014	0.000319827
RAB9A	9606.ENSP00000420127	5.53726e-05
DNASE2	9606.ENSP00000222219	2.67379e-05
AGFG1	9606.ENSP00000387282	0.000153485
VAMP2	9606.ENSP00000314214	0.000260526
PLIN3	9606.ENSP00000221957	1.52539e-05
PGRMC1	9606.ENSP00000217971	0.000146877
FCHO2	9606.ENSP00000393776	0.000137545
CLTB	9606.ENSP00000309415	0.000206521
TGOLN2	9606.ENSP00000386443	0.00029
AP1M1	9606.ENSP00000388996	0.000293304
CTTN	9606.ENSP00000365745	0.000292651
NECAP2	9606.ENSP00000391942	0.000180793
PACSIN2	9606.ENSP00000263246	0.000150101
AP1S3	9606.ENSP00000379891	0.000141347
ARPC4	9606.ENSP00000388169	0.000202808
ARPC3	9606.ENSP00000228825	0.000207373
CLTCL1	9606.ENSP00000441158	0.000171467
SCARB2	9606.ENSP00000264896	0.000155348
DNAJC6	9606.ENSP00000360108	0.00019592
AGTR1	9606.ENSP00000419422	0.00028656
FKBP4	9606.ENSP00000001008	5.94193e-05
NR3C2	9606.ENSP00000350815	4.0944e-05
NRIP1	9606.ENSP00000383063	6.75962e-05
HSF1	9606.ENSP00000431512	3.91688e-05
NR3C1	9606.ENSP00000231509	0.000195332
S100A1	9606.ENSP00000292169	4.15834e-05
AHSA1	9606.ENSP00000216479	1.95342e-05
PPP5C	9606.ENSP00000012443	5.49655e-05
ESR1	9606.ENSP00000405330	0.000289988
GLMN	9606.ENSP00000359385	8.60753e-05
GATA3	9606.ENSP00000368632	0.000893103
PHLPP1	9606.ENSP00000262719	2.92931e-05
FKBP5	9606.ENSP00000444810	3.25435e-05
HSPA1A	9606.ENSP00000364802	0.000111286
PPID	9606.ENSP00000303754	2.26829e-05
HSPA2	9606.ENSP00000378199	9.41916e-05
MAPK1	9606.ENSP00000215832	0.000815999
PTGES3	9606.ENSP00000482075	0.000137724
ATOX1	9606.ENSP00000430598	8.92336e-06
TLE3	9606.ENSP00000452871	6.48894e-05
HSPA4	9606.ENSP00000302961	0.000134497
HSP90AA1	9606.ENSP00000335153	0.000455373
HSP90AB1	9606.ENSP00000360609	0.000174315
NCOA3	9606.ENSP00000361066	0.000135929
STIP1	9606.ENSP00000351646	3.77326e-05
MTOR	9606.ENSP00000354558	0.000311181
EP300	9606.ENSP00000263253	0.000464885
FOXA1	9606.ENSP00000250448	5.50234e-05
HSPA1L	9606.ENSP00000364805	5.46556e-05
ESR2	9606.ENSP00000343925	7.08222e-05
AKT1	9606.ENSP00000451828	0.0027219
PHYH	9606.ENSP00000263038	1.27312e-05
PGR	9606.ENSP00000325120	0.000103712
MAPK3	9606.ENSP00000263025	0.000696113
AR	9606.ENSP00000363822	0.000228083
CLCA1	9606.ENSP00000234701	1.96003e-05
HSPA1B	9606.ENSP00000364801	4.67644e-05
CYP26B1	9606.ENSP00000001146	1.26011e-05
CYP3A4	9606.ENSP00000337915	6.32299e-05
RARS	9606.ENSP00000231572	2.01196e-05
CYP2S1	9606.ENSP00000308032	2.24548e-05
CYP26A1	9606.ENSP00000224356	2.48032e-05
CYP2A6	9606.ENSP00000301141	3.78777e-05
CYP3A5	9606.ENSP00000222982	3.99176e-05
CYP2C9	9606.ENSP00000260682	4.37342e-05
CYP2B6	9606.ENSP00000324648	4.93575e-05
STRA8	9606.ENSP00000275764	4.88859e-06
ALDH1A2	9606.ENSP00000249750	1.96942e-05
CYP1A2	9606.ENSP00000342007	9.90061e-05
ALDH1A3	9606.ENSP00000332256	2.22613e-05
AOX1	9606.ENSP00000363832	4.51773e-05
CYP1A1	9606.ENSP00000369050	0.000113654
CYP3A7	9606.ENSP00000480571	2.5566e-05
ALDH1A1	9606.ENSP00000297785	3.61818e-05
CYP2C8	9606.ENSP00000360317	3.69546e-05
NANOS2	9606.ENSP00000341021	1.37244e-05
CYP2C18	9606.ENSP00000285979	2.33558e-05
CYP26C1	9606.ENSP00000285949	1.09737e-05
CRABP1	9606.ENSP00000299529	3.45027e-06
CYP4A11	9606.ENSP00000311095	3.74503e-05
NDUFAF7	9606.ENSP00000002125	1.88666e-05
NDUFA1	9606.ENSP00000360492	2.58544e-05
MT-ND1	9606.ENSP00000354687	2.53669e-05
NDUFA7	9606.ENSP00000301457	3.30077e-05
METTL20	9606.ENSP00000350353	5.82869e-06
NDUFS5	9606.ENSP00000362060	3.57583e-05
NDUFB7	9606.ENSP00000215565	3.87256e-05
NDUFA10	9606.ENSP00000252711	2.84212e-05
ECSIT	9606.ENSP00000270517	2.99593e-05
NDUFS7	9606.ENSP00000233627	3.37069e-05
NDUFA5	9606.ENSP00000417142	3.30331e-05
NDUFS2	9606.ENSP00000356972	3.5758e-05
NDUFS3	9606.ENSP00000263774	3.6045e-05
NDUFA12	9606.ENSP00000330737	3.55324e-05
NDUFA8	9606.ENSP00000362873	3.2199e-05
MT-ND4	9606.ENSP00000354961	2.39587e-05
NDUFA13	9606.ENSP00000423673	3.85395e-05
NDUFA3	9606.ENSP00000418438	2.31689e-05
NDUFS8	9606.ENSP00000315774	3.5807e-05
MT-ND2	9606.ENSP00000355046	2.57751e-05
NDUFB6	9606.ENSP00000369176	2.75563e-05
NDUFS1	9606.ENSP00000392709	3.10383e-05
NDUFV2	9606.ENSP00000327268	3.2887e-05
NDUFB9	9606.ENSP00000276689	3.34397e-05
NDUFAF2	9606.ENSP00000296597	1.82034e-05
MT-ND5	9606.ENSP00000354813	2.43828e-05
NDUFC1	9606.ENSP00000441126	2.50733e-05
NDUFS4	9606.ENSP00000296684	3.47167e-05
NDUFA9	9606.ENSP00000266544	3.79972e-05
NDUFB2	9606.ENSP00000419087	2.42978e-05
NDUFB4	9606.ENSP00000184266	2.54913e-05
NDUFB1	9606.ENSP00000330787	2.23758e-05
FOXRED1	9606.ENSP00000263578	1.85729e-05
NDUFV3	9606.ENSP00000346196	2.20763e-05
NDUFB8	9606.ENSP00000299166	4.88297e-05
NDUFB11	9606.ENSP00000276062	2.89603e-05
NDUFA2	9606.ENSP00000252102	3.04111e-05
NUBPL	9606.ENSP00000281081	9.56611e-06
NDUFB5	9606.ENSP00000259037	3.50196e-05
NDUFAF6	9606.ENSP00000379430	1.70223e-05
TIMMDC1	9606.ENSP00000418803	2.40987e-05
METTL10	9606.ENSP00000357829	5.0299e-06
NDUFB10	9606.ENSP00000268668	3.10147e-05
NDUFAF3	9606.ENSP00000323076	2.00318e-05
NDUFA6	9606.ENSP00000418842	3.15315e-05
NDUFC2	9606.ENSP00000281031	8.79754e-05
NDUFS6	9606.ENSP00000274137	3.17758e-05
NDUFAB1	9606.ENSP00000458770	4.87596e-05
MT-ND6	9606.ENSP00000354665	2.28347e-05
MT-ND3	9606.ENSP00000355206	2.34434e-05
TMEM126B	9606.ENSP00000351737	1.79673e-05
METTL13	9606.ENSP00000354920	2.69978e-06
NDUFV1	9606.ENSP00000322450	3.36621e-05
NDUFA11	9606.ENSP00000389160	3.52889e-05
NSUN3	9606.ENSP00000318986	5.5672e-06
METTL12	9606.ENSP00000431287	1.54292e-06
NDUFB3	9606.ENSP00000237889	2.68734e-05
ACAD9	9606.ENSP00000312618	2.20193e-05
MTRF1L	9606.ENSP00000356202	1.99228e-05
NDUFAF5	9606.ENSP00000367346	1.97653e-05
NDUFAF4	9606.ENSP00000358272	1.88355e-05
NDUFAF1	9606.ENSP00000260361	1.9193e-05
FUCA2	9606.ENSP00000002165	0.000146236
MPO	9606.ENSP00000225275	0.000167273
HSP90B1	9606.ENSP00000299767	0.000180713
P4HB	9606.ENSP00000327801	0.000205395
ARSA	9606.ENSP00000216124	6.66476e-05
DSN1	9606.ENSP00000389810	0.000159809
RETN	9606.ENSP00000221515	0.000178293
FSTL3	9606.ENSP00000166139	9.25276e-05
PDIA6	9606.ENSP00000385385	0.00010797
VAT1	9606.ENSP00000347872	5.69291e-05
AGA	9606.ENSP00000264595	7.1148e-05
CECR1	9606.ENSP00000382731	6.16566e-05
HMHA1	9606.ENSP00000439601	7.23539e-05
TNC	9606.ENSP00000265131	0.000190391
AFP	9606.ENSP00000379138	0.000117308
GDI2	9606.ENSP00000369538	0.000125006
CP	9606.ENSP00000264613	0.000105048
MSLN	9606.ENSP00000372313	0.000175247
ARG1	9606.ENSP00000349446	0.000207056
ELANE	9606.ENSP00000466090	0.000177427
CALU	9606.ENSP00000438248	9.97446e-05
ANO8	9606.ENSP00000159087	8.98002e-05
MAN2B1	9606.ENSP00000395473	5.87448e-05
AMELX	9606.ENSP00000370088	9.69626e-05
MFGE8	9606.ENSP00000268150	0.000109957
GAS6	9606.ENSP00000331831	0.000147515
CHRDL1	9606.ENSP00000361112	9.5466e-05
PA2G4	9606.ENSP00000302886	9.32145e-05
CHGB	9606.ENSP00000368244	9.6791e-05
CYB5R3	9606.ENSP00000354468	7.05284e-05
MXRA8	9606.ENSP00000399229	9.10136e-05
NAPRT	9606.ENSP00000401508	8.8347e-05
GUSB	9606.ENSP00000302728	8.9064e-05
PLAC8	9606.ENSP00000399700	5.86601e-05
RCN1	9606.ENSP00000054950	9.67109e-05
FAM20C	9606.ENSP00000322323	9.25611e-05
SDC2	9606.ENSP00000307046	0.000295528
RNASET2	9606.ENSP00000426455	6.1098e-05
CST3	9606.ENSP00000381448	0.000179116
GCA	9606.ENSP00000394842	7.04298e-05
SCG3	9606.ENSP00000220478	9.2429e-05
FRK	9606.ENSP00000476145	0.000149484
SDCBP	9606.ENSP00000260130	0.000100434
STC2	9606.ENSP00000265087	9.0386e-05
PRKCD	9606.ENSP00000378217	0.00027244
VGF	9606.ENSP00000249330	9.28334e-05
FBN1	9606.ENSP00000325527	0.000156285
MFI2	9606.ENSP00000296350	0.000124629
MEPE	9606.ENSP00000416984	9.46136e-05
FSTL1	9606.ENSP00000295633	9.60377e-05
AMBN	9606.ENSP00000313809	9.71766e-05
SPP2	9606.ENSP00000168148	0.000110326
KTN1	9606.ENSP00000378725	0.000102464
SERPINA1	9606.ENSP00000416066	0.000197388
NOTUM	9606.ENSP00000387310	0.000107654
C3	9606.ENSP00000245907	0.000367261
HRC	9606.ENSP00000252825	9.08499e-05
PRSS23	9606.ENSP00000280258	8.98002e-05
IGFBP4	9606.ENSP00000269593	9.69151e-05
GLA	9606.ENSP00000218516	7.0683e-05
PSMD1	9606.ENSP00000309474	0.000260125
PRDX6	9606.ENSP00000342026	6.89603e-05
LAMC1	9606.ENSP00000258341	0.0003152
ANXA2	9606.ENSP00000346032	9.97242e-05
AZU1	9606.ENSP00000233997	5.7398e-05
ALB	9606.ENSP00000295897	0.000385871
VWA1	9606.ENSP00000417185	9.27529e-05
BMP4	9606.ENSP00000245451	0.00020709
ITIH2	9606.ENSP00000351190	9.9537e-05
APOA2	9606.ENSP00000356969	0.000153105
NPC2	9606.ENSP00000451112	6.09675e-05
APOA5	9606.ENSP00000445002	0.000122293
FAM20A	9606.ENSP00000468308	9.20109e-05
CAP1	9606.ENSP00000361883	7.57276e-05
EVA1A	9606.ENSP00000233712	9.2399e-05
LYZ	9606.ENSP00000261267	0.000156162
CREG1	9606.ENSP00000359540	5.74101e-05
ENAM	9606.ENSP00000379383	9.72694e-05
APOE	9606.ENSP00000252486	0.000197225
IGFBP5	9606.ENSP00000233813	9.99582e-05
ARSB	9606.ENSP00000264914	6.71803e-05
APP	9606.ENSP00000284981	0.000515895
IMPDH1	9606.ENSP00000345096	8.50494e-05
MIA3	9606.ENSP00000340900	0.000100211
IGFBP1	9606.ENSP00000275525	9.83097e-05
CCT8	9606.ENSP00000286788	0.000156022
GGH	9606.ENSP00000260118	0.000169239
SCG2	9606.ENSP00000304133	9.38483e-05
IGFBP7	9606.ENSP00000295666	9.87584e-05
PLGLB1	9606.ENSP00000347933	8.6745e-06
SERPINC1	9606.ENSP00000356671	0.000136526
UNC13D	9606.ENSP00000207549	8.2254e-05
KNG1	9606.ENSP00000265023	0.000388864
FGF23	9606.ENSP00000237837	0.000216996
PYCARD	9606.ENSP00000247470	9.88189e-05
C6orf120	9606.ENSP00000346931	5.6924e-05
NHLRC3	9606.ENSP00000368920	5.72769e-05
SPP1	9606.ENSP00000378517	0.000243929
GPC3	9606.ENSP00000377836	0.000182541
MATN3	9606.ENSP00000383894	9.91771e-05
SERPINA10	9606.ENSP00000261994	9.55706e-05
MGAT4A	9606.ENSP00000264968	9.43456e-05
TUBB4B	9606.ENSP00000341289	0.000138627
VCP	9606.ENSP00000351777	0.000141704
DMP1	9606.ENSP00000340935	0.000103475
TOLLIP	9606.ENSP00000314733	0.000175873
ARSK	9606.ENSP00000369346	6.18625e-06
APOA1	9606.ENSP00000236850	0.000178557
PTGES2	9606.ENSP00000345341	6.82193e-05
PRKCSH	9606.ENSP00000466134	0.000100468
CDH2	9606.ENSP00000269141	0.000202634
PCSK9	9606.ENSP00000303208	0.000114194
HEXB	9606.ENSP00000261416	6.76712e-05
PROC	9606.ENSP00000234071	0.000140268
NUCB1	9606.ENSP00000385923	9.35192e-05
GLB1	9606.ENSP00000306920	8.49339e-05
TMEM132A	9606.ENSP00000005286	8.98002e-05
PADI2	9606.ENSP00000364635	5.75801e-05
CCT2	9606.ENSP00000299300	0.000159454
F5	9606.ENSP00000356771	0.000194444
MEN1	9606.ENSP00000337088	0.000135154
DPP7	9606.ENSP00000360635	6.00471e-05
MNDA	9606.ENSP00000357123	7.66916e-05
TRAPPC1	9606.ENSP00000302783	0.000107267
C4A	9606.ENSP00000396688	0.00012409
GM2A	9606.ENSP00000349687	6.07076e-05
MBTPS1	9606.ENSP00000344223	9.77909e-05
SERPIND1	9606.ENSP00000215727	0.000105174
AMTN	9606.ENSP00000341013	9.3068e-05
IGFBP3	9606.ENSP00000370473	0.000131479
PYGB	9606.ENSP00000216962	7.96084e-05
CKAP4	9606.ENSP00000367265	0.000270887
TUBB	9606.ENSP00000339001	0.000137686
ORM2	9606.ENSP00000394936	0.000196901
HEBP2	9606.ENSP00000475750	6.6939e-05
FUCA1	9606.ENSP00000363603	5.77306e-05
FTL	9606.ENSP00000366525	9.93258e-05
CTSC	9606.ENSP00000227266	0.000185457
SPARCL1	9606.ENSP00000414856	9.04828e-05
ADAM10	9606.ENSP00000260408	0.000319932
IL6	9606.ENSP00000385675	0.00305772
BPI	9606.ENSP00000262865	0.000135176
QSOX1	9606.ENSP00000356574	0.000242153
SERPINB3	9606.ENSP00000283752	6.38873e-05
APLP2	9606.ENSP00000263574	9.53498e-05
S100A7	9606.ENSP00000357712	8.47037e-05
FAF2	9606.ENSP00000261942	8.38533e-05
LAMB1	9606.ENSP00000222399	0.000296366
CSF1	9606.ENSP00000327513	0.000259412
PENK	9606.ENSP00000324248	0.00023799
SHISA5	9606.ENSP00000296444	9.30957e-05
PNPLA2	9606.ENSP00000337701	0.000120831
DNAJC3	9606.ENSP00000473631	0.00016991
VCAN	9606.ENSP00000265077	0.000192227
LTBP1	9606.ENSP00000386043	9.49124e-05
CYR61	9606.ENSP00000398736	0.000129104
PRTN3	9606.ENSP00000234347	7.94698e-05
TIMP1	9606.ENSP00000218388	0.000214772
LGALS1	9606.ENSP00000215909	0.000100534
ACLY	9606.ENSP00000253792	8.78372e-05
HRNR	9606.ENSP00000357791	5.73223e-05
AHSG	9606.ENSP00000393887	0.000181534
GOLM1	9606.ENSP00000373364	9.04492e-05
CTSA	9606.ENSP00000361562	0.000144274
WFS1	9606.ENSP00000226760	9.75945e-05
RNASE3	9606.ENSP00000302324	7.26043e-05
LAMB2	9606.ENSP00000388325	0.000197863
RNASE2	9606.ENSP00000303276	6.40614e-05
FGG	9606.ENSP00000336829	0.000359106
FGA	9606.ENSP00000306361	0.000364691
IST1	9606.ENSP00000438399	7.00417e-05
FN1	9606.ENSP00000346839	0.000606876
PRSS3P2	9606.ENSP00000485444	6.53814e-05
CTSG	9606.ENSP00000216336	8.37451e-05
BPIFB2	9606.ENSP00000170150	9.38074e-05
BMP15	9606.ENSP00000252677	9.82469e-05
GRN	9606.ENSP00000053867	7.00077e-05
STK11IP	9606.ENSP00000295641	5.8211e-05
FABP5	9606.ENSP00000297258	6.86607e-05
APOL1	9606.ENSP00000317674	0.000105449
GALNS	9606.ENSP00000268695	6.08945e-05
CPPED1	9606.ENSP00000371193	6.29403e-05
TTR	9606.ENSP00000237014	8.28317e-05
HS3ST1	9606.ENSP00000002596	2.17106e-05
HS2ST1	9606.ENSP00000359581	2.89966e-05
UST	9606.ENSP00000356433	2.05519e-05
GPC6	9606.ENSP00000366246	7.68631e-05
HS6ST1	9606.ENSP00000259241	2.54045e-05
HSPG2	9606.ENSP00000363827	0.000189189
SDC1	9606.ENSP00000370542	0.000312501
EXT1	9606.ENSP00000367446	2.41254e-05
AGRN	9606.ENSP00000368678	0.000226839
GPC2	9606.ENSP00000292377	7.99226e-05
GCNT4	9606.ENSP00000317027	1.97307e-05
GPC5	9606.ENSP00000366267	7.88161e-05
GPC1	9606.ENSP00000264039	0.000145962
GCNT2	9606.ENSP00000368917	1.83986e-05
NA	9606.ENSP00000359579	1.2613e-05
SDC3	9606.ENSP00000344468	0.000130711
GCNT1	9606.ENSP00000415454	2.95951e-05
SDC4	9606.ENSP00000361818	0.000163545
GLCE	9606.ENSP00000261858	2.79887e-05
GPC4	9606.ENSP00000359864	8.50377e-05
SEMA3F	9606.ENSP00000002829	2.1824e-05
NTN1	9606.ENSP00000173229	7.66107e-05
PLXNB2	9606.ENSP00000409171	2.6212e-05
EFNB1	9606.ENSP00000204961	0.000159556
PLXNC1	9606.ENSP00000258526	1.42029e-05
EFNB3	9606.ENSP00000226091	0.000109855
PLXNB1	9606.ENSP00000351338	3.88887e-05
EFNA3	9606.ENSP00000357393	6.71542e-05
PLXNA4	9606.ENSP00000352882	4.68817e-05
PLXND1	9606.ENSP00000317128	3.68304e-05
PLXNA3	9606.ENSP00000358696	4.93227e-05
EFNA1	9606.ENSP00000357392	0.000139551
EFNA2	9606.ENSP00000215368	6.95767e-05
PLXNB3	9606.ENSP00000442736	2.61368e-05
PLXNA1	9606.ENSP00000377061	5.5942e-05
NRP1	9606.ENSP00000265371	9.88274e-05
PLXNA2	9606.ENSP00000356000	4.68541e-05
VEGFA	9606.ENSP00000478570	0.000613498
EFNA5	9606.ENSP00000328777	0.000104582
EFNB2	9606.ENSP00000245323	0.000125771
NRP2	9606.ENSP00000353582	3.43442e-05
EFNA4	9606.ENSP00000414378	7.30302e-05
PSMB9	9606.ENSP00000363993	0.000210916
PSMC5	9606.ENSP00000310572	0.000218201
SNX3	9606.ENSP00000230085	1.37718e-05
PSMC2	9606.ENSP00000391211	0.000214218
BEST3	9606.ENSP00000332413	4.82455e-06
AGT	9606.ENSP00000355627	0.000318139
PSMD11	9606.ENSP00000261712	0.000207475
PSME1	9606.ENSP00000372155	0.000206951
PSMD4	9606.ENSP00000357879	0.000211391
CLCN3	9606.ENSP00000261514	2.32715e-06
PSMB4	9606.ENSP00000290541	0.000201268
PRKAB2	9606.ENSP00000254101	6.05538e-05
RHOQ	9606.ENSP00000238738	0.00015053
PRSS1	9606.ENSP00000308720	1.76429e-05
YWHAG	9606.ENSP00000306330	0.000164031
PSMB11	9606.ENSP00000386212	0.000182512
SLC26A3	9606.ENSP00000345873	4.34337e-06
PSMA6	9606.ENSP00000261479	0.000208758
PSMB1	9606.ENSP00000262193	0.000194135
PSMC4	9606.ENSP00000157812	0.000211488
BEST2	9606.ENSP00000448310	4.3709e-06
ERLEC1	9606.ENSP00000185150	2.10145e-05
BEST4	9606.ENSP00000361281	4.03142e-06
PRKAR1A	9606.ENSP00000376475	0.000140238
PSMD6	9606.ENSP00000418695	0.000200135
PRKAR2A	9606.ENSP00000265563	0.000141006
PSMA1	9606.ENSP00000414359	0.000206779
PRKAR2B	9606.ENSP00000265717	0.000193891
PSMB7	9606.ENSP00000259457	0.000193186
RNF185	9606.ENSP00000320508	1.30946e-05
DNAJA1	9606.ENSP00000369127	1.70235e-05
EZR	9606.ENSP00000356042	0.00016357
PSME4	9606.ENSP00000384211	0.000184328
FLNA	9606.ENSP00000358866	0.000210848
PRKAG3	9606.ENSP00000397133	4.64311e-05
BEST1	9606.ENSP00000399709	6.82511e-06
PRKAA1	9606.ENSP00000346148	6.4046e-05
ERLIN1	9606.ENSP00000410964	1.52082e-05
CCL4	9606.ENSP00000482259	0.000387331
SLC4A7	9606.ENSP00000295736	4.18374e-06
PSMC6	9606.ENSP00000401802	0.000203668
USP10	9606.ENSP00000457411	2.55816e-05
FLNC	9606.ENSP00000327145	0.000154793
DERL1	9606.ENSP00000259512	2.36537e-05
PRKACA	9606.ENSP00000309591	0.000373709
PSMA8	9606.ENSP00000311121	0.000184222
RNF5	9606.ENSP00000364235	1.35215e-05
ANO1	9606.ENSP00000347454	1.5254e-05
OS9	9606.ENSP00000318165	3.27266e-05
SLC26A8	9606.ENSP00000417638	4.29775e-06
SCNN1G	9606.ENSP00000300061	1.92878e-05
PSMA2	9606.ENSP00000223321	0.00020858
SCNN1B	9606.ENSP00000345751	1.74399e-05
SLC4A4	9606.ENSP00000393557	7.07305e-06
PSMD5	9606.ENSP00000210313	0.000191102
CLCN2	9606.ENSP00000265593	5.83399e-06
SLC9A3R1	9606.ENSP00000262613	5.36465e-05
PRKAG2	9606.ENSP00000287878	5.88174e-05
SLC12A2	9606.ENSP00000262461	2.00718e-05
SLC26A9	9606.ENSP00000356102	8.65573e-07
PRKACG	9606.ENSP00000366488	0.000303682
PSMA3	9606.ENSP00000216455	0.000218531
DERL3	9606.ENSP00000384744	1.3624e-05
CANX	9606.ENSP00000247461	0.00016565
PSME3	9606.ENSP00000293362	0.000213195
PSMB2	9606.ENSP00000362334	0.000199908
CXCL12	9606.ENSP00000379140	0.000424979
PSMF1	9606.ENSP00000338039	0.000190055
PSMD10	9606.ENSP00000217958	0.000194988
PSMB3	9606.ENSP00000483688	0.000197389
GLRA1	9606.ENSP00000411593	5.55735e-06
GOPC	9606.ENSP00000357484	7.37971e-06
YWHAZ	9606.ENSP00000379287	0.000254332
FLNB	9606.ENSP00000420213	0.000143896
CCL11	9606.ENSP00000302234	0.000253795
PSMB6	9606.ENSP00000270586	0.000195977
PSMC3	9606.ENSP00000481029	0.000198875
PDZK1	9606.ENSP00000394485	1.52343e-05
KCNJ1	9606.ENSP00000376432	7.70223e-06
PSMD9	9606.ENSP00000440485	0.000191194
F2	9606.ENSP00000308541	0.000212923
PSMD8	9606.ENSP00000215071	0.000198702
PSMD3	9606.ENSP00000264639	0.000199166
PRKAG1	9606.ENSP00000323867	7.13204e-05
PSME2	9606.ENSP00000216802	0.000219553
PSMD12	9606.ENSP00000348442	0.000201239
PSMB10	9606.ENSP00000351314	0.000193526
PSMD13	9606.ENSP00000396937	0.000197713
PSMA5	9606.ENSP00000271308	0.000211493
PSMD7	9606.ENSP00000219313	0.000199034
ANO2	9606.ENSP00000348453	3.30828e-06
CXCL8	9606.ENSP00000306512	0.00115551
TJP1	9606.ENSP00000281537	8.68195e-05
SCNN1A	9606.ENSP00000353292	1.88457e-05
CLCN1	9606.ENSP00000339867	5.21517e-06
PSMD14	9606.ENSP00000386541	0.000206833
PRKACB	9606.ENSP00000359719	0.000319721
GNGT1	9606.ENSP00000248572	0.000567873
SLC9A3	9606.ENSP00000264938	1.9505e-05
PSMB8	9606.ENSP00000364016	0.000303479
PSMA7	9606.ENSP00000359910	0.000224367
EDN1	9606.ENSP00000368683	0.000238211
PSMA4	9606.ENSP00000044462	0.000209299
PRKG1	9606.ENSP00000363092	6.48121e-05
PSMC1	9606.ENSP00000261303	0.000212108
KCNN4	9606.ENSP00000262888	1.37521e-05
GLRA3	9606.ENSP00000274093	7.98347e-06
STUB1	9606.ENSP00000219548	0.000128161
ANO6	9606.ENSP00000409126	0.000189564
SLC26A6	9606.ENSP00000378920	5.43911e-06
DERL2	9606.ENSP00000158771	2.55898e-05
GNB1	9606.ENSP00000481878	0.000723343
PSMD2	9606.ENSP00000310129	0.000209159
PRKAR1B	9606.ENSP00000385749	0.000133161
SPINK1	9606.ENSP00000296695	6.11591e-06
SEL1L	9606.ENSP00000337053	2.95635e-05
ERLIN2	9606.ENSP00000276461	6.64483e-05
PSMB5	9606.ENSP00000355325	0.000192622
GLRA4	9606.ENSP00000361700	6.15624e-06
PRKAB1	9606.ENSP00000229328	6.17359e-05
SHFM1	9606.ENSP00000481021	0.000194223
PRKAA2	9606.ENSP00000360290	6.41265e-05
SLC9A3R2	9606.ENSP00000408005	2.64664e-05
CYP51A1	9606.ENSP00000003100	1.57413e-05
NFYC	9606.ENSP00000396620	2.34677e-05
SIGMAR1	9606.ENSP00000277010	8.93599e-06
IDI1	9606.ENSP00000370748	1.41682e-05
MSMO1	9606.ENSP00000261507	1.18046e-05
PRPF19	9606.ENSP00000227524	8.58391e-05
TM7SF2	9606.ENSP00000279263	1.09496e-05
LBR	9606.ENSP00000339883	1.40925e-05
SP1	9606.ENSP00000329357	0.000142145
MVK	9606.ENSP00000443551	1.69726e-05
C14orf1	9606.ENSP00000256319	7.50251e-06
HSD17B7	9606.ENSP00000254521	1.49859e-05
FDPS	9606.ENSP00000349078	1.9521e-05
PMVK	9606.ENSP00000357452	9.26947e-06
SC5D	9606.ENSP00000264027	1.24045e-05
DHCR24	9606.ENSP00000360316	1.28459e-05
HMGCS1	9606.ENSP00000322706	3.33334e-05
MVD	9606.ENSP00000301012	1.21023e-05
HMGCS2	9606.ENSP00000358414	2.43273e-05
DHCR7	9606.ENSP00000347717	2.05596e-05
NFYB	9606.ENSP00000240055	2.40128e-05
LSS	9606.ENSP00000380837	1.51007e-05
POR	9606.ENSP00000419970	2.80419e-05
FDFT1	9606.ENSP00000480828	3.02816e-05
INSIG1	9606.ENSP00000344741	1.10811e-05
CYB5A	9606.ENSP00000341625	1.42085e-05
NFYA	9606.ENSP00000345702	2.55219e-05
SQLE	9606.ENSP00000265896	2.06933e-05
HMGCR	9606.ENSP00000287936	2.68316e-05
NSDHL	9606.ENSP00000359297	1.1577e-05
SREBF2	9606.ENSP00000354476	3.63759e-05
USP28	9606.ENSP00000003302	1.01727e-05
FBXW7	9606.ENSP00000281708	0.000125315
USP14	9606.ENSP00000261601	5.18978e-05
TP53BP1	9606.ENSP00000371475	0.000113451
KDM1A	9606.ENSP00000383042	0.000106965
MYC	9606.ENSP00000479618	0.000455852
CLSPN	9606.ENSP00000312995	4.85192e-05
USP4	9606.ENSP00000265560	4.74428e-05
USP15	9606.ENSP00000280377	1.88276e-05
USP2	9606.ENSP00000260187	4.42074e-05
USP8	9606.ENSP00000379721	4.80278e-05
USP1	9606.ENSP00000343526	2.76242e-05
USP19	9606.ENSP00000401197	6.20221e-06
USP11	9606.ENSP00000218348	1.12382e-05
RCHY1	9606.ENSP00000321239	9.45458e-05
PDK4	9606.ENSP00000005178	1.52151e-05
PDK3	9606.ENSP00000387536	1.6218e-05
PDHX	9606.ENSP00000227868	1.68684e-05
FOXO1	9606.ENSP00000368880	0.000218332
CPT1B	9606.ENSP00000379011	7.3513e-06
UCP3	9606.ENSP00000323740	8.7738e-06
DLAT	9606.ENSP00000280346	3.14356e-05
PDK2	9606.ENSP00000420927	2.10621e-05
PDHB	9606.ENSP00000307241	4.49645e-05
PDP2	9606.ENSP00000309548	7.81098e-06
PDK1	9606.ENSP00000376352	3.64368e-05
PPARGC1A	9606.ENSP00000264867	0.000112249
PDHA1	9606.ENSP00000369134	3.73409e-05
PDHA2	9606.ENSP00000295266	2.9211e-05
DLD	9606.ENSP00000205402	3.69046e-05
USH1C	9606.ENSP00000005226	1.52653e-05
MYO15A	9606.ENSP00000205890	1.61894e-05
FAT4	9606.ENSP00000377862	2.77829e-06
CDHR5	9606.ENSP00000351118	2.49937e-06
CIB2	9606.ENSP00000258930	8.37672e-06
LIN7A	9606.ENSP00000447488	2.3999e-05
CDHR2	9606.ENSP00000424565	2.66302e-06
TAX1BP3	9606.ENSP00000225525	1.19782e-05
CDH23	9606.ENSP00000381768	1.60551e-05
DCHS2	9606.ENSP00000485514	1.65443e-06
USH2A	9606.ENSP00000305941	1.60519e-05
ANKS4B	9606.ENSP00000308772	1.92652e-06
OTOG	9606.ENSP00000382323	2.29771e-06
GPR98	9606.ENSP00000384582	7.69211e-06
MYO7A	9606.ENSP00000386331	1.59722e-05
PCDH15	9606.ENSP00000363068	1.17126e-05
CNTN2	9606.ENSP00000330633	2.24465e-05
DCHS1	9606.ENSP00000299441	2.10703e-06
USH1G	9606.ENSP00000480279	8.25701e-06
TMPRSS3	9606.ENSP00000291532	5.26939e-06
CLRN1	9606.ENSP00000329158	6.714e-06
USHBP1	9606.ENSP00000252597	1.83608e-06
MYO7B	9606.ENSP00000415090	2.59411e-06
RALA	9606.ENSP00000005257	7.18878e-05
RALGAPB	9606.ENSP00000262879	7.57871e-06
MAPK12	9606.ENSP00000215659	0.0001788
RALB	9606.ENSP00000272519	3.72688e-05
RAB10	9606.ENSP00000264710	6.56447e-05
RGL1	9606.ENSP00000303192	2.46173e-05
SRC	9606.ENSP00000362680	0.000999462
SLC2A4	9606.ENSP00000320935	0.000110534
RGL2	9606.ENSP00000420211	2.16185e-05
EXOC6B	9606.ENSP00000272427	6.10382e-06
MAPK13	9606.ENSP00000211287	0.000162041
ASPSCR1	9606.ENSP00000306625	2.32949e-05
SNAP23	9606.ENSP00000249647	0.000259685
MAPK14	9606.ENSP00000229795	0.00050998
MAPK9	9606.ENSP00000394560	0.000283657
EXOC7	9606.ENSP00000334100	4.13122e-05
MYH9	9606.ENSP00000216181	8.93134e-05
EXOC5	9606.ENSP00000484855	3.41637e-05
MYO5A	9606.ENSP00000382177	6.81754e-05
EXOC2	9606.ENSP00000230449	5.08881e-05
AURKA	9606.ENSP00000216911	0.000214089
EXOC8	9606.ENSP00000355605	3.62502e-05
PPP2R1B	9606.ENSP00000311344	0.000894791
NRAS	9606.ENSP00000358548	0.000680733
EXOC6	9606.ENSP00000260762	3.20163e-05
STAT4	9606.ENSP00000376134	0.000273516
MAPK8	9606.ENSP00000378974	0.000586199
PLD1	9606.ENSP00000342793	0.000237273
ARF6	9606.ENSP00000298316	0.00026067
RAB14	9606.ENSP00000362946	0.000174362
RAC2	9606.ENSP00000249071	0.000281775
RHOA	9606.ENSP00000400175	0.000668008
YBX3	9606.ENSP00000228251	4.07191e-06
EXOC1	9606.ENSP00000370695	3.20217e-05
RALGAPA2	9606.ENSP00000202677	8.82711e-06
C2CD5	9606.ENSP00000443204	2.11706e-05
CNKSR2	9606.ENSP00000368824	9.6803e-05
MYO1E	9606.ENSP00000288235	9.89273e-06
RALGDS	9606.ENSP00000361120	5.09681e-05
RAB13	9606.ENSP00000357564	6.3976e-05
HRAS	9606.ENSP00000407586	0.00196478
RALGPS1	9606.ENSP00000259351	2.20959e-06
MAPK10	9606.ENSP00000352157	0.000205814
PLD2	9606.ENSP00000263088	8.41663e-05
MAPK11	9606.ENSP00000333685	0.000357187
MYO1C	9606.ENSP00000352834	7.27924e-05
RAC1	9606.ENSP00000348461	0.00074228
EXOC3	9606.ENSP00000425587	4.50568e-05
STX4	9606.ENSP00000317714	6.57258e-05
RAB8A	9606.ENSP00000300935	0.000133393
RAB4A	9606.ENSP00000355651	6.20818e-05
KRAS	9606.ENSP00000256078	0.00184929
RALBP1	9606.ENSP00000019317	5.71211e-05
RAC3	9606.ENSP00000304283	0.000244984
MYH10	9606.ENSP00000353590	5.32706e-05
EXOC4	9606.ENSP00000253861	4.96372e-05
STXBP3	9606.ENSP00000359025	2.827e-05
BAIAP2L1	9606.ENSP00000005260	3.79972e-06
WAS	9606.ENSP00000365891	0.000169603
EPS8	9606.ENSP00000281172	3.17943e-05
CACNG3	9606.ENSP00000005284	4.38507e-05
CACNG6	9606.ENSP00000252729	1.82953e-05
CACNA1B	9606.ENSP00000360423	3.21339e-05
CACNB3	9606.ENSP00000301050	4.26201e-05
GRIN2B	9606.ENSP00000477455	0.000105327
STAC3	9606.ENSP00000329200	2.19373e-05
AKAP5	9606.ENSP00000378207	4.67526e-05
CACNA1A	9606.ENSP00000353362	3.45569e-05
PPP2R3C	9606.ENSP00000261475	3.11036e-05
GRIN3B	9606.ENSP00000234389	1.90393e-05
DLG1	9606.ENSP00000345731	8.59773e-05
CACNA1S	9606.ENSP00000355192	3.76798e-05
CACNA1F	9606.ENSP00000365441	2.65619e-05
ADAM23	9606.ENSP00000264377	6.98548e-06
CATSPER1	9606.ENSP00000309052	1.84198e-05
CACNG7	9606.ENSP00000375647	3.36975e-05
DLG4	9606.ENSP00000382428	0.000129659
MYO6	9606.ENSP00000358994	5.34013e-05
LGI1	9606.ENSP00000360472	1.63707e-05
C1orf101	9606.ENSP00000355492	1.79817e-05
CACNA1E	9606.ENSP00000356545	2.66422e-05
HTR3A	9606.ENSP00000347754	3.37128e-05
ADAM22	9606.ENSP00000265727	8.003e-06
CAMK2G	9606.ENSP00000319060	9.24934e-05
RYR1	9606.ENSP00000352608	5.1588e-05
CNIH2	9606.ENSP00000310003	6.24405e-05
GRIA1	9606.ENSP00000428994	0.00010711
CACNA1H	9606.ENSP00000334198	3.10774e-05
CACNG1	9606.ENSP00000226021	2.18574e-05
CACNA2D4	9606.ENSP00000372169	2.01843e-05
CATSPERD	9606.ENSP00000371037	1.84926e-05
CNIH3	9606.ENSP00000272133	5.8556e-05
CAMK2B	9606.ENSP00000379098	0.000151606
CACNA1D	9606.ENSP00000288139	6.49767e-05
CACNG2	9606.ENSP00000300105	4.86627e-05
GRIA2	9606.ENSP00000296526	6.62182e-05
CATSPER4	9606.ENSP00000390423	1.65066e-05
FKBP1A	9606.ENSP00000383003	9.31475e-05
CACNG4	9606.ENSP00000262138	3.30974e-05
CACNA2D3	9606.ENSP00000419101	1.32622e-05
GRIN3A	9606.ENSP00000355155	2.00491e-05
CACNB4	9606.ENSP00000438949	2.94084e-05
CAMK2A	9606.ENSP00000381412	0.000135513
CATSPER2	9606.ENSP00000371180	2.01819e-05
CACNA2D1	9606.ENSP00000349320	2.0318e-05
CACNA2D2	9606.ENSP00000418081	2.91158e-05
CACNA1C	9606.ENSP00000266376	7.62253e-05
MDM2	9606.ENSP00000258149	0.000164453
GRIN2A	9606.ENSP00000379818	7.24849e-05
CACNG8	9606.ENSP00000270458	4.3283e-05
CATSPERG	9606.ENSP00000386962	1.68959e-05
GRIN2D	9606.ENSP00000263269	4.28177e-05
GRIN2C	9606.ENSP00000293190	4.22811e-05
CACNB1	9606.ENSP00000377840	2.52024e-05
CATSPER3	9606.ENSP00000282611	1.74509e-05
GRIA4	9606.ENSP00000282499	4.00872e-05
TEX40	9606.ENSP00000443917	1.65066e-05
SHISA9	9606.ENSP00000454014	1.64508e-05
OLFM2	9606.ENSP00000264833	1.3841e-05
CACNG5	9606.ENSP00000436836	2.26328e-05
GRIA3	9606.ENSP00000481554	4.49071e-05
CAMK2D	9606.ENSP00000339740	0.000128204
CACNB2	9606.ENSP00000320025	4.56825e-05
CATSPERB	9606.ENSP00000256343	1.74847e-05
EPB41L1	9606.ENSP00000337168	2.98896e-05
GRIN1	9606.ENSP00000360608	7.73224e-05
CSNK1E	9606.ENSP00000380044	0.000117643
LRP6	9606.ENSP00000261349	7.62849e-05
APC	9606.ENSP00000257430	0.000116929
PRKCB	9606.ENSP00000305355	0.000268976
PTK7	9606.ENSP00000418754	6.4819e-06
PPP2R5E	9606.ENSP00000337641	0.000843788
KLHL12	9606.ENSP00000356230	7.33162e-05
FZD10	9606.ENSP00000229030	1.62903e-05
WNT4	9606.ENSP00000290167	4.44183e-05
SENP2	9606.ENSP00000296257	4.85008e-06
DACT2	9606.ENSP00000355760	1.19198e-06
GNAQ	9606.ENSP00000286548	0.000161111
GSK3B	9606.ENSP00000324806	0.0002616
LRP5	9606.ENSP00000294304	8.18977e-05
WNT8A	9606.ENSP00000426653	6.59618e-05
BAMBI	9606.ENSP00000364683	3.49614e-05
SMURF1	9606.ENSP00000354621	0.000132566
AMER1	9606.ENSP00000329117	8.22232e-05
AXIN2	9606.ENSP00000302625	7.01661e-05
MOB1B	9606.ENSP00000379366	1.45011e-05
DVL1	9606.ENSP00000368169	0.000139446
LATS1	9606.ENSP00000437550	3.50421e-05
LATS2	9606.ENSP00000372035	3.16125e-05
MOB1A	9606.ENSP00000379364	1.51525e-05
FZD5	9606.ENSP00000354607	6.69283e-05
GSK3A	9606.ENSP00000222330	3.73968e-05
CSNK2A1	9606.ENSP00000217244	7.42049e-05
PPP2CB	9606.ENSP00000221138	0.000927596
PRKCA	9606.ENSP00000408695	0.000290801
CXXC4	9606.ENSP00000378248	3.12747e-06
WWTR1	9606.ENSP00000419465	6.66604e-05
PIP5K1B	9606.ENSP00000265382	7.59135e-05
CSNK2A2	9606.ENSP00000262506	4.15111e-05
CSNK1G1	9606.ENSP00000305777	2.04817e-05
CTHRC1	9606.ENSP00000330523	6.38184e-06
CUL3	9606.ENSP00000264414	0.000160781
PRICKLE2	9606.ENSP00000295902	5.96221e-06
AMOTL1	9606.ENSP00000387739	1.52181e-05
CTNNB1	9606.ENSP00000344456	0.000514103
VANGL2	9606.ENSP00000357040	1.95441e-05
PRKCG	9606.ENSP00000263431	0.000122559
AXIN1	9606.ENSP00000262320	0.000141183
DAAM2	9606.ENSP00000381876	4.19594e-06
PPP2R5A	9606.ENSP00000261461	0.000874982
CCDC88C	9606.ENSP00000374507	3.26499e-06
AMOTL2	9606.ENSP00000424765	1.2757e-05
FRAT1	9606.ENSP00000360060	3.65762e-05
CSNK1G2	9606.ENSP00000255641	2.52108e-05
ROR2	9606.ENSP00000364860	3.24127e-05
GNAO1	9606.ENSP00000262494	0.000206954
PRICKLE4	9606.ENSP00000404911	3.45636e-06
WNT11	9606.ENSP00000325526	5.5544e-05
CELSR1	9606.ENSP00000262738	5.72934e-06
DAAM1	9606.ENSP00000378557	1.66843e-05
FZD1	9606.ENSP00000287934	6.70011e-05
WNT1	9606.ENSP00000293549	0.000104081
INVS	9606.ENSP00000262457	9.04825e-06
NOTCH1	9606.ENSP00000277541	0.000210304
FZD9	9606.ENSP00000345785	1.89612e-05
VANGL1	9606.ENSP00000347672	1.18659e-05
PRICKLE1	9606.ENSP00000345064	4.65705e-05
FZD7	9606.ENSP00000286201	3.45121e-05
PPP2R5D	9606.ENSP00000417963	0.000902872
WNT8B	9606.ENSP00000340677	6.26795e-05
APC2	9606.ENSP00000442954	2.4243e-05
RBX1	9606.ENSP00000216225	0.000268836
NKD2	9606.ENSP00000296849	3.37543e-06
CSNK1A1	9606.ENSP00000421689	0.000120174
PLK1	9606.ENSP00000300093	0.000309143
FZD3	9606.ENSP00000437489	5.71287e-05
PARD6A	9606.ENSP00000219255	6.194e-05
PRICKLE3	9606.ENSP00000470248	3.97136e-06
PPP2CA	9606.ENSP00000418447	0.000988593
WNT5B	9606.ENSP00000380379	3.52805e-05
DACT1	9606.ENSP00000337439	2.98291e-06
FZD8	9606.ENSP00000363826	3.65704e-05
FZD2	9606.ENSP00000323901	0.000106475
ANKRD6	9606.ENSP00000430985	3.90955e-06
CSNK2B	9606.ENSP00000365042	5.1174e-05
PFN1	9606.ENSP00000225655	4.0888e-05
CSNK2A3	9606.ENSP00000473553	8.51453e-06
PPP2R5C	9606.ENSP00000412324	0.000875847
FZD6	9606.ENSP00000351605	4.59022e-05
PPP2R1A	9606.ENSP00000324804	0.00101824
NOTCH2	9606.ENSP00000256646	7.29727e-05
PI4K2A	9606.ENSP00000359665	3.49194e-05
DVL3	9606.ENSP00000316054	0.000121502
NKD1	9606.ENSP00000268459	4.93785e-05
PPP2R5B	9606.ENSP00000164133	0.000847973
CSNK1D	9606.ENSP00000324464	0.000150664
NOTCH3	9606.ENSP00000263388	7.35812e-05
FRAT2	9606.ENSP00000360058	3.3704e-05
SMURF2	9606.ENSP00000262435	0.000155399
WNT3A	9606.ENSP00000284523	0.000104107
RPAP3	9606.ENSP00000005386	1.04427e-05
PPP1CA	9606.ENSP00000326031	0.000134446
POLR2J	9606.ENSP00000292614	0.000158843
GPN1	9606.ENSP00000264718	6.54872e-06
ASB7	9606.ENSP00000328327	9.15918e-05
POLR2E	9606.ENSP00000478303	0.00018559
TTI1	9606.ENSP00000362547	1.30795e-05
URI1	9606.ENSP00000376097	9.18997e-06
MED17	9606.ENSP00000251871	4.14827e-05
RPAP1	9606.ENSP00000306123	4.8499e-06
RUVBL2	9606.ENSP00000473172	6.4684e-05
UXT	9606.ENSP00000337393	1.4744e-05
RPAP2	9606.ENSP00000476948	2.8446e-05
INTS3	9606.ENSP00000318641	3.80298e-05
PFDN2	9606.ENSP00000356989	2.35439e-05
RUVBL1	9606.ENSP00000318297	0.0001167
PPP1CC	9606.ENSP00000341779	0.000206196
CLINT1	9606.ENSP00000429824	4.97333e-05
PFDN6	9606.ENSP00000378563	2.7192e-05
ESF1	9606.ENSP00000202816	3.25096e-05
PIH1D1	9606.ENSP00000262265	1.23797e-05
PDRG1	9606.ENSP00000202017	3.85284e-06
ZNHIT3	9606.ENSP00000484687	4.27796e-06
TELO2	9606.ENSP00000262319	1.43099e-05
SKAP2	9606.ENSP00000005587	1.36657e-05
SIRPA	9606.ENSP00000382941	0.000156048
CD47	9606.ENSP00000355361	0.000248496
FYB	9606.ENSP00000427114	0.000154399
FYN	9606.ENSP00000346671	0.00143694
PRSS21	9606.ENSP00000005995	3.57055e-05
NTM	9606.ENSP00000396722	3.57055e-05
VNN2	9606.ENSP00000322276	4.0198e-05
OPCML	9606.ENSP00000330862	3.85945e-05
CNTN4	9606.ENSP00000380602	3.79453e-05
GPIHBP1	9606.ENSP00000480053	4.90085e-05
GP2	9606.ENSP00000370767	4.47531e-05
CPM	9606.ENSP00000448517	3.57055e-05
ALPI	9606.ENSP00000295463	4.35815e-05
ART4	9606.ENSP00000228936	3.57055e-05
LYPD4	9606.ENSP00000476510	3.57055e-05
LY6H	9606.ENSP00000399485	3.65717e-05
NRN1L	9606.ENSP00000342411	3.57055e-05
LYPD6B	9606.ENSP00000387077	3.57055e-05
VNN1	9606.ENSP00000356905	9.77263e-05
RTN4RL1	9606.ENSP00000330631	3.77752e-05
TEX101	9606.ENSP00000472308	3.78636e-05
RECK	9606.ENSP00000367202	4.4589e-05
LY6E	9606.ENSP00000428572	4.29417e-05
RAET1L	9606.ENSP00000356310	5.34852e-05
LYPD8	9606.ENSP00000466070	3.57055e-05
PSCA	9606.ENSP00000301258	3.65204e-05
CD109	9606.ENSP00000287097	3.57055e-05
ULBP2	9606.ENSP00000356320	6.72724e-05
NEGR1	9606.ENSP00000350364	4.20672e-05
PLET1	9606.ENSP00000341412	3.57055e-05
LY6G6D	9606.ENSP00000364985	3.61084e-05
TECTB	9606.ENSP00000358430	4.06168e-05
FOLR2	9606.ENSP00000298223	3.98712e-05
THY1	9606.ENSP00000284240	0.000160924
SPRN	9606.ENSP00000433712	3.88568e-05
CEACAM7	9606.ENSP00000006724	3.57055e-05
LYPD1	9606.ENSP00000380605	3.72624e-05
OTOA	9606.ENSP00000373610	3.7184e-05
FCGR3B	9606.ENSP00000433642	0.000129536
CEACAM5	9606.ENSP00000221992	4.54012e-05
CNTN3	9606.ENSP00000263665	3.68903e-05
CNTN5	9606.ENSP00000435637	4.21654e-05
FOLR4	9606.ENSP00000332963	3.678e-05
GPLD1	9606.ENSP00000230036	4.74388e-05
LY6K	9606.ENSP00000292430	3.57055e-05
VNN3	9606.ENSP00000440594	3.66929e-05
PRND	9606.ENSP00000306900	3.80087e-05
LYPD2	9606.ENSP00000352163	3.57055e-05
MDGA1	9606.ENSP00000402584	3.62706e-05
BST1	9606.ENSP00000265016	0.000206959
MDGA2	9606.ENSP00000382178	3.62706e-05
ART3	9606.ENSP00000348064	3.63055e-05
ALPL	9606.ENSP00000363973	6.61679e-05
CD52	9606.ENSP00000363330	0.000114298
XPNPEP2	9606.ENSP00000360147	4.45124e-05
NRN1	9606.ENSP00000480483	3.57055e-05
LSAMP	9606.ENSP00000419000	3.57055e-05
ALPPL2	9606.ENSP00000295453	4.09778e-05
LY6G6C	9606.ENSP00000364978	3.72812e-05
RTN4RL2	9606.ENSP00000335397	3.74565e-05
LYPD5	9606.ENSP00000367185	3.57055e-05
SPACA4	9606.ENSP00000312774	4.16486e-05
NTNG2	9606.ENSP00000376921	3.75032e-05
TECTA	9606.ENSP00000376543	3.61444e-05
NTNG1	9606.ENSP00000359085	3.67999e-05
RAET1G	9606.ENSP00000356329	5.71647e-05
LY6D	9606.ENSP00000301263	3.64868e-05
LYPD3	9606.ENSP00000244333	3.74273e-05
HOXA11	9606.ENSP00000006015	1.8183e-06
MEIS1	9606.ENSP00000272369	4.15104e-05
CX3CL1	9606.ENSP00000006053	0.000194062
GNB4	9606.ENSP00000232564	0.000329031
TAS2R42	9606.ENSP00000334050	0.000145725
GNG5	9606.ENSP00000359675	0.000308127
TAS2R19	9606.ENSP00000375091	0.000145725
OPRM1	9606.ENSP00000394624	0.000173719
NPY5R	9606.ENSP00000423917	0.000146995
C3AR1	9606.ENSP00000302079	0.000350772
ADRA2A	9606.ENSP00000280155	0.000159689
CCR4	9606.ENSP00000332659	0.000164843
GPR31	9606.ENSP00000355799	0.000147753
PDYN	9606.ENSP00000440185	0.000155849
HTR1A	9606.ENSP00000316244	0.000160333
GNAI2	9606.ENSP00000312999	0.000360179
SSTR5	9606.ENSP00000293897	0.000148557
TNF	9606.ENSP00000398698	0.0033142
NMUR2	9606.ENSP00000255262	0.000208963
DRD4	9606.ENSP00000176183	0.000156847
CXCL3	9606.ENSP00000296026	0.000170321
OXER1	9606.ENSP00000367930	0.000145725
TAS2R10	9606.ENSP00000240619	0.000145725
CCL4L1	9606.ENSP00000483609	0.000185035
NPY1R	9606.ENSP00000354652	0.000148079
OPRK1	9606.ENSP00000265572	0.000149513
CCL5	9606.ENSP00000474412	0.00044046
TAS2R30	9606.ENSP00000444736	0.000145725
SSTR2	9606.ENSP00000350198	0.000150617
CHRM4	9606.ENSP00000409378	0.000145725
ACKR3	9606.ENSP00000272928	0.000156843
CCR1	9606.ENSP00000296140	0.00022782
RXFP4	9606.ENSP00000357301	0.000150302
CXCL11	9606.ENSP00000306884	0.000206805
GPSM3	9606.ENSP00000364180	0.000141322
GNG11	9606.ENSP00000248564	0.0003034
TAS2R40	9606.ENSP00000386210	0.000145725
GNB2	9606.ENSP00000305260	0.000334466
SSTR4	9606.ENSP00000255008	0.00014879
ADRA2C	9606.ENSP00000386069	0.000160157
GRM3	9606.ENSP00000355316	0.000153348
NPBWR1	9606.ENSP00000330284	0.000146995
CCL21	9606.ENSP00000259607	0.000160605
NMS	9606.ENSP00000366061	0.000208963
LPAR3	9606.ENSP00000395389	0.000236303
XCR1	9606.ENSP00000310405	0.000133094
NPY4R	9606.ENSP00000363431	0.000153899
APLN	9606.ENSP00000391800	0.000151263
NMUR1	9606.ENSP00000305877	0.000208963
SST	9606.ENSP00000287641	0.00017382
INSL5	9606.ENSP00000302724	0.000147958
CXCR1	9606.ENSP00000295683	0.0001966
NPY	9606.ENSP00000384364	0.000231764
GAL	9606.ENSP00000265643	0.000160512
MTNR1B	9606.ENSP00000257068	0.000157246
GNG7	9606.ENSP00000371594	0.000307346
CXCL6	9606.ENSP00000226317	0.000162342
CXCR5	9606.ENSP00000292174	0.000279417
HTR1F	9606.ENSP00000322924	0.000145725
CCR2	9606.ENSP00000292301	0.000311227
CCL25	9606.ENSP00000375086	0.000172185
HCAR3	9606.ENSP00000436714	0.000146008
TAS2R50	9606.ENSP00000424040	0.000149531
POMC	9606.ENSP00000384092	0.000294837
RXFP3	9606.ENSP00000328708	0.000151379
TAS2R4	9606.ENSP00000247881	0.000146282
HCAR2	9606.ENSP00000375066	0.000146008
IFNG	9606.ENSP00000229135	0.00246802
GRM6	9606.ENSP00000231188	0.000149536
CCL1	9606.ENSP00000225842	0.000163599
SAA1	9606.ENSP00000384906	0.000266692
ADCY8	9606.ENSP00000286355	0.000221945
IL4	9606.ENSP00000231449	0.00199044
MTNR1A	9606.ENSP00000302811	0.000155754
GNB3	9606.ENSP00000229264	0.000332805
ADCY9	9606.ENSP00000294016	0.00021643
GALR2	9606.ENSP00000329684	0.000152228
GNB5	9606.ENSP00000261837	0.000325471
TAS2R39	9606.ENSP00000405095	0.000145725
FPR2	9606.ENSP00000468897	0.00039276
PYY	9606.ENSP00000353198	0.00015696
HTR1D	9606.ENSP00000363748	0.000147485
GPR18	9606.ENSP00000343428	0.000146935
ADCY3	9606.ENSP00000260600	0.000221597
S1PR4	9606.ENSP00000246115	0.000162579
CCR5	9606.ENSP00000292303	0.00102225
TAS2R31	9606.ENSP00000375093	0.000145725
CCR9	9606.ENSP00000350256	0.00020295
CCL7	9606.ENSP00000367832	6.53784e-05
CCL16	9606.ENSP00000478024	0.000149584
TAS2R3	9606.ENSP00000247879	0.000145725
CCL27	9606.ENSP00000259631	0.000153665
CXCL2	9606.ENSP00000427279	0.000247498
ICAM1	9606.ENSP00000264832	0.000695432
S1PR5	9606.ENSP00000328472	0.00015319
GNG12	9606.ENSP00000360021	0.000322963
P2RY14	9606.ENSP00000308361	0.000146903
MCHR1	9606.ENSP00000249016	0.000215998
CCL13	9606.ENSP00000225844	0.000168953
CXCL13	9606.ENSP00000286758	0.000208442
PTGDR2	9606.ENSP00000332812	0.000147569
TAS2R1	9606.ENSP00000371932	0.000146818
CXCL10	9606.ENSP00000305651	0.00167406
LPAR1	9606.ENSP00000363553	0.000241536
PPBP	9606.ENSP00000296028	0.000282022
GNAI3	9606.ENSP00000358867	0.000341203
SSTR1	9606.ENSP00000267377	0.000147554
CCR10	9606.ENSP00000332504	0.000165459
CXCR3	9606.ENSP00000362795	0.000981143
PTGER3	9606.ENSP00000349003	0.000149457
GNGT2	9606.ENSP00000426022	0.000308905
GPSM2	9606.ENSP00000385510	0.000150042
P2RY13	9606.ENSP00000320376	0.000149668
TAS2R5	9606.ENSP00000247883	0.000145902
SSTR3	9606.ENSP00000480971	0.000152241
OXGR1	9606.ENSP00000298440	0.000145725
ADCY4	9606.ENSP00000312126	0.000211521
GNG8	9606.ENSP00000300873	0.000308223
TAS2R7	9606.ENSP00000240687	0.000145725
CCR3	9606.ENSP00000441600	0.00021106
ADORA1	9606.ENSP00000356205	0.000158298
BDKRB1	9606.ENSP00000216629	0.000210326
GNAT3	9606.ENSP00000381339	0.000176951
C5AR1	9606.ENSP00000347197	0.0001709
GABBR1	9606.ENSP00000366233	0.000157571
GRM4	9606.ENSP00000440556	0.000148147
HRH4	9606.ENSP00000256906	0.00014634
PMCH	9606.ENSP00000332225	0.000209412
ADRA2B	9606.ENSP00000480573	0.000158705
GPER1	9606.ENSP00000380281	0.000156472
MCHR2	9606.ENSP00000281806	0.000208963
HRH3	9606.ENSP00000342560	0.00014634
CXCL5	9606.ENSP00000296027	0.000222797
CX3CR1	9606.ENSP00000351059	0.000247417
ADCY5	9606.ENSP00000419361	0.000217809
CASR	9606.ENSP00000420194	0.000216007
APLNR	9606.ENSP00000475344	0.000148635
NPBWR2	9606.ENSP00000358783	0.000146995
GALR3	9606.ENSP00000249041	0.000147546
GNG13	9606.ENSP00000248150	0.000306304
CCL19	9606.ENSP00000308815	0.000201111
ADCY1	9606.ENSP00000297323	0.000221836
PNOC	9606.ENSP00000301908	0.000147237
GRM8	9606.ENSP00000344173	0.000147629
CXCR2	9606.ENSP00000319635	0.000214792
TAS1R2	9606.ENSP00000364520	0.000148821
TAS2R20	9606.ENSP00000441624	0.000145725
CXCL1	9606.ENSP00000379110	0.000404563
C5	9606.ENSP00000223642	0.000172552
BDNF	9606.ENSP00000414303	0.000218147
S1PR2	9606.ENSP00000466933	0.000162155
GNG4	9606.ENSP00000375727	0.000308134
TAS2R13	9606.ENSP00000375095	0.000145902
GPR17	9606.ENSP00000442982	0.000209907
HTR1B	9606.ENSP00000358963	0.000151311
LPAR5	9606.ENSP00000327875	0.000208963
SUCNR1	9606.ENSP00000355156	0.000147159
S1PR1	9606.ENSP00000305416	0.00024384
CNR2	9606.ENSP00000363596	0.00015155
TAS2R9	9606.ENSP00000240691	0.000145725
GNG2	9606.ENSP00000334448	0.000457625
CCL2	9606.ENSP00000225831	0.000418032
GRM7	9606.ENSP00000350348	0.000147711
BDKRB2	9606.ENSP00000450482	0.000212808
DRD2	9606.ENSP00000354859	0.000170017
CCR6	9606.ENSP00000383715	0.000195443
GABBR2	9606.ENSP00000259455	0.000162895
NPB	9606.ENSP00000332766	0.000146435
CCR8	9606.ENSP00000326432	0.000180533
TAS1R3	9606.ENSP00000344411	0.000148821
GPR37L1	9606.ENSP00000356251	0.000146435
P2RY4	9606.ENSP00000363643	0.000150134
PPY	9606.ENSP00000466009	0.000155177
ADCY6	9606.ENSP00000311405	0.000215172
PCP2	9606.ENSP00000310585	0.000141142
TAS1R1	9606.ENSP00000331867	0.000146742
LPAR2	9606.ENSP00000443256	0.000242062
HEBP1	9606.ENSP00000014930	0.000146789
TAS2R16	9606.ENSP00000249284	0.000145725
TAS2R41	9606.ENSP00000386201	0.000145725
TAS2R38	9606.ENSP00000448219	0.000146282
TAS2R8	9606.ENSP00000240615	0.000145725
GALR1	9606.ENSP00000299727	0.000151402
NMU	9606.ENSP00000264218	0.000208963
OPRL1	9606.ENSP00000336764	0.000150717
ADORA3	9606.ENSP00000358730	0.000156141
ADCY7	9606.ENSP00000378187	0.000222357
GPSM1	9606.ENSP00000392828	0.000143308
HCAR1	9606.ENSP00000389255	0.000146008
CXCL9	9606.ENSP00000354901	0.000371723
FPR1	9606.ENSP00000471493	0.000254819
DRD3	9606.ENSP00000373169	0.000153624
GPR37	9606.ENSP00000306449	0.000150155
CXCR4	9606.ENSP00000386884	0.000441487
GPR55	9606.ENSP00000375894	0.000150685
CXCL16	9606.ENSP00000293778	0.000152807
HTR5A	9606.ENSP00000287907	0.000149697
CCL20	9606.ENSP00000351671	0.000260893
CCR7	9606.ENSP00000246657	0.00115849
P2RY12	9606.ENSP00000307259	0.000155411
TAS2R43	9606.ENSP00000431719	0.000146282
GNG10	9606.ENSP00000363411	0.00030767
TAS2R14	9606.ENSP00000441949	0.00014612
GPR183	9606.ENSP00000365596	0.000150123
NPW	9606.ENSP00000330070	0.000146435
CCL28	9606.ENSP00000354416	0.000150515
NPY2R	9606.ENSP00000332591	0.000147471
RLN3	9606.ENSP00000397415	0.000183084
OPRD1	9606.ENSP00000234961	0.000160706
CXCR6	9606.ENSP00000395704	0.000177386
HTR1E	9606.ENSP00000307766	0.000146792
PF4	9606.ENSP00000296029	0.000232795
PSAP	9606.ENSP00000378394	0.000223832
ADCY2	9606.ENSP00000342952	0.00021633
S1PR3	9606.ENSP00000365006	0.000165888
GNAI1	9606.ENSP00000343027	0.000367576
FPR3	9606.ENSP00000341821	0.000147078
TAS2R46	9606.ENSP00000436450	0.000146282
AGTR2	9606.ENSP00000360973	0.000188827
CNR1	9606.ENSP00000358513	0.000163184
CORT	9606.ENSP00000366248	0.000155709
TAS2R60	9606.ENSP00000327724	0.000145725
GNG3	9606.ENSP00000294117	0.000308286
ANXA1	9606.ENSP00000366109	0.000243219
GRM2	9606.ENSP00000378492	0.000149329
TRAPPC6A	9606.ENSP00000006275	4.83318e-05
GOLGA2	9606.ENSP00000416097	0.000101861
LMAN2	9606.ENSP00000303366	4.61486e-05
SEC13	9606.ENSP00000373312	0.000292203
SEC23IP	9606.ENSP00000358071	5.00907e-05
F8	9606.ENSP00000353393	0.000125332
LMAN1L	9606.ENSP00000310431	4.5512e-05
SEC24D	9606.ENSP00000280551	0.000185207
SEC22A	9606.ENSP00000310521	6.60706e-05
TGFA	9606.ENSP00000295400	7.98765e-05
LMAN1	9606.ENSP00000251047	5.82333e-05
TRAPPC2	9606.ENSP00000392495	5.33647e-05
TRAPPC13	9606.ENSP00000409231	1.09058e-05
SEC16B	9606.ENSP00000308339	4.87601e-05
GORASP1	9606.ENSP00000313869	9.18071e-05
NKPD1	9606.ENSP00000321976	2.23575e-06
STX5	9606.ENSP00000294179	0.000126612
AREG	9606.ENSP00000379097	8.17492e-05
CHML	9606.ENSP00000355511	7.023e-05
GOSR2	9606.ENSP00000225567	0.000116944
SEC16A	9606.ENSP00000325827	4.44231e-05
TRAPPC10	9606.ENSP00000291574	5.2152e-05
LMAN2L	9606.ENSP00000366280	4.64324e-05
WWOX	9606.ENSP00000457230	1.86132e-05
GDI1	9606.ENSP00000394071	7.27444e-05
SEC22C	9606.ENSP00000264454	6.56147e-05
TRAPPC4	9606.ENSP00000436005	5.21619e-05
SEC31A	9606.ENSP00000378721	0.000173938
TRAPPC3L	9606.ENSP00000357591	7.65397e-06
SEC24A	9606.ENSP00000381823	0.00018515
CNIH1	9606.ENSP00000216416	4.65441e-05
TRAPPC11	9606.ENSP00000335371	1.13688e-05
TRAPPC6B	9606.ENSP00000330289	5.14624e-05
TRAPPC8	9606.ENSP00000283351	1.2731e-05
MCFD2	9606.ENSP00000386651	4.50139e-05
SEC24B	9606.ENSP00000428564	0.000178936
SCFD1	9606.ENSP00000390783	5.46381e-05
TRAPPC2L	9606.ENSP00000301021	4.91092e-05
TRAPPC12	9606.ENSP00000324318	1.23193e-05
TFG	9606.ENSP00000240851	4.75602e-05
TRAPPC5	9606.ENSP00000470262	5.50429e-05
SAR1B	9606.ENSP00000385432	0.000150653
TRAPPC3	9606.ENSP00000480332	5.16983e-05
STX17	9606.ENSP00000259400	6.9327e-05
SEC24C	9606.ENSP00000343405	0.000185305
COL7A1	9606.ENSP00000332371	0.000161012
TRAPPC2P1	9606.ENSP00000469888	7.31621e-06
SEC23A	9606.ENSP00000306881	0.000183556
TRAPPC9	9606.ENSP00000373979	5.28781e-05
CHM	9606.ENSP00000350386	6.67685e-05
WDR54	9606.ENSP00000006526	1.2025e-06
OSCP1	9606.ENSP00000235532	1.78372e-06
FBXL17	9606.ENSP00000437464	2.90848e-06
ZZEF1	9606.ENSP00000371051	7.83988e-07
RHBDD2	9606.ENSP00000006777	1.3113e-06
RHBDD1	9606.ENSP00000375914	3.71242e-06
C19orf70	9606.ENSP00000309561	1.12333e-05
RHBDF1	9606.ENSP00000262316	4.42468e-06
TSR3	9606.ENSP00000007390	1.93127e-06
TBL2	9606.ENSP00000307260	4.80345e-06
TSR2	9606.ENSP00000364293	1.89673e-05
TSR1	9606.ENSP00000301364	5.40935e-05
WBSCR22	9606.ENSP00000401191	2.1524e-05
LTV1	9606.ENSP00000356548	4.46454e-05
NOB1	9606.ENSP00000268802	3.93396e-05
OPLAH	9606.ENSP00000480476	8.53233e-06
OSBPL7	9606.ENSP00000007414	3.26376e-06
TBKBP1	9606.ENSP00000354777	1.4729e-05
PNPO	9606.ENSP00000225573	9.17019e-06
PRR15L	9606.ENSP00000300557	2.4516e-06
VAPA	9606.ENSP00000345656	8.29692e-05
YBX2	9606.ENSP00000007699	1.82706e-06
FIGLA	9606.ENSP00000333097	7.51888e-06
LHX8	9606.ENSP00000294638	5.23823e-06
SOHLH1	9606.ENSP00000404438	4.2503e-06
ITGA3	9606.ENSP00000007722	0.000982661
ITGAM	9606.ENSP00000441691	0.00284066
PARVA	9606.ENSP00000334008	0.000127192
ITGAL	9606.ENSP00000349252	0.00112895
PLAU	9606.ENSP00000361850	0.000255552
LAMA3	9606.ENSP00000324532	0.000248544
ITGA5	9606.ENSP00000293379	0.000988094
ITGAX	9606.ENSP00000454623	0.00265335
ITGA8	9606.ENSP00000367316	0.000946141
ITGA4	9606.ENSP00000380227	0.00103323
CRK	9606.ENSP00000300574	0.000342359
LAMA4	9606.ENSP00000230538	0.000207078
COL4A6	9606.ENSP00000378340	0.000125726
COL4A5	9606.ENSP00000331902	0.000146585
BCAR1	9606.ENSP00000391669	0.000274129
LAMA2	9606.ENSP00000400365	0.000217604
CD151	9606.ENSP00000380565	3.6219e-05
ITGAV	9606.ENSP00000261023	0.00123157
RABIF	9606.ENSP00000356231	1.30321e-05
VLDLR	9606.ENSP00000371532	6.91959e-05
ITGB1	9606.ENSP00000379350	0.0013619
LAMA1	9606.ENSP00000374309	0.000276356
CD28	9606.ENSP00000324890	0.0034159
HGF	9606.ENSP00000222390	0.000353128
CTLA4	9606.ENSP00000303939	0.0785414
NID1	9606.ENSP00000264187	6.17025e-05
TLN2	9606.ENSP00000453508	0.000163008
LAMC3	9606.ENSP00000354360	0.000106785
PLAUR	9606.ENSP00000339328	0.000230442
COL6A1	9606.ENSP00000355180	0.000187127
TLN1	9606.ENSP00000316029	0.000371063
COL4A2	9606.ENSP00000353654	0.000248531
ITGAE	9606.ENSP00000263087	0.00103601
THBS1	9606.ENSP00000260356	0.000247164
PTK2	9606.ENSP00000341189	0.00063106
ITGA11	9606.ENSP00000327290	0.000905772
COL4A4	9606.ENSP00000379866	0.000173141
ITGB3	9606.ENSP00000452786	0.00122076
PXN	9606.ENSP00000267257	0.000464176
MET	9606.ENSP00000317272	0.00027551
TGFBI	9606.ENSP00000416330	4.42582e-05
RELN	9606.ENSP00000392423	8.36433e-05
CD80	9606.ENSP00000264246	0.00295323
VASP	9606.ENSP00000245932	8.14659e-05
COL6A2	9606.ENSP00000300527	0.000193838
ITGB2	9606.ENSP00000380948	0.00127724
ITGB4	9606.ENSP00000200181	0.00100222
COL4A3	9606.ENSP00000379823	0.000146822
COL1A1	9606.ENSP00000225964	0.000264908
LAMA5	9606.ENSP00000252999	0.000248393
ITGA6	9606.ENSP00000386896	0.000228398
THBS2	9606.ENSP00000355751	0.000133943
ITGA9	9606.ENSP00000264741	0.000967103
LAMB3	9606.ENSP00000375778	0.000157432
ITGB6	9606.ENSP00000283249	0.000965851
ITGB8	9606.ENSP00000222573	0.000906471
COL18A1	9606.ENSP00000347665	0.000162001
LRP8	9606.ENSP00000303634	8.48258e-05
ACTN1	9606.ENSP00000377941	0.000293731
BSG	9606.ENSP00000333769	6.25751e-05
DAB1	9606.ENSP00000360280	6.52761e-05
ACTN4	9606.ENSP00000252699	0.00024376
ITGA1	9606.ENSP00000282588	0.00108465
ITGA10	9606.ENSP00000358310	0.000892453
ITGA2	9606.ENSP00000296585	0.00100063
CSPG4	9606.ENSP00000312506	9.00412e-05
VTN	9606.ENSP00000226218	0.000181967
ITGAD	9606.ENSP00000373854	0.000861034
LAMC2	9606.ENSP00000264144	0.000223295
ITGB7	9606.ENSP00000267082	0.000926751
COL1A2	9606.ENSP00000297268	0.000213281
ITGB5	9606.ENSP00000296181	0.00101395
COL4A1	9606.ENSP00000364979	0.000224824
KRT33A	9606.ENSP00000007735	1.49238e-05
KRT36	9606.ENSP00000329165	1.49238e-05
KRT77	9606.ENSP00000342710	1.49238e-05
KRT83	9606.ENSP00000293670	1.55154e-05
KRT37	9606.ENSP00000225550	1.49238e-05
KRT20	9606.ENSP00000167588	1.79595e-05
KRT27	9606.ENSP00000301656	1.49238e-05
KRT16	9606.ENSP00000301653	1.53557e-05
KRT5	9606.ENSP00000252242	2.70537e-05
KRT32	9606.ENSP00000225899	1.5172e-05
KRT79	9606.ENSP00000328358	1.49238e-05
KRT6C	9606.ENSP00000252250	1.49238e-05
KRT4	9606.ENSP00000448220	1.53969e-05
KRT74	9606.ENSP00000307240	1.53584e-05
KRT85	9606.ENSP00000257901	1.49238e-05
KRT17	9606.ENSP00000308452	1.88692e-05
KRT9	9606.ENSP00000246662	1.49238e-05
KRT28	9606.ENSP00000305263	1.49238e-05
KRT84	9606.ENSP00000257951	1.49238e-05
KRT2	9606.ENSP00000310861	1.61105e-05
KRT33B	9606.ENSP00000251646	1.49238e-05
KRT3	9606.ENSP00000413479	1.49238e-05
KRT1	9606.ENSP00000252244	1.79131e-05
KRT82	9606.ENSP00000257974	1.49238e-05
KRT7	9606.ENSP00000329243	3.89282e-05
KRT38	9606.ENSP00000246646	1.49238e-05
KRT12	9606.ENSP00000251643	1.49238e-05
KRT19	9606.ENSP00000355124	3.13904e-05
KRT34	9606.ENSP00000377570	1.49238e-05
KRT23	9606.ENSP00000209718	1.49238e-05
KRT40	9606.ENSP00000366984	1.49238e-05
KRT15	9606.ENSP00000254043	1.57824e-05
KRT73	9606.ENSP00000307014	1.49238e-05
KRT6B	9606.ENSP00000252252	1.69602e-05
KRT24	9606.ENSP00000264651	1.54804e-05
KRT80	9606.ENSP00000378292	1.49238e-05
KRT35	9606.ENSP00000377558	1.53739e-05
KRT71	9606.ENSP00000267119	1.69437e-05
KRT86	9606.ENSP00000444533	1.8386e-05
KRT18	9606.ENSP00000373487	2.16439e-05
KRT8	9606.ENSP00000449404	2.46724e-05
KRT39	9606.ENSP00000347823	1.49238e-05
KRT81	9606.ENSP00000369349	1.49238e-05
KRT10	9606.ENSP00000269576	1.74891e-05
KRT76	9606.ENSP00000330101	1.49238e-05
KRT78	9606.ENSP00000306261	1.55832e-05
KRT31	9606.ENSP00000251645	1.53739e-05
KRT14	9606.ENSP00000167586	1.98747e-05
KRT72	9606.ENSP00000293745	1.55121e-05
KRT25	9606.ENSP00000310573	1.49238e-05
KRT26	9606.ENSP00000334798	1.49238e-05
KRT6A	9606.ENSP00000369317	1.57984e-05
KRT75	9606.ENSP00000252245	1.49238e-05
KRT13	9606.ENSP00000246635	1.53557e-05
TFAP2D	9606.ENSP00000008391	8.50081e-06
KCTD1	9606.ENSP00000384367	6.434e-06
CITED2	9606.ENSP00000444198	2.62019e-05
CITED1	9606.ENSP00000401764	2.42054e-05
TFAP2E	9606.ENSP00000362332	8.04445e-06
KCTD15	9606.ENSP00000394390	1.09712e-05
TFAP2B	9606.ENSP00000377265	2.62281e-05
TFAP2A	9606.ENSP00000368924	4.00206e-05
SPATA4	9606.ENSP00000280191	1.52774e-06
CREBBP	9606.ENSP00000262367	0.000419071
CITED4	9606.ENSP00000361721	5.67201e-06
TFAP2C	9606.ENSP00000201031	2.98152e-05
YEATS4	9606.ENSP00000247843	3.38636e-05
CRY1	9606.ENSP00000008527	2.58386e-05
BHLHE40	9606.ENSP00000256495	2.92709e-05
NR1D1	9606.ENSP00000246672	1.8312e-05
NR1D2	9606.ENSP00000310006	1.05827e-05
RORC	9606.ENSP00000327025	0.00014406
RORB	9606.ENSP00000366093	1.39422e-05
PER3	9606.ENSP00000482093	1.73772e-05
NFIL3	9606.ENSP00000297689	5.12364e-05
BTRC	9606.ENSP00000359206	0.000219537
FBXL3	9606.ENSP00000347834	0.000100607
TEF	9606.ENSP00000266304	6.08413e-06
PER2	9606.ENSP00000254657	2.71231e-05
CLOCK	9606.ENSP00000308741	3.34192e-05
ARNTL	9606.ENSP00000384517	3.58027e-05
TIMELESS	9606.ENSP00000450607	4.46874e-05
RORA	9606.ENSP00000261523	3.17055e-05
ARNTL2	9606.ENSP00000266503	9.57101e-06
OPN4	9606.ENSP00000361141	8.74829e-05
CRY2	9606.ENSP00000478187	2.14481e-05
PPP1CB	9606.ENSP00000378769	0.000119715
PER1	9606.ENSP00000314420	1.67209e-05
NPAS2	9606.ENSP00000338283	3.93292e-05
BHLHE41	9606.ENSP00000242728	1.75127e-05
PGLYRP1	9606.ENSP00000008938	0.000104128
DOCK2	9606.ENSP00000256935	0.000135497
ASAH1	9606.ENSP00000371152	9.26074e-05
DBNL	9606.ENSP00000417653	0.000237289
CNN2	9606.ENSP00000263097	0.00010959
CTSD	9606.ENSP00000236671	0.000225425
ACAA1	9606.ENSP00000333664	0.000106778
CTSS	9606.ENSP00000357981	0.00020859
ERP44	9606.ENSP00000262455	8.37796e-05
PGM1	9606.ENSP00000360124	0.000102453
SLPI	9606.ENSP00000342082	8.00277e-05
PTX3	9606.ENSP00000295927	0.000124702
OSCAR	9606.ENSP00000479089	0.000129263
NFKB1	9606.ENSP00000226574	0.000493363
CRACR2A	9606.ENSP00000409382	8.33084e-05
PRSS3	9606.ENSP00000354280	7.66226e-05
CHI3L1	9606.ENSP00000255409	9.6158e-05
TNFAIP6	9606.ENSP00000243347	8.64288e-05
JUP	9606.ENSP00000377508	0.0002176
ORM1	9606.ENSP00000259396	0.000170516
ALDOC	9606.ENSP00000226253	9.71101e-05
LTF	9606.ENSP00000231751	0.000109193
CHIT1	9606.ENSP00000356198	0.000112554
TIMP2	9606.ENSP00000262768	0.000130048
TCN1	9606.ENSP00000257264	0.000106634
CYFIP1	9606.ENSP00000481038	0.000202773
NEU1	9606.ENSP00000364782	8.60694e-05
CANT1	9606.ENSP00000307674	0.000137595
PTPN6	9606.ENSP00000391592	0.00277108
NIT2	9606.ENSP00000377696	0.000118045
ILF2	9606.ENSP00000355011	0.00012564
CAMP	9606.ENSP00000296435	0.000144748
LRG1	9606.ENSP00000302621	0.000103488
PRG3	9606.ENSP00000287143	0.000103396
LTA4H	9606.ENSP00000228740	7.27648e-05
YPEL5	9606.ENSP00000368835	7.09581e-05
GHDC	9606.ENSP00000301671	8.01791e-05
TECR	9606.ENSP00000215567	1.35503e-05
CRISP3	9606.ENSP00000389026	0.000105615
CSTB	9606.ENSP00000291568	8.2852e-05
FOLR3	9606.ENSP00000481114	0.000102701
HPSE	9606.ENSP00000384262	9.53496e-05
OLFM4	9606.ENSP00000219022	0.000106917
METTL7A	9606.ENSP00000448785	6.75406e-05
PDXK	9606.ENSP00000291565	8.40615e-05
IDH1	9606.ENSP00000390265	0.000129917
QPCT	9606.ENSP00000344829	0.000102701
DNASE1L1	9606.ENSP00000358824	7.93356e-05
AOC1	9606.ENSP00000411613	9.97924e-05
RAB27A	9606.ENSP00000379601	0.000128296
B2M	9606.ENSP00000452780	0.000831359
DEFA4	9606.ENSP00000297435	9.88877e-05
GOLGA7	9606.ENSP00000350378	7.43602e-05
FTH1	9606.ENSP00000273550	0.000120651
FLG2	9606.ENSP00000373370	7.04996e-05
CDA	9606.ENSP00000364212	0.00010163
LRRC7	9606.ENSP00000035383	8.26512e-05
LCN2	9606.ENSP00000362108	0.000685164
ARMC8	9606.ENSP00000420333	0.000110802
MMP8	9606.ENSP00000236826	0.000112162
ALDOA	9606.ENSP00000378669	0.000163604
SPG7	9606.ENSP00000268704	4.14058e-05
CFP	9606.ENSP00000247153	0.000133325
GSDMD	9606.ENSP00000433209	0.000117318
KPNB1	9606.ENSP00000290158	0.000150471
VCL	9606.ENSP00000211998	0.000326441
HP	9606.ENSP00000348170	0.000149075
MMP9	9606.ENSP00000361405	0.000374608
HBB	9606.ENSP00000333994	0.000100064
CEP290	9606.ENSP00000448012	0.000151142
CTSH	9606.ENSP00000220166	0.000178064
STARD3NL	9606.ENSP00000009041	4.5331e-06
EPDR1	9606.ENSP00000199448	4.96394e-07
STARD4	9606.ENSP00000296632	3.08363e-06
TOX4	9606.ENSP00000477868	3.90566e-05
STARD3	9606.ENSP00000337446	5.95021e-06
STAR	9606.ENSP00000276449	1.44162e-05
HECW1	9606.ENSP00000379228	3.89634e-05
STARD6	9606.ENSP00000462349	4.23802e-06
CAMK1G	9606.ENSP00000009105	1.1575e-05
F11R	9606.ENSP00000357005	7.1727e-05
JAM2	9606.ENSP00000383376	3.82021e-05
CALML3	9606.ENSP00000315299	4.05203e-05
NOS3	9606.ENSP00000297494	0.000181579
CALML4	9606.ENSP00000419081	3.83795e-05
CREB1	9606.ENSP00000387699	0.000222534
CALML5	9606.ENSP00000369689	3.91001e-05
CALML6	9606.ENSP00000304643	3.83063e-05
CALM1	9606.ENSP00000349467	0.000130468
CALM3	9606.ENSP00000291295	8.44058e-05
CD74	9606.ENSP00000009530	0.000202601
HLA-DOB	9606.ENSP00000390020	0.00015446
HLA-DRB5	9606.ENSP00000364114	0.00200115
MIF	9606.ENSP00000215754	1.65014e-05
HLA-DQA2	9606.ENSP00000364076	0.00199665
CTSF	9606.ENSP00000310832	8.37612e-05
HLA-DQB2	9606.ENSP00000390431	0.00198988
HLA-DPA1	9606.ENSP00000393566	0.00200442
CTSO	9606.ENSP00000414904	8.73053e-05
CD44	9606.ENSP00000398632	0.00126472
HLA-DOA	9606.ENSP00000229829	0.000163621
CTSK	9606.ENSP00000271651	0.000126261
CTSV	9606.ENSP00000445052	0.000108953
HLA-DPB1	9606.ENSP00000408146	0.00200282
CTSL	9606.ENSP00000345344	0.000130592
HLA-DMB	9606.ENSP00000398890	0.000153108
HLA-DRA	9606.ENSP00000378786	0.00217861
HLA-DMA	9606.ENSP00000363976	0.000166501
LGMN	9606.ENSP00000376911	0.000106914
CD1D	9606.ENSP00000357153	0.000274822
CTSB	9606.ENSP00000345672	0.000125741
HLA-DRB1	9606.ENSP00000353099	0.00218168
HLA-DQA1	9606.ENSP00000339398	0.00199972
NA	9606.ENSP00000412457	5.93686e-05
CTSE	9606.ENSP00000350911	8.46776e-05
HLA-DQB1	9606.ENSP00000364080	0.00199106
CPA1	9606.ENSP00000011292	1.03409e-05
CELA3A	9606.ENSP00000290122	3.64444e-06
CELA2A	9606.ENSP00000352639	1.1303e-05
PNLIPRP1	9606.ENSP00000433933	1.06804e-05
CPA3	9606.ENSP00000296046	9.01799e-06
CTRC	9606.ENSP00000365116	5.92271e-06
CELA3B	9606.ENSP00000338369	6.31051e-06
CTRL	9606.ENSP00000458537	6.27744e-06
CELA2B	9606.ENSP00000365075	1.56465e-06
PTF1A	9606.ENSP00000365687	9.78123e-06
CELA1	9606.ENSP00000293636	5.18576e-07
CTRB2	9606.ENSP00000303963	7.50453e-06
PNLIP	9606.ENSP00000358223	1.81402e-05
CTRB1	9606.ENSP00000354294	1.0072e-05
CPA2	9606.ENSP00000222481	4.7571e-06
CPB1	9606.ENSP00000417222	1.19894e-05
CEL	9606.ENSP00000361151	1.99154e-05
SYPL1	9606.ENSP00000011473	2.7566e-06
SCAMP1	9606.ENSP00000481022	0.000138137
ZNF550	9606.ENSP00000446224	2.30325e-06
RANBP9	9606.ENSP00000011619	3.22635e-05
L1CAM	9606.ENSP00000359077	0.00011345
MPHOSPH8	9606.ENSP00000355388	1.77654e-05
GID8	9606.ENSP00000266069	8.56479e-06
FMR1	9606.ENSP00000359506	2.63634e-05
SOS1	9606.ENSP00000387784	0.000661291
LTB4R2	9606.ENSP00000445772	8.59508e-05
RMND5B	9606.ENSP00000420875	6.67644e-06
RANBP10	9606.ENSP00000316589	2.27839e-05
RAF1	9606.ENSP00000251849	0.000285615
MKLN1	9606.ENSP00000323527	9.42518e-06
GID4	9606.ENSP00000268719	6.75378e-06
MAEA	9606.ENSP00000302830	8.71769e-06
AXL	9606.ENSP00000301178	6.19213e-05
WDR26	9606.ENSP00000408108	1.17941e-05
SFRP2	9606.ENSP00000274063	2.05194e-05
RMND5A	9606.ENSP00000283632	1.52664e-05
SYK	9606.ENSP00000364907	0.000702827
ZAP70	9606.ENSP00000264972	0.00110025
LCP2	9606.ENSP00000046794	0.000462617
SELL	9606.ENSP00000236147	0.00109803
MAP4K1	9606.ENSP00000465039	0.000145241
PAG1	9606.ENSP00000220597	0.000240445
FCGR3A	9606.ENSP00000356946	0.000199789
GRAP2	9606.ENSP00000339186	0.000973338
SCD5	9606.ENSP00000316329	2.20616e-05
CD3E	9606.ENSP00000354566	0.00243527
PLAT	9606.ENSP00000220809	5.21035e-05
SLA2	9606.ENSP00000262866	0.000104114
SHC1	9606.ENSP00000401303	0.000649462
ITIH4	9606.ENSP00000266041	7.4668e-05
SH3BP2	9606.ENSP00000422168	0.000130328
IL2RA	9606.ENSP00000369293	0.00112236
DEFA3	9606.ENSP00000328359	2.47234e-05
PIK3CA	9606.ENSP00000263967	0.00121116
LAT	9606.ENSP00000378845	0.000319329
PTPN11	9606.ENSP00000340944	0.00294172
PTPRJ	9606.ENSP00000400010	0.000300953
PDCD1LG2	9606.ENSP00000380855	0.00231907
IL16	9606.ENSP00000302935	1.01443e-05
CD2	9606.ENSP00000358490	0.00104406
PDCD1	9606.ENSP00000335062	0.00267103
TRAT1	9606.ENSP00000295756	0.000135997
VAV1	9606.ENSP00000472929	0.00110441
PTPN22	9606.ENSP00000352833	0.000808089
CD8B	9606.ENSP00000331172	0.000280633
CD86	9606.ENSP00000332049	0.00161519
LCK	9606.ENSP00000337825	0.0028737
PRKCQ	9606.ENSP00000263125	0.000365173
PLCG1	9606.ENSP00000244007	0.000708093
CD247	9606.ENSP00000354782	0.00106889
CD274	9606.ENSP00000370989	0.0768227
ITK	9606.ENSP00000398655	0.000340736
PTPRC	9606.ENSP00000411355	0.00151779
CD8A	9606.ENSP00000386559	0.000364812
CSK	9606.ENSP00000220003	0.00177304
GNAZ	9606.ENSP00000478892	0.000185458
RGS1	9606.ENSP00000356429	0.000104423
ERVW-1	9606.ENSP00000419945	3.36141e-05
CD5	9606.ENSP00000342681	0.000966707
QPCTL	9606.ENSP00000012049	7.89944e-07
ARMC6	9606.ENSP00000444156	2.05073e-06
HIST2H2BE	9606.ENSP00000358151	0.000232028
CHORDC1	9606.ENSP00000319255	6.50303e-06
TSC1	9606.ENSP00000298552	7.68704e-05
H2BFS	9606.ENSP00000481622	0.000201242
HIST1H2BJ	9606.ENSP00000476136	0.000221754
SUMO1	9606.ENSP00000376077	0.000159424
RAD50	9606.ENSP00000368100	7.10228e-05
CCT7	9606.ENSP00000258091	0.000101002
HIST3H3	9606.ENSP00000355657	0.000100784
CCT6A	9606.ENSP00000275603	8.02956e-05
UBE2V2	9606.ENSP00000428209	0.000125965
ATM	9606.ENSP00000278616	0.000198112
MRE11A	9606.ENSP00000325863	8.5693e-05
WHSC1	9606.ENSP00000372351	5.2718e-05
RNF168	9606.ENSP00000320898	3.0857e-05
KSR1	9606.ENSP00000381958	0.000151554
PIAS4	9606.ENSP00000262971	7.57141e-05
MDC1	9606.ENSP00000365588	8.49665e-05
PPP5D1	9606.ENSP00000471730	4.19226e-06
CDC37	9606.ENSP00000222005	8.6159e-05
MAP3K5	9606.ENSP00000351908	0.00028344
HIST1H2BL	9606.ENSP00000366618	0.000231013
CCT3	9606.ENSP00000295688	9.05764e-05
PSPC1	9606.ENSP00000343966	2.62791e-06
HIST1H2BD	9606.ENSP00000289316	0.000212078
H2AFX	9606.ENSP00000434024	0.000216428
HIST1H2BM	9606.ENSP00000477907	0.000210038
CCT4	9606.ENSP00000377958	0.000110052
BRAF	9606.ENSP00000288602	0.000199784
HIST1H2BN	9606.ENSP00000483903	0.000214973
HERC2	9606.ENSP00000261609	0.000100288
HIST1H2BH	9606.ENSP00000479169	0.0002146
YWHAB	9606.ENSP00000361930	0.00025367
HIST1H2BK	9606.ENSP00000349430	0.000221851
TATDN1	9606.ENSP00000276692	8.1046e-06
ARAF	9606.ENSP00000290277	0.000159775
KAT5	9606.ENSP00000340330	0.000161437
CCT5	9606.ENSP00000280326	0.000106187
HIST1H2BA	9606.ENSP00000274764	0.000224542
NBN	9606.ENSP00000265433	7.29168e-05
HIST1H2BO	9606.ENSP00000477527	0.00021613
UBE2N	9606.ENSP00000316176	0.000250892
TCP1	9606.ENSP00000317334	9.19674e-05
HIST1H2BB	9606.ENSP00000482674	0.000220725
RNF8	9606.ENSP00000362578	3.11152e-05
UBR7	9606.ENSP00000013070	1.99507e-06
THOC1	9606.ENSP00000261600	3.1447e-05
UBR3	9606.ENSP00000396068	1.41385e-06
UBR2	9606.ENSP00000361990	7.86535e-05
UBR4	9606.ENSP00000364403	0.000262384
THOC5	9606.ENSP00000420306	3.71043e-05
UBR1	9606.ENSP00000290650	8.25716e-05
MAP4K5	9606.ENSP00000013125	2.4192e-05
CBS	9606.ENSP00000381231	9.56678e-06
MAP3K1	9606.ENSP00000382423	0.000283687
MAP3K7	9606.ENSP00000358335	0.000262445
MAP3K11	9606.ENSP00000309597	0.000109597
CBS	9606.ENSP00000381234	1.48989e-05
TNFRSF1A	9606.ENSP00000162749	0.000276475
TRAF2	9606.ENSP00000247668	0.000468903
TRADD	9606.ENSP00000341268	0.000181423
INMT	9606.ENSP00000013222	5.82424e-05
MAOB	9606.ENSP00000367309	8.73337e-05
MAOA	9606.ENSP00000340684	0.000111425
IDO1	9606.ENSP00000430950	0.0021685
DDC	9606.ENSP00000403644	9.41419e-05
IDO2	9606.ENSP00000443432	8.8004e-05
AANAT	9606.ENSP00000250615	7.08693e-05
ERCC1	9606.ENSP00000013807	7.33419e-05
DNA2	9606.ENSP00000351185	4.20382e-05
POLR2C	9606.ENSP00000219252	0.000174882
XRCC6BP1	9606.ENSP00000300145	1.27329e-05
POLR2G	9606.ENSP00000301788	0.00016723
ERCC5	9606.ENSP00000347978	3.51914e-05
FAN1	9606.ENSP00000354497	1.37418e-05
MSH6	9606.ENSP00000234420	4.80221e-05
PPIE	9606.ENSP00000361918	6.75651e-05
PMS2	9606.ENSP00000265849	1.69304e-05
NHEJ1	9606.ENSP00000349313	1.21115e-05
RAD1	9606.ENSP00000371469	3.31316e-05
RAD52	9606.ENSP00000351284	4.26035e-05
RCOR1	9606.ENSP00000262241	6.44416e-05
CUL4B	9606.ENSP00000384109	6.02762e-05
TYMS	9606.ENSP00000315644	9.33815e-05
STRA13	9606.ENSP00000376168	4.02621e-05
CETN2	9606.ENSP00000359300	9.98756e-05
XRCC4	9606.ENSP00000421491	2.11259e-05
RAD23B	9606.ENSP00000350708	5.37336e-05
FANCM	9606.ENSP00000267430	3.92826e-05
ERCC6	9606.ENSP00000348089	8.60604e-06
RAD23A	9606.ENSP00000467024	4.28817e-05
TOPBP1	9606.ENSP00000260810	4.89828e-05
POLD3	9606.ENSP00000263681	4.96917e-05
PARP2	9606.ENSP00000250416	5.40501e-05
XRCC6	9606.ENSP00000352257	7.11301e-05
GEN1	9606.ENSP00000318977	1.93635e-05
RBBP8	9606.ENSP00000382628	5.84106e-05
PMS1	9606.ENSP00000406490	8.86815e-06
TP53	9606.ENSP00000269305	0.00199643
RAD9A	9606.ENSP00000311360	4.26297e-05
XRCC5	9606.ENSP00000375978	6.3749e-05
EME1	9606.ENSP00000376952	2.62996e-05
C17orf70	9606.ENSP00000333283	2.28961e-05
APITD1	9606.ENSP00000308583	0.000132739
RPA3	9606.ENSP00000223129	9.84631e-05
POLE	9606.ENSP00000322570	7.74228e-05
GTF2H4	9606.ENSP00000259895	7.08427e-05
SLX1A	9606.ENSP00000251303	9.4607e-06
BRCA2	9606.ENSP00000369497	7.04489e-05
BRIP1	9606.ENSP00000259008	3.73252e-05
UVSSA	9606.ENSP00000374501	2.32543e-05
ERCC6-PGBD3	9606.ENSP00000423550	6.61704e-06
POLR2L	9606.ENSP00000324124	0.000183359
SLX4	9606.ENSP00000294008	2.52964e-05
POLR2D	9606.ENSP00000272645	0.000166348
USP7	9606.ENSP00000343535	5.55815e-05
DCLRE1B	9606.ENSP00000358576	1.7319e-05
FANCF	9606.ENSP00000330875	2.21167e-05
DDB1	9606.ENSP00000301764	6.76139e-05
UBE2T	9606.ENSP00000356243	4.16708e-05
TOP3A	9606.ENSP00000442336	5.45882e-05
FEN1	9606.ENSP00000305480	6.82288e-05
MSH3	9606.ENSP00000265081	1.97688e-05
XPA	9606.ENSP00000364270	4.78948e-05
GTF2H2	9606.ENSP00000328901	6.59292e-05
PARP1	9606.ENSP00000355759	9.54759e-05
ERCC2	9606.ENSP00000375809	7.42721e-05
CCNH	9606.ENSP00000256897	0.000122706
BARD1	9606.ENSP00000260947	7.59912e-05
POLD4	9606.ENSP00000311368	4.29517e-05
FANCD2	9606.ENSP00000287647	5.19062e-05
C1orf86	9606.ENSP00000383710	1.41856e-05
UBL7	9606.ENSP00000457703	1.69637e-05
CDK7	9606.ENSP00000256443	0.000117316
TOP1	9606.ENSP00000354522	2.74064e-05
POLD2	9606.ENSP00000480186	5.20528e-05
C9orf142	9606.ENSP00000360682	9.11149e-06
RAD51	9606.ENSP00000372088	0.000104959
POLE2	9606.ENSP00000216367	7.88113e-05
LIG4	9606.ENSP00000484288	2.9483e-05
FANCB	9606.ENSP00000381378	2.254e-05
SLX1B	9606.ENSP00000328940	9.4607e-06
PCNA	9606.ENSP00000368458	0.000146442
EME2	9606.ENSP00000457353	2.12772e-05
POLE4	9606.ENSP00000420176	6.56666e-05
POLR2H	9606.ENSP00000415536	0.000180278
RPA1	9606.ENSP00000254719	0.000111559
DCLRE1A	9606.ENSP00000355185	1.83851e-05
MLH3	9606.ENSP00000348020	2.41868e-05
REV3L	9606.ENSP00000351697	2.41231e-05
ZNF830	9606.ENSP00000354518	2.58961e-05
FANCC	9606.ENSP00000289081	2.56173e-05
RFC2	9606.ENSP00000055077	7.36573e-05
GTF2H1	9606.ENSP00000265963	6.75281e-05
FANCL	9606.ENSP00000385021	2.28102e-05
OGG1	9606.ENSP00000306561	1.58748e-05
POLR2I	9606.ENSP00000221859	0.000159645
RMI2	9606.ENSP00000310356	3.61673e-05
MSH2	9606.ENSP00000233146	5.56101e-05
POLE3	9606.ENSP00000363286	6.69673e-05
LIG1	9606.ENSP00000263274	5.79162e-05
POLD1	9606.ENSP00000406046	7.15286e-05
RFC5	9606.ENSP00000408295	7.88843e-05
EXO1	9606.ENSP00000355506	9.33317e-05
POLR2F	9606.ENSP00000403852	0.000191968
XRCC1	9606.ENSP00000262887	4.31415e-05
BIVM-ERCC5	9606.ENSP00000473384	3.66667e-06
CHD1L	9606.ENSP00000358262	2.78654e-05
AQR	9606.ENSP00000156471	6.61903e-05
RAD17	9606.ENSP00000426191	3.67672e-05
POLR2K	9606.ENSP00000342889	0.000174277
RRM1	9606.ENSP00000300738	6.92936e-05
GTF2H3	9606.ENSP00000445162	6.86927e-05
HUS1	9606.ENSP00000258774	3.33541e-05
TDP1	9606.ENSP00000337353	1.48357e-05
PHF21A	9606.ENSP00000398824	3.59304e-05
ATR	9606.ENSP00000343741	9.01822e-05
PRKDC	9606.ENSP00000313420	7.71848e-05
RFC4	9606.ENSP00000376272	0.000111255
ZSWIM7	9606.ENSP00000382218	9.11149e-06
FANCA	9606.ENSP00000373952	2.5834e-05
BRCA1	9606.ENSP00000418960	0.000191176
POLK	9606.ENSP00000241436	4.53588e-05
RMI1	9606.ENSP00000317039	4.12194e-05
ERCC8	9606.ENSP00000265038	5.11942e-05
RFC1	9606.ENSP00000371321	5.84985e-05
POLR2B	9606.ENSP00000370625	0.000182158
RPA2	9606.ENSP00000363017	0.000103935
HMGN1	9606.ENSP00000370125	2.843e-05
WDR48	9606.ENSP00000307491	3.19054e-05
REV1	9606.ENSP00000258428	1.96338e-05
ERCC3	9606.ENSP00000285398	7.09575e-05
RHNO1	9606.ENSP00000479598	2.09876e-05
FANCI	9606.ENSP00000310842	7.80376e-05
FANCE	9606.ENSP00000229769	2.24137e-05
APEX1	9606.ENSP00000216714	4.29496e-05
XAB2	9606.ENSP00000351137	7.18951e-05
USP45	9606.ENSP00000333376	2.59094e-06
[truncated: 14,963 more rows]

## Sheet: Data S3
PD-L1 network propagation scores
gene_id	string_protein_id	propagate_score
ARF5	9606.ENSP00000000233	0.000137128
SPTBN2	9606.ENSP00000432568	0.000323936
KIF13B	9606.ENSP00000427900	8.87622e-05
AP1B1	9606.ENSP00000350199	0.000252187
KIF21A	9606.ENSP00000354878	9.0134e-05
TMED7	9606.ENSP00000405926	0.000176259
ARFGAP1	9606.ENSP00000314615	0.000164661
ANK2	9606.ENSP00000349588	0.000108492
KLC1	9606.ENSP00000414982	0.000300046
COPZ2	9606.ENSP00000480707	0.000175757
KIF15	9606.ENSP00000324020	0.000325336
DCTN5	9606.ENSP00000300087	0.00030092
KIF2B	9606.ENSP00000268919	0.000352125
KIF16B	9606.ENSP00000384164	8.53694e-05
KIF25	9606.ENSP00000388878	8.6562e-05
KDELR2	9606.ENSP00000258739	0.000162001
RAB1B	9606.ENSP00000310226	0.000232516
TMED10	9606.ENSP00000303145	0.000199132
KIF3B	9606.ENSP00000364864	0.000295855
RACGAP1	9606.ENSP00000404190	0.000343381
SPTBN4	9606.ENSP00000263373	0.00012152
GBF1	9606.ENSP00000359000	0.000134474
DYNC1I2	9606.ENSP00000380308	0.000429742
INS	9606.ENSP00000380432	0.000684015
CYTH3	9606.ENSP00000297044	1.76179e-05
CAPZB	9606.ENSP00000401010	0.000325782
RAB11FIP3	9606.ENSP00000262305	2.00029e-05
ACAP2	9606.ENSP00000324287	2.61263e-06
KIF3C	9606.ENSP00000264712	0.000293305
DYNC1LI1	9606.ENSP00000273130	0.000390836
KIFAP3	9606.ENSP00000354560	0.000296463
COPA	9606.ENSP00000357048	0.000215699
YKT6	9606.ENSP00000223369	0.00016582
COPB1	9606.ENSP00000249923	0.000301011
IQSEC1	9606.ENSP00000480301	2.11962e-05
KIF20A	9606.ENSP00000378356	0.000351875
SURF4	9606.ENSP00000361057	0.000176978
GGA1	9606.ENSP00000341344	3.31755e-05
CDC5L	9606.ENSP00000360532	0.000318606
DYNC1I1	9606.ENSP00000320130	0.000389842
RAB1A	9606.ENSP00000387286	0.000235742
ACTR1A	9606.ENSP00000358921	0.000353184
CAPZA2	9606.ENSP00000354947	0.000311831
CAPZA1	9606.ENSP00000263168	0.000324193
CD59	9606.ENSP00000379191	0.000321621
SPTBN5	9606.ENSP00000317790	0.000120827
FOLR1	9606.ENSP00000377284	0.000127419
USO1	9606.ENSP00000444850	0.00012719
CENPE	9606.ENSP00000265148	0.000390562
KIFC1	9606.ENSP00000393963	0.000118795
KIF9	9606.ENSP00000333942	0.000101503
KIF4A	9606.ENSP00000363524	0.000340292
KIF27	9606.ENSP00000297814	8.77689e-05
ARF1	9606.ENSP00000440005	0.00039993
ARF3	9606.ENSP00000256682	0.000143343
KLC2	9606.ENSP00000399403	0.000287729
KIF21B	9606.ENSP00000411831	9.05367e-05
DCTN4	9606.ENSP00000414906	0.0002953
KIF6	9606.ENSP00000287152	8.57973e-05
KIF18B	9606.ENSP00000465992	0.000104259
KIF1A	9606.ENSP00000438388	9.48042e-05
KIF26A	9606.ENSP00000388241	0.000271153
KIF5A	9606.ENSP00000408979	0.000290258
TMED3	9606.ENSP00000299705	0.000177055
ACTR10	9606.ENSP00000254286	0.000351464
KIF20B	9606.ENSP00000360793	0.000102331
DYNC1LI2	9606.ENSP00000258198	0.000391068
ARFIP2	9606.ENSP00000484121	1.32681e-05
TMED9	9606.ENSP00000330945	0.000145363
ANK1	9606.ENSP00000265709	0.000119297
ARF4	9606.ENSP00000306010	0.000141872
ASAP2	9606.ENSP00000281419	2.63725e-05
CD55	9606.ENSP00000356030	8.8218e-05
SPTAN1	9606.ENSP00000361824	0.000249451
RAB11A	9606.ENSP00000261890	0.000141196
KIF4B	9606.ENSP00000387875	0.00029671
KIF18A	9606.ENSP00000263181	0.000366241
KLC3	9606.ENSP00000375810	0.000280788
DCTN3	9606.ENSP00000259632	0.000350538
KIF19	9606.ENSP00000374566	8.53694e-05
KIF23	9606.ENSP00000260363	0.000331932
BET1	9606.ENSP00000222547	0.000135194
KDELR1	9606.ENSP00000329471	0.000167373
ANK3	9606.ENSP00000280772	0.000104243
DYNC1H1	9606.ENSP00000348965	0.000506271
SPTBN1	9606.ENSP00000349259	0.000131087
KIF5B	9606.ENSP00000307078	0.000387208
COPB2	9606.ENSP00000329419	0.000182302
DCTN6	9606.ENSP00000221114	0.00030577
ASAP1	9606.ENSP00000429900	3.9224e-05
DCTN2	9606.ENSP00000408910	0.000377126
KIF11	9606.ENSP00000260731	0.00037854
TMED2	9606.ENSP00000262225	0.000190534
CYTH1	9606.ENSP00000354398	1.3955e-05
KIF2C	9606.ENSP00000361298	0.000402672
ARCN1	9606.ENSP00000264028	0.000179125
KIF1C	9606.ENSP00000320821	8.91692e-05
DYNLL2	9606.ENSP00000477310	0.000429738
KIF1B	9606.ENSP00000263934	8.71006e-05
SPTB	9606.ENSP00000451752	0.000121349
COPG2	9606.ENSP00000402346	0.000185474
KIFC2	9606.ENSP00000301332	8.59247e-05
COPG1	9606.ENSP00000325002	0.00018618
ARFIP1	9606.ENSP00000395083	1.17285e-05
KIF26B	9606.ENSP00000385545	8.70633e-05
CAPZA3	9606.ENSP00000326238	0.00029251
ACAP1	9606.ENSP00000158762	1.52062e-05
RAB11FIP4	9606.ENSP00000482620	8.25581e-06
DYNLL1	9606.ENSP00000376297	0.000590677
ARFGAP2	9606.ENSP00000434442	0.000126264
KIF2A	9606.ENSP00000385000	0.000360462
KIF22	9606.ENSP00000160827	0.000300731
KIF12	9606.ENSP00000363232	8.53694e-05
SEC22B	9606.ENSP00000463393	0.000172614
KLC4	9606.ENSP00000259708	0.000278508
ARFGAP3	9606.ENSP00000263245	0.000136426
ETFA	9606.ENSP00000452762	1.69139e-05
KDELR3	9606.ENSP00000386918	0.000156286
SPTA1	9606.ENSP00000357129	0.000123129
AP1G1	9606.ENSP00000377148	0.000257128
KIF3A	9606.ENSP00000385808	0.000301745
COPZ1	9606.ENSP00000449270	0.000178497
COPE	9606.ENSP00000262812	0.000181569
DCTN1	9606.ENSP00000354791	0.00033826
M6PR	9606.ENSP00000000412	0.000223063
LDLRAP1	9606.ENSP00000363458	0.000193112
SH3GL2	9606.ENSP00000369981	0.000404065
STX10	9606.ENSP00000466298	3.74827e-05
GCC2	9606.ENSP00000307939	3.26638e-05
SYNJ2	9606.ENSP00000347792	0.000248217
APOB	9606.ENSP00000233242	0.000406775
HIP1R	9606.ENSP00000253083	0.000249487
FNBP1L	9606.ENSP00000271234	0.000194408
WASL	9606.ENSP00000223023	0.000294506
AP2A1	9606.ENSP00000351926	0.000451279
NSF	9606.ENSP00000381293	0.000136592
RAB5B	9606.ENSP00000353444	0.000236335
IGF2	9606.ENSP00000391826	0.000158433
SYT8	9606.ENSP00000371394	0.000189649
CTSZ	9606.ENSP00000217131	0.000163666
CD3G	9606.ENSP00000431445	0.00329339
AP2B1	9606.ENSP00000482835	0.00040383
UBC	9606.ENSP00000441543	0.00086855
SYT2	9606.ENSP00000356236	0.000204532
ITSN2	9606.ENSP00000347244	0.000207481
EPS15L1	9606.ENSP00000393313	0.000199983
PACSIN1	9606.ENSP00000484060	0.000193801
CD4	9606.ENSP00000011653	0.0031629
AP1M2	9606.ENSP00000250244	0.000225757
SYNJ1	9606.ENSP00000409667	0.000248812
RAB9B	9606.ENSP00000243298	5.46809e-05
AMPH	9606.ENSP00000348602	0.000198239
VPS51	9606.ENSP00000279281	3.07908e-05
UBQLN2	9606.ENSP00000345195	0.000162042
STAM2	9606.ENSP00000263904	0.000280169
ARPC5	9606.ENSP00000294742	0.000241809
TACR1	9606.ENSP00000303522	0.000271038
IL7R	9606.ENSP00000306157	0.00058843
DAB2	9606.ENSP00000313391	0.000202299
REPS2	9606.ENSP00000349824	0.000189933
STAM	9606.ENSP00000366746	0.000279304
STON1	9606.ENSP00000384615	0.000194988
RAB5C	9606.ENSP00000447053	0.00034436
CFTR	9606.ENSP00000003084	0.000284354
SNX18	9606.ENSP00000317332	0.000188397
SYT9	9606.ENSP00000324419	0.000193702
FNBP1	9606.ENSP00000413625	0.000193737
KIF13A	9606.ENSP00000259711	8.16327e-06
AP1S1	9606.ENSP00000336666	0.00028071
SLC18A3	9606.ENSP00000363229	0.000203669
AVP	9606.ENSP00000369647	0.000314157
DVL2	9606.ENSP00000005340	0.000288488
BIN1	9606.ENSP00000316779	0.000207277
NAPG	9606.ENSP00000324628	0.000104818
TRIP10	9606.ENSP00000320117	0.00022526
LRP2	9606.ENSP00000263816	0.00022814
CBL	9606.ENSP00000264033	0.000669163
SH3KBP1	9606.ENSP00000380921	0.000265908
ADRB2	9606.ENSP00000305372	0.000271582
AP1S2	9606.ENSP00000444957	0.000237627
SYT11	9606.ENSP00000357307	0.000196199
GAK	9606.ENSP00000314499	0.000247422
VPS54	9606.ENSP00000272322	3.6125e-05
REPS1	9606.ENSP00000392065	0.000195846
GNS	9606.ENSP00000258145	9.70923e-05
NECAP1	9606.ENSP00000341737	0.000230978
STX16	9606.ENSP00000360183	5.80914e-05
IGF2R	9606.ENSP00000349437	0.000258391
FCHO1	9606.ENSP00000473001	0.000173816
EGFR	9606.ENSP00000275493	0.00325142
TFRC	9606.ENSP00000353224	0.000281958
AP2S1	9606.ENSP00000263270	0.000428473
CLTC	9606.ENSP00000479606	0.000434494
EPS15	9606.ENSP00000360798	0.000221314
SNX9	9606.ENSP00000376024	0.0002336
VTI1A	9606.ENSP00000376792	5.89111e-05
TF	9606.ENSP00000385834	0.000294428
GGA2	9606.ENSP00000311962	1.82508e-05
VPS53	9606.ENSP00000401435	3.80613e-05
PICALM	9606.ENSP00000377015	0.000252343
PIK3C2A	9606.ENSP00000265970	0.000281722
AVPR2	9606.ENSP00000351805	0.000242454
LDLR	9606.ENSP00000454071	0.000212533
VAMP7	9606.ENSP00000262640	0.000275413
WNT5A	9606.ENSP00000264634	0.000273932
NAPB	9606.ENSP00000482826	0.000115348
RAB5A	9606.ENSP00000273047	0.000277488
AP2M1	9606.ENSP00000292807	0.000452113
RABEPK	9606.ENSP00000362639	1.42927e-05
DNM3	9606.ENSP00000356705	0.000363777
RHOBTB3	9606.ENSP00000369318	1.12596e-05
SYT1	9606.ENSP00000261205	0.000225354
OCRL	9606.ENSP00000360154	0.000298659
VAMP8	9606.ENSP00000263864	0.000507006
ITSN1	9606.ENSP00000370719	0.000241889
UBB	9606.ENSP00000304697	0.000865132
ARPC1A	9606.ENSP00000262942	0.00024439
CLTA	9606.ENSP00000242285	0.000420229
HGS	9606.ENSP00000331201	0.00023302
UBA52	9606.ENSP00000388107	0.000935465
VAMP3	9606.ENSP00000054666	0.00025752
DNM2	9606.ENSP00000373905	0.000414313
AP2A2	9606.ENSP00000327694	0.000431039
EPN1	9606.ENSP00000406209	0.000202245
AAK1	9606.ENSP00000386456	0.000193067
VPS52	9606.ENSP00000409952	3.44703e-05
STON2	9606.ENSP00000450857	0.000195944
FZD4	9606.ENSP00000434034	0.000230407
CD3D	9606.ENSP00000300692	0.00322808
CHRM2	9606.ENSP00000399745	0.000326995
HIP1	9606.ENSP00000336747	0.000191262
PACSIN3	9606.ENSP00000440945	0.00019415
EPN2	9606.ENSP00000320543	0.000194183
VAMP4	9606.ENSP00000236192	0.000235364
EGF	9606.ENSP00000265171	0.000745757
ACTR3	9606.ENSP00000263238	0.000258804
KIAA0319	9606.ENSP00000367459	0.000196114
SH3GL1	9606.ENSP00000269886	0.000224578
ACTR2	9606.ENSP00000367220	0.000329562
NAPA	9606.ENSP00000263354	0.000164513
SGIP1	9606.ENSP00000360076	0.000243704
SNAP91	9606.ENSP00000400459	0.000191139
SH3GL3	9606.ENSP00000320092	0.000203778
ARRB2	9606.ENSP00000403701	0.000382101
GAPVD1	9606.ENSP00000377664	0.000192379
RPS27A	9606.ENSP00000272317	0.000909725
SLC2A8	9606.ENSP00000362469	0.000188671
ARRB1	9606.ENSP00000409581	0.000406218
ARPC2	9606.ENSP00000295685	0.000250321
HSPA8	9606.ENSP00000432083	0.000394411
TXNDC5	9606.ENSP00000369081	0.000125274
DNM1	9606.ENSP00000362014	0.000430456
RAB9A	9606.ENSP00000420127	6.33232e-05
DNASE2	9606.ENSP00000222219	3.39847e-05
AGFG1	9606.ENSP00000387282	0.000195786
VAMP2	9606.ENSP00000314214	0.000315827
PLIN3	9606.ENSP00000221957	1.66059e-05
PGRMC1	9606.ENSP00000217971	0.000148306
FCHO2	9606.ENSP00000393776	0.000175537
CLTB	9606.ENSP00000309415	0.000260017
TGOLN2	9606.ENSP00000386443	0.000340545
AP1M1	9606.ENSP00000388996	0.000372181
CTTN	9606.ENSP00000365745	0.000311506
NECAP2	9606.ENSP00000391942	0.000233906
PACSIN2	9606.ENSP00000263246	0.000192217
AP1S3	9606.ENSP00000379891	0.000217483
ARPC4	9606.ENSP00000388169	0.000242893
ARPC3	9606.ENSP00000228825	0.00024871
CLTCL1	9606.ENSP00000441158	0.000216981
SCARB2	9606.ENSP00000264896	0.000201446
DNAJC6	9606.ENSP00000360108	0.000248927
AGTR1	9606.ENSP00000419422	0.000323473
FKBP4	9606.ENSP00000001008	6.26473e-05
NR3C2	9606.ENSP00000350815	4.87912e-05
NRIP1	9606.ENSP00000383063	6.51507e-05
HSF1	9606.ENSP00000431512	4.01811e-05
NR3C1	9606.ENSP00000231509	0.000218064
S100A1	9606.ENSP00000292169	3.22708e-05
AHSA1	9606.ENSP00000216479	2.04172e-05
PPP5C	9606.ENSP00000012443	6.11095e-05
ESR1	9606.ENSP00000405330	0.000294647
GLMN	9606.ENSP00000359385	8.84597e-05
GATA3	9606.ENSP00000368632	0.000319506
PHLPP1	9606.ENSP00000262719	2.64487e-05
FKBP5	9606.ENSP00000444810	3.27188e-05
HSPA1A	9606.ENSP00000364802	0.000125747
PPID	9606.ENSP00000303754	2.26653e-05
HSPA2	9606.ENSP00000378199	9.34207e-05
MAPK1	9606.ENSP00000215832	0.000808008
PTGES3	9606.ENSP00000482075	0.000157344
ATOX1	9606.ENSP00000430598	8.60609e-06
TLE3	9606.ENSP00000452871	4.3187e-05
HSPA4	9606.ENSP00000302961	0.000150142
HSP90AA1	9606.ENSP00000335153	0.000472539
HSP90AB1	9606.ENSP00000360609	0.000174734
NCOA3	9606.ENSP00000361066	0.000132699
STIP1	9606.ENSP00000351646	3.86931e-05
MTOR	9606.ENSP00000354558	0.000335493
EP300	9606.ENSP00000263253	0.000445051
FOXA1	9606.ENSP00000250448	4.88372e-05
HSPA1L	9606.ENSP00000364805	5.78293e-05
ESR2	9606.ENSP00000343925	7.3065e-05
AKT1	9606.ENSP00000451828	0.00327372
PHYH	9606.ENSP00000263038	1.31411e-05
PGR	9606.ENSP00000325120	0.00011245
MAPK3	9606.ENSP00000263025	0.00068658
AR	9606.ENSP00000363822	0.000227999
CLCA1	9606.ENSP00000234701	1.37297e-05
HSPA1B	9606.ENSP00000364801	4.90299e-05
CYP26B1	9606.ENSP00000001146	1.34076e-05
CYP3A4	9606.ENSP00000337915	6.67979e-05
RARS	9606.ENSP00000231572	2.01214e-05
CYP2S1	9606.ENSP00000308032	2.35353e-05
CYP26A1	9606.ENSP00000224356	2.54287e-05
CYP2A6	9606.ENSP00000301141	3.88176e-05
CYP3A5	9606.ENSP00000222982	4.18135e-05
CYP2C9	9606.ENSP00000260682	4.53579e-05
CYP2B6	9606.ENSP00000324648	5.12757e-05
STRA8	9606.ENSP00000275764	4.93921e-06
ALDH1A2	9606.ENSP00000249750	2.03686e-05
CYP1A2	9606.ENSP00000342007	0.000117396
ALDH1A3	9606.ENSP00000332256	2.34858e-05
AOX1	9606.ENSP00000363832	4.67181e-05
CYP1A1	9606.ENSP00000369050	0.000133686
CYP3A7	9606.ENSP00000480571	2.67206e-05
ALDH1A1	9606.ENSP00000297785	3.34414e-05
CYP2C8	9606.ENSP00000360317	3.85169e-05
NANOS2	9606.ENSP00000341021	1.79391e-05
CYP2C18	9606.ENSP00000285979	2.49154e-05
CYP26C1	9606.ENSP00000285949	1.15475e-05
CRABP1	9606.ENSP00000299529	3.30716e-06
CYP4A11	9606.ENSP00000311095	3.83182e-05
NDUFAF7	9606.ENSP00000002125	1.90906e-05
NDUFA1	9606.ENSP00000360492	2.61659e-05
MT-ND1	9606.ENSP00000354687	2.55975e-05
NDUFA7	9606.ENSP00000301457	3.34582e-05
METTL20	9606.ENSP00000350353	5.66831e-06
NDUFS5	9606.ENSP00000362060	3.60112e-05
NDUFB7	9606.ENSP00000215565	3.92839e-05
NDUFA10	9606.ENSP00000252711	2.86974e-05
ECSIT	9606.ENSP00000270517	2.81475e-05
NDUFS7	9606.ENSP00000233627	3.42656e-05
NDUFA5	9606.ENSP00000417142	3.32171e-05
NDUFS2	9606.ENSP00000356972	3.45591e-05
NDUFS3	9606.ENSP00000263774	3.67911e-05
NDUFA12	9606.ENSP00000330737	3.56373e-05
NDUFA8	9606.ENSP00000362873	3.25222e-05
MT-ND4	9606.ENSP00000354961	2.4327e-05
NDUFA13	9606.ENSP00000423673	4.22591e-05
NDUFA3	9606.ENSP00000418438	2.34041e-05
NDUFS8	9606.ENSP00000315774	3.62803e-05
MT-ND2	9606.ENSP00000355046	2.58407e-05
NDUFB6	9606.ENSP00000369176	2.78848e-05
NDUFS1	9606.ENSP00000392709	3.14006e-05
NDUFV2	9606.ENSP00000327268	3.32339e-05
NDUFB9	9606.ENSP00000276689	3.35947e-05
NDUFAF2	9606.ENSP00000296597	1.85512e-05
MT-ND5	9606.ENSP00000354813	2.46467e-05
NDUFC1	9606.ENSP00000441126	2.53402e-05
NDUFS4	9606.ENSP00000296684	3.51392e-05
NDUFA9	9606.ENSP00000266544	3.86021e-05
NDUFB2	9606.ENSP00000419087	2.45778e-05
NDUFB4	9606.ENSP00000184266	2.59007e-05
NDUFB1	9606.ENSP00000330787	2.26548e-05
FOXRED1	9606.ENSP00000263578	1.87475e-05
NDUFV3	9606.ENSP00000346196	2.23562e-05
NDUFB8	9606.ENSP00000299166	4.97295e-05
NDUFB11	9606.ENSP00000276062	2.93608e-05
NDUFA2	9606.ENSP00000252102	3.0741e-05
NUBPL	9606.ENSP00000281081	9.71567e-06
NDUFB5	9606.ENSP00000259037	3.51546e-05
NDUFAF6	9606.ENSP00000379430	1.72667e-05
TIMMDC1	9606.ENSP00000418803	2.44781e-05
METTL10	9606.ENSP00000357829	4.98738e-06
NDUFB10	9606.ENSP00000268668	3.14655e-05
NDUFAF3	9606.ENSP00000323076	2.01051e-05
NDUFA6	9606.ENSP00000418842	3.18532e-05
NDUFC2	9606.ENSP00000281031	0.000101545
NDUFS6	9606.ENSP00000274137	3.21417e-05
NDUFAB1	9606.ENSP00000458770	4.89725e-05
MT-ND6	9606.ENSP00000354665	2.31595e-05
MT-ND3	9606.ENSP00000355206	2.37721e-05
TMEM126B	9606.ENSP00000351737	1.81993e-05
METTL13	9606.ENSP00000354920	2.64002e-06
NDUFV1	9606.ENSP00000322450	3.42685e-05
NDUFA11	9606.ENSP00000389160	3.59074e-05
NSUN3	9606.ENSP00000318986	5.51395e-06
METTL12	9606.ENSP00000431287	1.53749e-06
NDUFB3	9606.ENSP00000237889	2.72053e-05
ACAD9	9606.ENSP00000312618	2.23064e-05
MTRF1L	9606.ENSP00000356202	1.97091e-05
NDUFAF5	9606.ENSP00000367346	2.00221e-05
NDUFAF4	9606.ENSP00000358272	1.90504e-05
NDUFAF1	9606.ENSP00000260361	1.93303e-05
FUCA2	9606.ENSP00000002165	0.000143373
MPO	9606.ENSP00000225275	0.000170781
HSP90B1	9606.ENSP00000299767	0.000178043
P4HB	9606.ENSP00000327801	0.000163832
ARSA	9606.ENSP00000216124	6.98815e-05
DSN1	9606.ENSP00000389810	0.000156163
RETN	9606.ENSP00000221515	0.00018709
FSTL3	9606.ENSP00000166139	8.65147e-05
PDIA6	9606.ENSP00000385385	0.000102143
VAT1	9606.ENSP00000347872	6.01537e-05
AGA	9606.ENSP00000264595	7.35803e-05
CECR1	9606.ENSP00000382731	6.35054e-05
HMHA1	9606.ENSP00000439601	7.48629e-05
TNC	9606.ENSP00000265131	0.000127135
AFP	9606.ENSP00000379138	0.000110955
GDI2	9606.ENSP00000369538	0.000133369
CP	9606.ENSP00000264613	9.90898e-05
MSLN	9606.ENSP00000372313	0.000131355
ARG1	9606.ENSP00000349446	0.00020814
ELANE	9606.ENSP00000466090	0.000178697
CALU	9606.ENSP00000438248	9.64238e-05
ANO8	9606.ENSP00000159087	8.3735e-05
MAN2B1	9606.ENSP00000395473	6.21788e-05
AMELX	9606.ENSP00000370088	9.00166e-05
MFGE8	9606.ENSP00000268150	9.12298e-05
GAS6	9606.ENSP00000331831	0.000134667
CHRDL1	9606.ENSP00000361112	8.90238e-05
PA2G4	9606.ENSP00000302886	9.53292e-05
CHGB	9606.ENSP00000368244	9.1151e-05
CYB5R3	9606.ENSP00000354468	7.12042e-05
MXRA8	9606.ENSP00000399229	8.49163e-05
NAPRT	9606.ENSP00000401508	8.45964e-05
GUSB	9606.ENSP00000302728	9.38801e-05
PLAC8	9606.ENSP00000399700	6.21282e-05
RCN1	9606.ENSP00000054950	9.08624e-05
FAM20C	9606.ENSP00000322323	8.64496e-05
SDC2	9606.ENSP00000307046	0.000256489
RNASET2	9606.ENSP00000426455	6.4214e-05
CST3	9606.ENSP00000381448	0.000175906
GCA	9606.ENSP00000394842	7.35117e-05
SCG3	9606.ENSP00000220478	8.61985e-05
FRK	9606.ENSP00000476145	0.000160395
SDCBP	9606.ENSP00000260130	9.43778e-05
STC2	9606.ENSP00000265087	8.43231e-05
PRKCD	9606.ENSP00000378217	0.000292525
VGF	9606.ENSP00000249330	8.69857e-05
FBN1	9606.ENSP00000325527	0.000112412
MFI2	9606.ENSP00000296350	0.000114509
MEPE	9606.ENSP00000416984	8.68123e-05
FSTL1	9606.ENSP00000295633	9.02089e-05
AMBN	9606.ENSP00000313809	9.02247e-05
SPP2	9606.ENSP00000168148	0.000100662
KTN1	9606.ENSP00000378725	0.000100044
SERPINA1	9606.ENSP00000416066	0.000196281
NOTUM	9606.ENSP00000387310	9.87162e-05
C3	9606.ENSP00000245907	0.000342963
HRC	9606.ENSP00000252825	8.4642e-05
PRSS23	9606.ENSP00000280258	8.3735e-05
IGFBP4	9606.ENSP00000269593	9.02355e-05
GLA	9606.ENSP00000218516	7.37669e-05
PSMD1	9606.ENSP00000309474	0.000241992
PRDX6	9606.ENSP00000342026	7.26938e-05
LAMC1	9606.ENSP00000258341	0.000169279
ANXA2	9606.ENSP00000346032	0.000106119
AZU1	9606.ENSP00000233997	6.06055e-05
ALB	9606.ENSP00000295897	0.00036518
VWA1	9606.ENSP00000417185	8.57147e-05
BMP4	9606.ENSP00000245451	0.000201832
ITIH2	9606.ENSP00000351190	9.27157e-05
APOA2	9606.ENSP00000356969	0.000141587
NPC2	9606.ENSP00000451112	6.43271e-05
APOA5	9606.ENSP00000445002	0.000114763
FAM20A	9606.ENSP00000468308	8.58676e-05
CAP1	9606.ENSP00000361883	7.75935e-05
EVA1A	9606.ENSP00000233712	8.55149e-05
LYZ	9606.ENSP00000261267	0.000158586
CREG1	9606.ENSP00000359540	6.08699e-05
ENAM	9606.ENSP00000379383	9.02348e-05
APOE	9606.ENSP00000252486	0.000189645
IGFBP5	9606.ENSP00000233813	9.18934e-05
ARSB	9606.ENSP00000264914	7.02254e-05
APP	9606.ENSP00000284981	0.000483509
IMPDH1	9606.ENSP00000345096	7.69298e-05
MIA3	9606.ENSP00000340900	9.65193e-05
IGFBP1	9606.ENSP00000275525	9.0614e-05
CCT8	9606.ENSP00000286788	0.000155939
GGH	9606.ENSP00000260118	0.0001718
SCG2	9606.ENSP00000304133	8.75544e-05
IGFBP7	9606.ENSP00000295666	9.26823e-05
PLGLB1	9606.ENSP00000347933	7.84108e-06
SERPINC1	9606.ENSP00000356671	0.000125871
UNC13D	9606.ENSP00000207549	7.25109e-05
KNG1	9606.ENSP00000265023	0.000357519
FGF23	9606.ENSP00000237837	0.000219002
PYCARD	9606.ENSP00000247470	0.000103462
C6orf120	9606.ENSP00000346931	6.01689e-05
NHLRC3	9606.ENSP00000368920	6.04217e-05
SPP1	9606.ENSP00000378517	0.000177913
GPC3	9606.ENSP00000377836	0.000143585
MATN3	9606.ENSP00000383894	8.8938e-05
SERPINA10	9606.ENSP00000261994	8.87835e-05
MGAT4A	9606.ENSP00000264968	8.78691e-05
TUBB4B	9606.ENSP00000341289	0.000140526
VCP	9606.ENSP00000351777	0.000153494
DMP1	9606.ENSP00000340935	8.95612e-05
TOLLIP	9606.ENSP00000314733	0.000188488
ARSK	9606.ENSP00000369346	6.22611e-06
APOA1	9606.ENSP00000236850	0.000167411
PTGES2	9606.ENSP00000345341	7.21872e-05
PRKCSH	9606.ENSP00000466134	9.55937e-05
CDH2	9606.ENSP00000269141	0.000202334
PCSK9	9606.ENSP00000303208	0.000114049
HEXB	9606.ENSP00000261416	7.00587e-05
PROC	9606.ENSP00000234071	0.000125857
NUCB1	9606.ENSP00000385923	8.7818e-05
GLB1	9606.ENSP00000306920	8.80218e-05
TMEM132A	9606.ENSP00000005286	8.3735e-05
PADI2	9606.ENSP00000364635	6.06767e-05
CCT2	9606.ENSP00000299300	0.000159587
F5	9606.ENSP00000356771	0.000192596
MEN1	9606.ENSP00000337088	0.000125817
DPP7	9606.ENSP00000360635	6.3116e-05
MNDA	9606.ENSP00000357123	8.05888e-05
TRAPPC1	9606.ENSP00000302783	0.000121347
C4A	9606.ENSP00000396688	0.000114546
GM2A	9606.ENSP00000349687	6.36609e-05
MBTPS1	9606.ENSP00000344223	9.19217e-05
SERPIND1	9606.ENSP00000215727	9.6983e-05
AMTN	9606.ENSP00000341013	8.6784e-05
IGFBP3	9606.ENSP00000370473	0.000127797
PYGB	9606.ENSP00000216962	8.12597e-05
CKAP4	9606.ENSP00000367265	0.000270904
TUBB	9606.ENSP00000339001	0.000143773
ORM2	9606.ENSP00000394936	0.000189489
HEBP2	9606.ENSP00000475750	6.65121e-05
FUCA1	9606.ENSP00000363603	6.10104e-05
FTL	9606.ENSP00000366525	0.00011465
CTSC	9606.ENSP00000227266	0.000257128
SPARCL1	9606.ENSP00000414856	8.43299e-05
ADAM10	9606.ENSP00000260408	0.000315622
IL6	9606.ENSP00000385675	0.00366052
BPI	9606.ENSP00000262865	0.000136078
QSOX1	9606.ENSP00000356574	0.000229662
SERPINB3	9606.ENSP00000283752	6.82201e-05
APLP2	9606.ENSP00000263574	8.94964e-05
S100A7	9606.ENSP00000357712	9.18879e-05
FAF2	9606.ENSP00000261942	8.79217e-05
LAMB1	9606.ENSP00000222399	0.000189355
CSF1	9606.ENSP00000327513	0.000267636
PENK	9606.ENSP00000324248	0.000221031
SHISA5	9606.ENSP00000296444	8.82741e-05
PNPLA2	9606.ENSP00000337701	0.000115919
DNAJC3	9606.ENSP00000473631	0.000169878
VCAN	9606.ENSP00000265077	0.000147596
LTBP1	9606.ENSP00000386043	8.76396e-05
CYR61	9606.ENSP00000398736	0.000109235
PRTN3	9606.ENSP00000234347	8.46307e-05
TIMP1	9606.ENSP00000218388	0.000202996
LGALS1	9606.ENSP00000215909	9.75967e-05
ACLY	9606.ENSP00000253792	9.25727e-05
HRNR	9606.ENSP00000357791	6.03528e-05
AHSG	9606.ENSP00000393887	0.000156267
GOLM1	9606.ENSP00000373364	8.44757e-05
CTSA	9606.ENSP00000361562	0.000205654
WFS1	9606.ENSP00000226760	9.12711e-05
RNASE3	9606.ENSP00000302324	6.96719e-05
LAMB2	9606.ENSP00000388325	0.000137453
RNASE2	9606.ENSP00000303276	6.66054e-05
FGG	9606.ENSP00000336829	0.000328103
FGA	9606.ENSP00000306361	0.000334217
IST1	9606.ENSP00000438399	7.38541e-05
FN1	9606.ENSP00000346839	0.000500456
PRSS3P2	9606.ENSP00000485444	6.90235e-05
CTSG	9606.ENSP00000216336	8.47359e-05
BPIFB2	9606.ENSP00000170150	8.78063e-05
BMP15	9606.ENSP00000252677	9.19744e-05
GRN	9606.ENSP00000053867	7.30793e-05
STK11IP	9606.ENSP00000295641	6.15962e-05
FABP5	9606.ENSP00000297258	7.12788e-05
APOL1	9606.ENSP00000317674	9.87052e-05
GALNS	9606.ENSP00000268695	6.39134e-05
CPPED1	9606.ENSP00000371193	6.77185e-05
TTR	9606.ENSP00000237014	8.6343e-05
HS3ST1	9606.ENSP00000002596	1.47692e-05
HS2ST1	9606.ENSP00000359581	1.94022e-05
UST	9606.ENSP00000356433	1.31479e-05
GPC6	9606.ENSP00000366246	4.57777e-05
HS6ST1	9606.ENSP00000259241	1.72817e-05
HSPG2	9606.ENSP00000363827	0.000125519
SDC1	9606.ENSP00000370542	0.000183644
EXT1	9606.ENSP00000367446	1.66852e-05
AGRN	9606.ENSP00000368678	0.000115112
GPC2	9606.ENSP00000292377	5.02749e-05
GCNT4	9606.ENSP00000317027	1.82201e-05
GPC5	9606.ENSP00000366267	4.75405e-05
GPC1	9606.ENSP00000264039	0.000102506
GCNT2	9606.ENSP00000368917	1.36743e-05
NA	9606.ENSP00000359579	8.55701e-06
SDC3	9606.ENSP00000344468	0.000100869
GCNT1	9606.ENSP00000415454	2.85497e-05
SDC4	9606.ENSP00000361818	0.000106622
GLCE	9606.ENSP00000261858	1.87084e-05
GPC4	9606.ENSP00000359864	5.21616e-05
SEMA3F	9606.ENSP00000002829	2.09166e-05
NTN1	9606.ENSP00000173229	7.12852e-05
PLXNB2	9606.ENSP00000409171	2.49888e-05
EFNB1	9606.ENSP00000204961	0.000161943
PLXNC1	9606.ENSP00000258526	1.30565e-05
EFNB3	9606.ENSP00000226091	0.000114377
PLXNB1	9606.ENSP00000351338	3.64747e-05
EFNA3	9606.ENSP00000357393	6.57416e-05
PLXNA4	9606.ENSP00000352882	4.13772e-05
PLXND1	9606.ENSP00000317128	3.36025e-05
PLXNA3	9606.ENSP00000358696	4.35643e-05
EFNA1	9606.ENSP00000357392	0.000131346
EFNA2	9606.ENSP00000215368	6.80401e-05
PLXNB3	9606.ENSP00000442736	2.46016e-05
PLXNA1	9606.ENSP00000377061	5.01982e-05
NRP1	9606.ENSP00000265371	9.49686e-05
PLXNA2	9606.ENSP00000356000	4.16407e-05
VEGFA	9606.ENSP00000478570	0.000627306
EFNA5	9606.ENSP00000328777	9.86446e-05
EFNB2	9606.ENSP00000245323	0.000129328
NRP2	9606.ENSP00000353582	3.23635e-05
EFNA4	9606.ENSP00000414378	7.15807e-05
PSMB9	9606.ENSP00000363993	0.000196687
PSMC5	9606.ENSP00000310572	0.000196363
SNX3	9606.ENSP00000230085	1.51749e-05
PSMC2	9606.ENSP00000391211	0.000192422
BEST3	9606.ENSP00000332413	4.97986e-06
AGT	9606.ENSP00000355627	0.000306452
PSMD11	9606.ENSP00000261712	0.000186087
PSME1	9606.ENSP00000372155	0.00019024
PSMD4	9606.ENSP00000357879	0.000190398
CLCN3	9606.ENSP00000261514	2.48116e-06
PSMB4	9606.ENSP00000290541	0.000180638
PRKAB2	9606.ENSP00000254101	6.30486e-05
RHOQ	9606.ENSP00000238738	0.000144553
PRSS1	9606.ENSP00000308720	1.79147e-05
YWHAG	9606.ENSP00000306330	0.000156231
PSMB11	9606.ENSP00000386212	0.000162184
SLC26A3	9606.ENSP00000345873	4.67077e-06
PSMA6	9606.ENSP00000261479	0.000187346
PSMB1	9606.ENSP00000262193	0.0001731
PSMC4	9606.ENSP00000157812	0.00018956
BEST2	9606.ENSP00000448310	4.50907e-06
ERLEC1	9606.ENSP00000185150	2.22539e-05
BEST4	9606.ENSP00000361281	4.07942e-06
PRKAR1A	9606.ENSP00000376475	0.000106112
PSMD6	9606.ENSP00000418695	0.000179088
PRKAR2A	9606.ENSP00000265563	0.000113645
PSMA1	9606.ENSP00000414359	0.000185753
PRKAR2B	9606.ENSP00000265717	0.000167019
PSMB7	9606.ENSP00000259457	0.000172123
RNF185	9606.ENSP00000320508	1.29835e-05
DNAJA1	9606.ENSP00000369127	1.80231e-05
EZR	9606.ENSP00000356042	0.000138337
PSME4	9606.ENSP00000384211	0.000163925
FLNA	9606.ENSP00000358866	0.000106364
PRKAG3	9606.ENSP00000397133	4.89971e-05
BEST1	9606.ENSP00000399709	6.83872e-06
PRKAA1	9606.ENSP00000346148	6.52027e-05
ERLIN1	9606.ENSP00000410964	1.62435e-05
CCL4	9606.ENSP00000482259	0.000369522
SLC4A7	9606.ENSP00000295736	4.06953e-06
PSMC6	9606.ENSP00000401802	0.000182039
USP10	9606.ENSP00000457411	2.89408e-05
FLNC	9606.ENSP00000327145	5.97152e-05
DERL1	9606.ENSP00000259512	2.46838e-05
PRKACA	9606.ENSP00000309591	0.000338058
PSMA8	9606.ENSP00000311121	0.00016377
RNF5	9606.ENSP00000364235	1.39373e-05
ANO1	9606.ENSP00000347454	1.47027e-05
OS9	9606.ENSP00000318165	3.4035e-05
SLC26A8	9606.ENSP00000417638	4.79317e-06
SCNN1G	9606.ENSP00000300061	2.01397e-05
PSMA2	9606.ENSP00000223321	0.000187491
SCNN1B	9606.ENSP00000345751	1.81853e-05
SLC4A4	9606.ENSP00000393557	7.01254e-06
PSMD5	9606.ENSP00000210313	0.000170344
CLCN2	9606.ENSP00000265593	5.95066e-06
SLC9A3R1	9606.ENSP00000262613	5.90358e-05
PRKAG2	9606.ENSP00000287878	6.07565e-05
SLC12A2	9606.ENSP00000262461	1.86892e-05
SLC26A9	9606.ENSP00000356102	9.7493e-07
PRKACG	9606.ENSP00000366488	0.000271765
PSMA3	9606.ENSP00000216455	0.000196919
DERL3	9606.ENSP00000384744	1.45287e-05
CANX	9606.ENSP00000247461	0.000241259
PSME3	9606.ENSP00000293362	0.000196467
PSMB2	9606.ENSP00000362334	0.000179177
CXCL12	9606.ENSP00000379140	0.000435539
PSMF1	9606.ENSP00000338039	0.000169303
PSMD10	9606.ENSP00000217958	0.000172767
PSMB3	9606.ENSP00000483688	0.000176964
GLRA1	9606.ENSP00000411593	5.78379e-06
GOPC	9606.ENSP00000357484	7.64428e-06
YWHAZ	9606.ENSP00000379287	0.000233545
FLNB	9606.ENSP00000420213	5.15968e-05
CCL11	9606.ENSP00000302234	0.000241287
PSMB6	9606.ENSP00000270586	0.000174925
PSMC3	9606.ENSP00000481029	0.00017766
PDZK1	9606.ENSP00000394485	1.48371e-05
KCNJ1	9606.ENSP00000376432	8.15414e-06
PSMD9	9606.ENSP00000440485	0.000170354
F2	9606.ENSP00000308541	0.000201553
PSMD8	9606.ENSP00000215071	0.000177519
PSMD3	9606.ENSP00000264639	0.000178019
PRKAG1	9606.ENSP00000323867	7.08548e-05
PSME2	9606.ENSP00000216802	0.00021091
PSMD12	9606.ENSP00000348442	0.000179811
PSMB10	9606.ENSP00000351314	0.000172899
PSMD13	9606.ENSP00000396937	0.000176572
PSMA5	9606.ENSP00000271308	0.000189912
PSMD7	9606.ENSP00000219313	0.000177822
ANO2	9606.ENSP00000348453	3.46389e-06
CXCL8	9606.ENSP00000306512	0.000619309
TJP1	9606.ENSP00000281537	7.69726e-05
SCNN1A	9606.ENSP00000353292	1.97076e-05
CLCN1	9606.ENSP00000339867	5.41331e-06
PSMD14	9606.ENSP00000386541	0.000186105
PRKACB	9606.ENSP00000359719	0.000279727
GNGT1	9606.ENSP00000248572	0.000544186
SLC9A3	9606.ENSP00000264938	1.932e-05
PSMB8	9606.ENSP00000364016	0.000330243
PSMA7	9606.ENSP00000359910	0.000203377
EDN1	9606.ENSP00000368683	0.000244338
PSMA4	9606.ENSP00000044462	0.000188637
PRKG1	9606.ENSP00000363092	4.96666e-05
PSMC1	9606.ENSP00000261303	0.000190244
KCNN4	9606.ENSP00000262888	1.29055e-05
GLRA3	9606.ENSP00000274093	8.24701e-06
STUB1	9606.ENSP00000219548	0.000135218
ANO6	9606.ENSP00000409126	0.000193419
SLC26A6	9606.ENSP00000378920	5.59872e-06
DERL2	9606.ENSP00000158771	2.72787e-05
GNB1	9606.ENSP00000481878	0.000735601
PSMD2	9606.ENSP00000310129	0.00018783
PRKAR1B	9606.ENSP00000385749	9.94424e-05
SPINK1	9606.ENSP00000296695	6.25078e-06
SEL1L	9606.ENSP00000337053	3.17173e-05
ERLIN2	9606.ENSP00000276461	7.46786e-05
PSMB5	9606.ENSP00000355325	0.000171627
GLRA4	9606.ENSP00000361700	6.39767e-06
PRKAB1	9606.ENSP00000229328	6.59102e-05
SHFM1	9606.ENSP00000481021	0.000173674
PRKAA2	9606.ENSP00000360290	6.52712e-05
SLC9A3R2	9606.ENSP00000408005	3.04925e-05
CYP51A1	9606.ENSP00000003100	1.64814e-05
NFYC	9606.ENSP00000396620	2.67152e-05
SIGMAR1	9606.ENSP00000277010	8.90199e-06
IDI1	9606.ENSP00000370748	1.48379e-05
MSMO1	9606.ENSP00000261507	1.21663e-05
PRPF19	9606.ENSP00000227524	8.5362e-05
TM7SF2	9606.ENSP00000279263	1.11483e-05
LBR	9606.ENSP00000339883	1.37478e-05
SP1	9606.ENSP00000329357	0.000143598
MVK	9606.ENSP00000443551	1.74761e-05
C14orf1	9606.ENSP00000256319	7.81688e-06
HSD17B7	9606.ENSP00000254521	1.56711e-05
FDPS	9606.ENSP00000349078	2.10441e-05
PMVK	9606.ENSP00000357452	9.79169e-06
SC5D	9606.ENSP00000264027	1.28754e-05
DHCR24	9606.ENSP00000360316	1.42407e-05
HMGCS1	9606.ENSP00000322706	3.4279e-05
MVD	9606.ENSP00000301012	1.24272e-05
HMGCS2	9606.ENSP00000358414	2.44753e-05
DHCR7	9606.ENSP00000347717	2.02322e-05
NFYB	9606.ENSP00000240055	2.68114e-05
LSS	9606.ENSP00000380837	1.53453e-05
POR	9606.ENSP00000419970	2.86296e-05
FDFT1	9606.ENSP00000480828	3.10261e-05
INSIG1	9606.ENSP00000344741	1.32675e-05
CYB5A	9606.ENSP00000341625	1.48178e-05
NFYA	9606.ENSP00000345702	2.9132e-05
SQLE	9606.ENSP00000265896	2.16268e-05
HMGCR	9606.ENSP00000287936	2.82253e-05
NSDHL	9606.ENSP00000359297	1.1009e-05
SREBF2	9606.ENSP00000354476	4.24709e-05
USP28	9606.ENSP00000003302	1.06336e-05
FBXW7	9606.ENSP00000281708	0.000133061
USP14	9606.ENSP00000261601	4.90074e-05
TP53BP1	9606.ENSP00000371475	0.00011416
KDM1A	9606.ENSP00000383042	0.000108678
MYC	9606.ENSP00000479618	0.000504006
CLSPN	9606.ENSP00000312995	5.11169e-05
USP4	9606.ENSP00000265560	5.21561e-05
USP15	9606.ENSP00000280377	1.9976e-05
USP2	9606.ENSP00000260187	4.79115e-05
USP8	9606.ENSP00000379721	4.52968e-05
USP1	9606.ENSP00000343526	2.70985e-05
USP19	9606.ENSP00000401197	6.28207e-06
USP11	9606.ENSP00000218348	1.16865e-05
RCHY1	9606.ENSP00000321239	9.99919e-05
PDK4	9606.ENSP00000005178	1.55478e-05
PDK3	9606.ENSP00000387536	1.25771e-05
PDHX	9606.ENSP00000227868	1.5817e-05
FOXO1	9606.ENSP00000368880	0.000190172
CPT1B	9606.ENSP00000379011	7.51389e-06
UCP3	9606.ENSP00000323740	9.25402e-06
DLAT	9606.ENSP00000280346	3.12505e-05
PDK2	9606.ENSP00000420927	1.82878e-05
PDHB	9606.ENSP00000307241	4.14929e-05
PDP2	9606.ENSP00000309548	7.27173e-06
PDK1	9606.ENSP00000376352	3.60774e-05
PPARGC1A	9606.ENSP00000264867	0.000114664
PDHA1	9606.ENSP00000369134	3.39661e-05
PDHA2	9606.ENSP00000295266	2.87465e-05
DLD	9606.ENSP00000205402	3.66365e-05
USH1C	9606.ENSP00000005226	1.39179e-05
MYO15A	9606.ENSP00000205890	9.70631e-06
FAT4	9606.ENSP00000377862	2.67988e-06
CDHR5	9606.ENSP00000351118	2.39701e-06
CIB2	9606.ENSP00000258930	7.05381e-06
LIN7A	9606.ENSP00000447488	2.44359e-05
CDHR2	9606.ENSP00000424565	2.65154e-06
TAX1BP3	9606.ENSP00000225525	1.16906e-05
CDH23	9606.ENSP00000381768	1.43057e-05
DCHS2	9606.ENSP00000485514	1.63192e-06
USH2A	9606.ENSP00000305941	1.11983e-05
ANKS4B	9606.ENSP00000308772	1.83899e-06
OTOG	9606.ENSP00000382323	2.17321e-06
GPR98	9606.ENSP00000384582	7.05725e-06
MYO7A	9606.ENSP00000386331	1.52564e-05
PCDH15	9606.ENSP00000363068	9.93004e-06
CNTN2	9606.ENSP00000330633	2.14122e-05
DCHS1	9606.ENSP00000299441	2.11862e-06
USH1G	9606.ENSP00000480279	7.38873e-06
TMPRSS3	9606.ENSP00000291532	4.4961e-06
CLRN1	9606.ENSP00000329158	5.92081e-06
USHBP1	9606.ENSP00000252597	1.80539e-06
MYO7B	9606.ENSP00000415090	2.50451e-06
RALA	9606.ENSP00000005257	7.68203e-05
RALGAPB	9606.ENSP00000262879	3.85876e-06
MAPK12	9606.ENSP00000215659	0.000180991
RALB	9606.ENSP00000272519	4.40131e-05
RAB10	9606.ENSP00000264710	6.94791e-05
RGL1	9606.ENSP00000303192	3.06902e-05
SRC	9606.ENSP00000362680	0.000860047
SLC2A4	9606.ENSP00000320935	0.00011029
RGL2	9606.ENSP00000420211	2.77015e-05
EXOC6B	9606.ENSP00000272427	6.20017e-06
MAPK13	9606.ENSP00000211287	0.000166229
ASPSCR1	9606.ENSP00000306625	2.34541e-05
SNAP23	9606.ENSP00000249647	0.000273049
MAPK14	9606.ENSP00000229795	0.000484672
MAPK9	9606.ENSP00000394560	0.000290014
EXOC7	9606.ENSP00000334100	4.27316e-05
MYH9	9606.ENSP00000216181	8.41279e-05
EXOC5	9606.ENSP00000484855	3.46473e-05
MYO5A	9606.ENSP00000382177	7.0181e-05
EXOC2	9606.ENSP00000230449	5.42369e-05
AURKA	9606.ENSP00000216911	0.000233253
EXOC8	9606.ENSP00000355605	3.7494e-05
PPP2R1B	9606.ENSP00000311344	0.000333191
NRAS	9606.ENSP00000358548	0.000710483
EXOC6	9606.ENSP00000260762	3.2199e-05
STAT4	9606.ENSP00000376134	0.00026577
MAPK8	9606.ENSP00000378974	0.000588248
PLD1	9606.ENSP00000342793	0.000240773
ARF6	9606.ENSP00000298316	0.000177495
RAB14	9606.ENSP00000362946	0.000181081
RAC2	9606.ENSP00000249071	0.000276128
RHOA	9606.ENSP00000400175	0.000611561
YBX3	9606.ENSP00000228251	3.73761e-06
EXOC1	9606.ENSP00000370695	3.22437e-05
RALGAPA2	9606.ENSP00000202677	4.76529e-06
C2CD5	9606.ENSP00000443204	1.86463e-05
CNKSR2	9606.ENSP00000368824	0.000111009
MYO1E	9606.ENSP00000288235	9.98335e-06
RALGDS	9606.ENSP00000361120	5.81566e-05
RAB13	9606.ENSP00000357564	6.80954e-05
HRAS	9606.ENSP00000407586	0.00317729
RALGPS1	9606.ENSP00000259351	2.44448e-06
MAPK10	9606.ENSP00000352157	0.000219643
PLD2	9606.ENSP00000263088	8.2832e-05
MAPK11	9606.ENSP00000333685	0.000346343
MYO1C	9606.ENSP00000352834	7.88579e-05
RAC1	9606.ENSP00000348461	0.000707646
EXOC3	9606.ENSP00000425587	4.27911e-05
STX4	9606.ENSP00000317714	7.13236e-05
RAB8A	9606.ENSP00000300935	0.000138335
RAB4A	9606.ENSP00000355651	6.77584e-05
KRAS	9606.ENSP00000256078	0.0030727
RALBP1	9606.ENSP00000019317	6.74421e-05
RAC3	9606.ENSP00000304283	0.00024334
MYH10	9606.ENSP00000353590	4.45986e-05
EXOC4	9606.ENSP00000253861	4.726e-05
STXBP3	9606.ENSP00000359025	2.91664e-05
BAIAP2L1	9606.ENSP00000005260	3.84231e-06
WAS	9606.ENSP00000365891	0.000152291
EPS8	9606.ENSP00000281172	3.2507e-05
CACNG3	9606.ENSP00000005284	4.23332e-05
CACNG6	9606.ENSP00000252729	1.64428e-05
CACNA1B	9606.ENSP00000360423	2.98803e-05
CACNB3	9606.ENSP00000301050	3.79033e-05
GRIN2B	9606.ENSP00000477455	0.000104916
STAC3	9606.ENSP00000329200	2.01479e-05
AKAP5	9606.ENSP00000378207	4.41337e-05
CACNA1A	9606.ENSP00000353362	3.27558e-05
PPP2R3C	9606.ENSP00000261475	1.5149e-05
GRIN3B	9606.ENSP00000234389	1.96904e-05
DLG1	9606.ENSP00000345731	8.66812e-05
CACNA1S	9606.ENSP00000355192	3.17928e-05
CACNA1F	9606.ENSP00000365441	2.384e-05
ADAM23	9606.ENSP00000264377	7.15088e-06
CATSPER1	9606.ENSP00000309052	1.64887e-05
CACNG7	9606.ENSP00000375647	3.2429e-05
DLG4	9606.ENSP00000382428	0.00013487
MYO6	9606.ENSP00000358994	5.53502e-05
LGI1	9606.ENSP00000360472	1.35352e-05
C1orf101	9606.ENSP00000355492	1.60668e-05
CACNA1E	9606.ENSP00000356545	2.43846e-05
HTR3A	9606.ENSP00000347754	2.9941e-05
ADAM22	9606.ENSP00000265727	8.18625e-06
CAMK2G	9606.ENSP00000319060	0.000112285
RYR1	9606.ENSP00000352608	3.72391e-05
CNIH2	9606.ENSP00000310003	7.39562e-05
GRIA1	9606.ENSP00000428994	0.00011771
CACNA1H	9606.ENSP00000334198	2.58769e-05
CACNG1	9606.ENSP00000226021	1.99614e-05
CACNA2D4	9606.ENSP00000372169	1.82093e-05
CATSPERD	9606.ENSP00000371037	1.68457e-05
CNIH3	9606.ENSP00000272133	6.98659e-05
CAMK2B	9606.ENSP00000379098	0.000163166
CACNA1D	9606.ENSP00000288139	5.82708e-05
CACNG2	9606.ENSP00000300105	4.81596e-05
GRIA2	9606.ENSP00000296526	6.56927e-05
CATSPER4	9606.ENSP00000390423	1.48705e-05
FKBP1A	9606.ENSP00000383003	7.86283e-05
CACNG4	9606.ENSP00000262138	3.33265e-05
CACNA2D3	9606.ENSP00000419101	1.2566e-05
GRIN3A	9606.ENSP00000355155	2.09508e-05
CACNB4	9606.ENSP00000438949	2.33251e-05
CAMK2A	9606.ENSP00000381412	0.000148827
CATSPER2	9606.ENSP00000371180	1.86163e-05
CACNA2D1	9606.ENSP00000349320	1.83689e-05
CACNA2D2	9606.ENSP00000418081	2.81429e-05
CACNA1C	9606.ENSP00000266376	6.91879e-05
MDM2	9606.ENSP00000258149	0.000156738
GRIN2A	9606.ENSP00000379818	7.70305e-05
CACNG8	9606.ENSP00000270458	4.24697e-05
CATSPERG	9606.ENSP00000386962	1.5264e-05
GRIN2D	9606.ENSP00000263269	5.01571e-05
GRIN2C	9606.ENSP00000293190	4.95107e-05
CACNB1	9606.ENSP00000377840	1.90331e-05
CATSPER3	9606.ENSP00000282611	1.59456e-05
GRIA4	9606.ENSP00000282499	4.32641e-05
TEX40	9606.ENSP00000443917	1.48705e-05
SHISA9	9606.ENSP00000454014	1.72563e-05
OLFM2	9606.ENSP00000264833	1.44379e-05
CACNG5	9606.ENSP00000436836	2.27175e-05
GRIA3	9606.ENSP00000481554	4.55654e-05
CAMK2D	9606.ENSP00000339740	0.000141504
CACNB2	9606.ENSP00000320025	4.11736e-05
CATSPERB	9606.ENSP00000256343	1.58095e-05
EPB41L1	9606.ENSP00000337168	3.05353e-05
GRIN1	9606.ENSP00000360608	7.62451e-05
CSNK1E	9606.ENSP00000380044	0.000115183
LRP6	9606.ENSP00000261349	5.54477e-05
APC	9606.ENSP00000257430	9.13781e-05
PRKCB	9606.ENSP00000305355	0.00023034
PTK7	9606.ENSP00000418754	6.05853e-06
PPP2R5E	9606.ENSP00000337641	0.000290993
KLHL12	9606.ENSP00000356230	8.18013e-05
FZD10	9606.ENSP00000229030	1.39924e-05
WNT4	9606.ENSP00000290167	3.99678e-05
SENP2	9606.ENSP00000296257	4.63793e-06
DACT2	9606.ENSP00000355760	1.24697e-06
GNAQ	9606.ENSP00000286548	0.000156808
GSK3B	9606.ENSP00000324806	0.000234224
LRP5	9606.ENSP00000294304	6.09047e-05
WNT8A	9606.ENSP00000426653	4.51141e-05
BAMBI	9606.ENSP00000364683	2.72722e-05
SMURF1	9606.ENSP00000354621	0.000131208
AMER1	9606.ENSP00000329117	5.91321e-05
AXIN2	9606.ENSP00000302625	6.30331e-05
MOB1B	9606.ENSP00000379366	1.1208e-05
DVL1	9606.ENSP00000368169	0.000112618
LATS1	9606.ENSP00000437550	3.16347e-05
LATS2	9606.ENSP00000372035	3.12092e-05
MOB1A	9606.ENSP00000379364	1.17816e-05
FZD5	9606.ENSP00000354607	6.43468e-05
GSK3A	9606.ENSP00000222330	2.61179e-05
CSNK2A1	9606.ENSP00000217244	6.9878e-05
PPP2CB	9606.ENSP00000221138	0.000358198
PRKCA	9606.ENSP00000408695	0.00026684
CXXC4	9606.ENSP00000378248	3.05887e-06
WWTR1	9606.ENSP00000419465	4.52725e-05
PIP5K1B	9606.ENSP00000265382	8.08977e-05
CSNK2A2	9606.ENSP00000262506	3.91902e-05
CSNK1G1	9606.ENSP00000305777	1.96073e-05
CTHRC1	9606.ENSP00000330523	5.83559e-06
CUL3	9606.ENSP00000264414	0.000158636
PRICKLE2	9606.ENSP00000295902	5.57762e-06
AMOTL1	9606.ENSP00000387739	1.37339e-05
CTNNB1	9606.ENSP00000344456	0.000464948
VANGL2	9606.ENSP00000357040	1.96109e-05
PRKCG	9606.ENSP00000263431	0.000111017
AXIN1	9606.ENSP00000262320	0.000110701
DAAM2	9606.ENSP00000381876	3.79658e-06
PPP2R5A	9606.ENSP00000261461	0.000313349
CCDC88C	9606.ENSP00000374507	3.09497e-06
AMOTL2	9606.ENSP00000424765	1.11891e-05
FRAT1	9606.ENSP00000360060	1.83413e-05
CSNK1G2	9606.ENSP00000255641	2.34885e-05
ROR2	9606.ENSP00000364860	3.45689e-05
GNAO1	9606.ENSP00000262494	0.000233739
PRICKLE4	9606.ENSP00000404911	3.17847e-06
WNT11	9606.ENSP00000325526	5.09736e-05
CELSR1	9606.ENSP00000262738	5.29322e-06
DAAM1	9606.ENSP00000378557	1.53235e-05
FZD1	9606.ENSP00000287934	4.63152e-05
WNT1	9606.ENSP00000293549	8.43229e-05
INVS	9606.ENSP00000262457	8.81121e-06
NOTCH1	9606.ENSP00000277541	0.000216374
FZD9	9606.ENSP00000345785	1.64872e-05
VANGL1	9606.ENSP00000347672	1.11371e-05
PRICKLE1	9606.ENSP00000345064	4.3594e-05
FZD7	9606.ENSP00000286201	3.07824e-05
PPP2R5D	9606.ENSP00000417963	0.000354569
WNT8B	9606.ENSP00000340677	4.19413e-05
APC2	9606.ENSP00000442954	2.20319e-05
RBX1	9606.ENSP00000216225	0.00025986
NKD2	9606.ENSP00000296849	2.77245e-06
CSNK1A1	9606.ENSP00000421689	8.88965e-05
PLK1	9606.ENSP00000300093	0.000312891
FZD3	9606.ENSP00000437489	5.26267e-05
PARD6A	9606.ENSP00000219255	6.15315e-05
PRICKLE3	9606.ENSP00000470248	3.64343e-06
PPP2CA	9606.ENSP00000418447	0.000415609
WNT5B	9606.ENSP00000380379	3.11519e-05
DACT1	9606.ENSP00000337439	2.95799e-06
FZD8	9606.ENSP00000363826	3.31456e-05
FZD2	9606.ENSP00000323901	8.78011e-05
ANKRD6	9606.ENSP00000430985	3.73725e-06
CSNK2B	9606.ENSP00000365042	4.7179e-05
PFN1	9606.ENSP00000225655	3.84311e-05
CSNK2A3	9606.ENSP00000473553	8.06009e-06
PPP2R5C	9606.ENSP00000412324	0.000315112
FZD6	9606.ENSP00000351605	4.2573e-05
PPP2R1A	9606.ENSP00000324804	0.000446316
NOTCH2	9606.ENSP00000256646	6.68217e-05
PI4K2A	9606.ENSP00000359665	4.00668e-05
DVL3	9606.ENSP00000316054	9.71638e-05
NKD1	9606.ENSP00000268459	3.17713e-05
PPP2R5B	9606.ENSP00000164133	0.000294544
CSNK1D	9606.ENSP00000324464	0.000157592
NOTCH3	9606.ENSP00000263388	8.14813e-05
FRAT2	9606.ENSP00000360058	1.62481e-05
SMURF2	9606.ENSP00000262435	0.000155022
WNT3A	9606.ENSP00000284523	8.07471e-05
RPAP3	9606.ENSP00000005386	1.02299e-05
PPP1CA	9606.ENSP00000326031	0.000106716
POLR2J	9606.ENSP00000292614	0.000157088
GPN1	9606.ENSP00000264718	6.39488e-06
ASB7	9606.ENSP00000328327	9.40569e-05
POLR2E	9606.ENSP00000478303	0.000183035
TTI1	9606.ENSP00000362547	1.21744e-05
URI1	9606.ENSP00000376097	9.21338e-06
MED17	9606.ENSP00000251871	4.09695e-05
RPAP1	9606.ENSP00000306123	4.80162e-06
RUVBL2	9606.ENSP00000473172	6.29339e-05
UXT	9606.ENSP00000337393	1.47208e-05
RPAP2	9606.ENSP00000476948	2.82711e-05
INTS3	9606.ENSP00000318641	3.34988e-05
PFDN2	9606.ENSP00000356989	2.15103e-05
RUVBL1	9606.ENSP00000318297	0.000113113
PPP1CC	9606.ENSP00000341779	0.000183591
CLINT1	9606.ENSP00000429824	6.41011e-05
PFDN6	9606.ENSP00000378563	2.64516e-05
ESF1	9606.ENSP00000202816	3.19678e-05
PIH1D1	9606.ENSP00000262265	1.21114e-05
PDRG1	9606.ENSP00000202017	3.68418e-06
ZNHIT3	9606.ENSP00000484687	4.18726e-06
TELO2	9606.ENSP00000262319	1.34642e-05
SKAP2	9606.ENSP00000005587	1.22726e-05
SIRPA	9606.ENSP00000382941	0.000163682
CD47	9606.ENSP00000355361	0.000238807
FYB	9606.ENSP00000427114	0.000167577
FYN	9606.ENSP00000346671	0.000856317
PRSS21	9606.ENSP00000005995	3.14501e-05
NTM	9606.ENSP00000396722	3.14501e-05
VNN2	9606.ENSP00000322276	3.52106e-05
OPCML	9606.ENSP00000330862	3.44299e-05
CNTN4	9606.ENSP00000380602	3.39275e-05
GPIHBP1	9606.ENSP00000480053	4.38096e-05
GP2	9606.ENSP00000370767	3.85568e-05
CPM	9606.ENSP00000448517	3.14501e-05
ALPI	9606.ENSP00000295463	3.89425e-05
ART4	9606.ENSP00000228936	3.14501e-05
LYPD4	9606.ENSP00000476510	3.14501e-05
LY6H	9606.ENSP00000399485	3.23122e-05
NRN1L	9606.ENSP00000342411	3.14501e-05
LYPD6B	9606.ENSP00000387077	3.14501e-05
VNN1	9606.ENSP00000356905	0.000106416
RTN4RL1	9606.ENSP00000330631	3.36299e-05
TEX101	9606.ENSP00000472308	3.33832e-05
RECK	9606.ENSP00000367202	4.03118e-05
LY6E	9606.ENSP00000428572	4.01096e-05
RAET1L	9606.ENSP00000356310	4.70231e-05
LYPD8	9606.ENSP00000466070	3.14501e-05
PSCA	9606.ENSP00000301258	3.2472e-05
CD109	9606.ENSP00000287097	3.14501e-05
ULBP2	9606.ENSP00000356320	5.65074e-05
NEGR1	9606.ENSP00000350364	3.7399e-05
PLET1	9606.ENSP00000341412	3.14501e-05
LY6G6D	9606.ENSP00000364985	3.18231e-05
TECTB	9606.ENSP00000358430	3.57311e-05
FOLR2	9606.ENSP00000298223	3.55209e-05
THY1	9606.ENSP00000284240	0.00011884
SPRN	9606.ENSP00000433712	3.4303e-05
CEACAM7	9606.ENSP00000006724	3.14501e-05
LYPD1	9606.ENSP00000380605	3.31159e-05
OTOA	9606.ENSP00000373610	3.2829e-05
FCGR3B	9606.ENSP00000433642	0.000111708
CEACAM5	9606.ENSP00000221992	4.08435e-05
CNTN3	9606.ENSP00000263665	3.28367e-05
CNTN5	9606.ENSP00000435637	3.80905e-05
FOLR4	9606.ENSP00000332963	3.21004e-05
GPLD1	9606.ENSP00000230036	4.49776e-05
LY6K	9606.ENSP00000292430	3.14501e-05
VNN3	9606.ENSP00000440594	3.2328e-05
PRND	9606.ENSP00000306900	3.30329e-05
LYPD2	9606.ENSP00000352163	3.14501e-05
MDGA1	9606.ENSP00000402584	3.19907e-05
BST1	9606.ENSP00000265016	0.000182997
MDGA2	9606.ENSP00000382178	3.19907e-05
ART3	9606.ENSP00000348064	3.20496e-05
ALPL	9606.ENSP00000363973	5.26175e-05
CD52	9606.ENSP00000363330	8.88026e-05
XPNPEP2	9606.ENSP00000360147	3.87775e-05
NRN1	9606.ENSP00000480483	3.14501e-05
LSAMP	9606.ENSP00000419000	3.14501e-05
ALPPL2	9606.ENSP00000295453	3.64763e-05
LY6G6C	9606.ENSP00000364978	3.28863e-05
RTN4RL2	9606.ENSP00000335397	3.32876e-05
LYPD5	9606.ENSP00000367185	3.14501e-05
SPACA4	9606.ENSP00000312774	3.72493e-05
NTNG2	9606.ENSP00000376921	3.32545e-05
TECTA	9606.ENSP00000376543	3.18615e-05
NTNG1	9606.ENSP00000359085	3.25329e-05
RAET1G	9606.ENSP00000356329	4.96974e-05
LY6D	9606.ENSP00000301263	3.22109e-05
LYPD3	9606.ENSP00000244333	3.29729e-05
HOXA11	9606.ENSP00000006015	1.61121e-06
MEIS1	9606.ENSP00000272369	3.88891e-05
CX3CL1	9606.ENSP00000006053	0.000185504
GNB4	9606.ENSP00000232564	0.000311781
TAS2R42	9606.ENSP00000334050	0.000134136
GNG5	9606.ENSP00000359675	0.000285408
TAS2R19	9606.ENSP00000375091	0.000134136
OPRM1	9606.ENSP00000394624	0.000165512
NPY5R	9606.ENSP00000423917	0.000135374
C3AR1	9606.ENSP00000302079	0.000346808
ADRA2A	9606.ENSP00000280155	0.000148544
CCR4	9606.ENSP00000332659	0.000152229
GPR31	9606.ENSP00000355799	0.000136212
PDYN	9606.ENSP00000440185	0.000144073
HTR1A	9606.ENSP00000316244	0.00015049
GNAI2	9606.ENSP00000312999	0.000375976
SSTR5	9606.ENSP00000293897	0.000136991
TNF	9606.ENSP00000398698	0.00385219
NMUR2	9606.ENSP00000255262	0.00019474
DRD4	9606.ENSP00000176183	0.000145748
CXCL3	9606.ENSP00000296026	0.000160211
OXER1	9606.ENSP00000367930	0.000134136
TAS2R10	9606.ENSP00000240619	0.000134136
CCL4L1	9606.ENSP00000483609	0.000178577
NPY1R	9606.ENSP00000354652	0.000136413
OPRK1	9606.ENSP00000265572	0.000137864
CCL5	9606.ENSP00000474412	0.000443959
TAS2R30	9606.ENSP00000444736	0.000134136
SSTR2	9606.ENSP00000350198	0.000139029
CHRM4	9606.ENSP00000409378	0.000134136
ACKR3	9606.ENSP00000272928	0.00014567
CCR1	9606.ENSP00000296140	0.000221207
RXFP4	9606.ENSP00000357301	0.000138757
CXCL11	9606.ENSP00000306884	0.000203536
GPSM3	9606.ENSP00000364180	0.000130074
GNG11	9606.ENSP00000248564	0.000280776
TAS2R40	9606.ENSP00000386210	0.000134136
GNB2	9606.ENSP00000305260	0.000316823
SSTR4	9606.ENSP00000255008	0.000137157
ADRA2C	9606.ENSP00000386069	0.000149113
GRM3	9606.ENSP00000355316	0.000141832
NPBWR1	9606.ENSP00000330284	0.000135374
CCL21	9606.ENSP00000259607	0.000144951
NMS	9606.ENSP00000366061	0.00019474
LPAR3	9606.ENSP00000395389	0.000220702
XCR1	9606.ENSP00000310405	0.000127539
NPY4R	9606.ENSP00000363431	0.00014152
APLN	9606.ENSP00000391800	0.000139479
NMUR1	9606.ENSP00000305877	0.00019474
SST	9606.ENSP00000287641	0.000161759
INSL5	9606.ENSP00000302724	0.000136261
CXCR1	9606.ENSP00000295683	0.000180802
NPY	9606.ENSP00000384364	0.000185322
GAL	9606.ENSP00000265643	0.00014596
MTNR1B	9606.ENSP00000257068	0.000147425
GNG7	9606.ENSP00000371594	0.000284623
CXCL6	9606.ENSP00000226317	0.000151731
CXCR5	9606.ENSP00000292174	0.000192982
HTR1F	9606.ENSP00000322924	0.000134136
CCR2	9606.ENSP00000292301	0.000300938
CCL25	9606.ENSP00000375086	0.000148133
HCAR3	9606.ENSP00000436714	0.000134408
TAS2R50	9606.ENSP00000424040	0.000138472
POMC	9606.ENSP00000384092	0.000253055
RXFP3	9606.ENSP00000328708	0.000140113
TAS2R4	9606.ENSP00000247881	0.000134689
HCAR2	9606.ENSP00000375066	0.000134408
IFNG	9606.ENSP00000229135	0.00305621
GRM6	9606.ENSP00000231188	0.000137757
CCL1	9606.ENSP00000225842	0.000148661
SAA1	9606.ENSP00000384906	0.000247351
ADCY8	9606.ENSP00000286355	0.00020623
IL4	9606.ENSP00000231449	0.00135079
MTNR1A	9606.ENSP00000302811	0.000146208
GNB3	9606.ENSP00000229264	0.00031525
ADCY9	9606.ENSP00000294016	0.000200916
GALR2	9606.ENSP00000329684	0.000139087
GNB5	9606.ENSP00000261837	0.000304965
TAS2R39	9606.ENSP00000405095	0.000134136
FPR2	9606.ENSP00000468897	0.000382288
PYY	9606.ENSP00000353198	0.00014362
HTR1D	9606.ENSP00000363748	0.000135891
GPR18	9606.ENSP00000343428	0.000135109
ADCY3	9606.ENSP00000260600	0.000206541
S1PR4	9606.ENSP00000246115	0.000149401
CCR5	9606.ENSP00000292303	0.00044801
TAS2R31	9606.ENSP00000375093	0.000134136
CCR9	9606.ENSP00000350256	0.000164216
CCL7	9606.ENSP00000367832	6.52188e-05
CCL16	9606.ENSP00000478024	0.000137859
TAS2R3	9606.ENSP00000247879	0.000134136
CCL27	9606.ENSP00000259631	0.000140293
CXCL2	9606.ENSP00000427279	0.000257434
ICAM1	9606.ENSP00000264832	0.000796286
S1PR5	9606.ENSP00000328472	0.000141791
GNG12	9606.ENSP00000360021	0.000299017
P2RY14	9606.ENSP00000308361	0.000135313
MCHR1	9606.ENSP00000249016	0.00020181
CCL13	9606.ENSP00000225844	0.00015585
CXCL13	9606.ENSP00000286758	0.000204776
PTGDR2	9606.ENSP00000332812	0.000136259
TAS2R1	9606.ENSP00000371932	0.000135236
CXCL10	9606.ENSP00000305651	0.00285902
LPAR1	9606.ENSP00000363553	0.000225928
PPBP	9606.ENSP00000296028	0.000270339
GNAI3	9606.ENSP00000358867	0.000370154
SSTR1	9606.ENSP00000267377	0.000135991
CCR10	9606.ENSP00000332504	0.000152539
CXCR3	9606.ENSP00000362795	0.000395231
PTGER3	9606.ENSP00000349003	0.000138184
GNGT2	9606.ENSP00000426022	0.000286152
GPSM2	9606.ENSP00000385510	0.000138043
P2RY13	9606.ENSP00000320376	0.000138
TAS2R5	9606.ENSP00000247883	0.000134315
SSTR3	9606.ENSP00000480971	0.000140893
OXGR1	9606.ENSP00000298440	0.000134136
ADCY4	9606.ENSP00000312126	0.000195558
GNG8	9606.ENSP00000300873	0.000285325
TAS2R7	9606.ENSP00000240687	0.000134136
CCR3	9606.ENSP00000441600	0.000192769
ADORA1	9606.ENSP00000356205	0.000139344
BDKRB1	9606.ENSP00000216629	0.000196122
GNAT3	9606.ENSP00000381339	0.000166345
C5AR1	9606.ENSP00000347197	0.000167299
GABBR1	9606.ENSP00000366233	0.00014579
GRM4	9606.ENSP00000440556	0.000136517
HRH4	9606.ENSP00000256906	0.000134778
PMCH	9606.ENSP00000332225	0.000195241
ADRA2B	9606.ENSP00000480573	0.000147592
GPER1	9606.ENSP00000380281	0.000144332
MCHR2	9606.ENSP00000281806	0.00019474
HRH3	9606.ENSP00000342560	0.000134778
CXCL5	9606.ENSP00000296027	0.000222223
CX3CR1	9606.ENSP00000351059	0.000220545
ADCY5	9606.ENSP00000419361	0.000202165
CASR	9606.ENSP00000420194	0.000200183
APLNR	9606.ENSP00000475344	0.000136564
NPBWR2	9606.ENSP00000358783	0.000135374
GALR3	9606.ENSP00000249041	0.000136015
GNG13	9606.ENSP00000248150	0.000283759
CCL19	9606.ENSP00000308815	0.00018788
ADCY1	9606.ENSP00000297323	0.000208335
PNOC	9606.ENSP00000301908	0.000135839
GRM8	9606.ENSP00000344173	0.00013599
CXCR2	9606.ENSP00000319635	0.000202106
TAS1R2	9606.ENSP00000364520	0.00013736
TAS2R20	9606.ENSP00000441624	0.000134136
CXCL1	9606.ENSP00000379110	0.000405307
C5	9606.ENSP00000223642	0.000157116
BDNF	9606.ENSP00000414303	0.000234624
S1PR2	9606.ENSP00000466933	0.000150593
GNG4	9606.ENSP00000375727	0.000285541
TAS2R13	9606.ENSP00000375095	0.000134315
GPR17	9606.ENSP00000442982	0.000195576
HTR1B	9606.ENSP00000358963	0.000140449
LPAR5	9606.ENSP00000327875	0.00019474
SUCNR1	9606.ENSP00000355156	0.000135608
S1PR1	9606.ENSP00000305416	0.000219129
CNR2	9606.ENSP00000363596	0.000138418
TAS2R9	9606.ENSP00000240691	0.000134136
GNG2	9606.ENSP00000334448	0.000469106
CCL2	9606.ENSP00000225831	0.000420213
GRM7	9606.ENSP00000350348	0.000136098
BDKRB2	9606.ENSP00000450482	0.000198753
DRD2	9606.ENSP00000354859	0.000158589
CCR6	9606.ENSP00000383715	0.000188746
GABBR2	9606.ENSP00000259455	0.00015148
NPB	9606.ENSP00000332766	0.000134939
CCR8	9606.ENSP00000326432	0.000171313
TAS1R3	9606.ENSP00000344411	0.00013736
GPR37L1	9606.ENSP00000356251	0.000134939
P2RY4	9606.ENSP00000363643	0.000138492
PPY	9606.ENSP00000466009	0.000143212
ADCY6	9606.ENSP00000311405	0.000200149
PCP2	9606.ENSP00000310585	0.000130068
TAS1R1	9606.ENSP00000331867	0.000135106
LPAR2	9606.ENSP00000443256	0.000224946
HEBP1	9606.ENSP00000014930	0.000135273
TAS2R16	9606.ENSP00000249284	0.000134136
TAS2R41	9606.ENSP00000386201	0.000134136
TAS2R38	9606.ENSP00000448219	0.000134689
TAS2R8	9606.ENSP00000240615	0.000134136
GALR1	9606.ENSP00000299727	0.000138271
NMU	9606.ENSP00000264218	0.00019474
OPRL1	9606.ENSP00000336764	0.000139093
ADORA3	9606.ENSP00000358730	0.000137805
ADCY7	9606.ENSP00000378187	0.000200774
GPSM1	9606.ENSP00000392828	0.000132271
HCAR1	9606.ENSP00000389255	0.000134408
CXCL9	9606.ENSP00000354901	0.000371512
FPR1	9606.ENSP00000471493	0.000265032
DRD3	9606.ENSP00000373169	0.000142244
GPR37	9606.ENSP00000306449	0.000138696
CXCR4	9606.ENSP00000386884	0.000435167
GPR55	9606.ENSP00000375894	0.000137897
CXCL16	9606.ENSP00000293778	0.00014114
HTR5A	9606.ENSP00000287907	0.000138163
CCL20	9606.ENSP00000351671	0.000263958
CCR7	9606.ENSP00000246657	0.000496807
P2RY12	9606.ENSP00000307259	0.000142461
TAS2R43	9606.ENSP00000431719	0.000134689
GNG10	9606.ENSP00000363411	0.000284911
TAS2R14	9606.ENSP00000441949	0.00013454
GPR183	9606.ENSP00000365596	0.000139794
NPW	9606.ENSP00000330070	0.000134939
CCL28	9606.ENSP00000354416	0.000137087
NPY2R	9606.ENSP00000332591	0.000135834
RLN3	9606.ENSP00000397415	0.000169933
OPRD1	9606.ENSP00000234961	0.000152166
CXCR6	9606.ENSP00000395704	0.000159196
HTR1E	9606.ENSP00000307766	0.00013511
PF4	9606.ENSP00000296029	0.00020741
PSAP	9606.ENSP00000378394	0.000227915
ADCY2	9606.ENSP00000342952	0.000200001
S1PR3	9606.ENSP00000365006	0.000155
GNAI1	9606.ENSP00000343027	0.00039613
FPR3	9606.ENSP00000341821	0.000135322
TAS2R46	9606.ENSP00000436450	0.000134689
AGTR2	9606.ENSP00000360973	0.000176238
CNR1	9606.ENSP00000358513	0.000148704
CORT	9606.ENSP00000366248	0.000144098
TAS2R60	9606.ENSP00000327724	0.000134136
GNG3	9606.ENSP00000294117	0.000285774
ANXA1	9606.ENSP00000366109	0.000222486
GRM2	9606.ENSP00000378492	0.000137629
TRAPPC6A	9606.ENSP00000006275	5.95554e-05
GOLGA2	9606.ENSP00000416097	0.000126609
LMAN2	9606.ENSP00000303366	5.72818e-05
SEC13	9606.ENSP00000373312	0.000370699
SEC23IP	9606.ENSP00000358071	6.16436e-05
F8	9606.ENSP00000353393	0.000126638
LMAN1L	9606.ENSP00000310431	5.66538e-05
SEC24D	9606.ENSP00000280551	0.000271582
SEC22A	9606.ENSP00000310521	8.02866e-05
TGFA	9606.ENSP00000295400	9.37856e-05
LMAN1	9606.ENSP00000251047	7.0835e-05
TRAPPC2	9606.ENSP00000392495	6.47152e-05
TRAPPC13	9606.ENSP00000409231	1.28502e-05
SEC16B	9606.ENSP00000308339	5.87896e-05
GORASP1	9606.ENSP00000313869	0.000115358
NKPD1	9606.ENSP00000321976	2.43733e-06
STX5	9606.ENSP00000294179	0.000156076
AREG	9606.ENSP00000379097	9.78076e-05
CHML	9606.ENSP00000355511	7.88304e-05
GOSR2	9606.ENSP00000225567	0.000146218
SEC16A	9606.ENSP00000325827	5.56277e-05
TRAPPC10	9606.ENSP00000291574	6.35406e-05
LMAN2L	9606.ENSP00000366280	5.69198e-05
WWOX	9606.ENSP00000457230	1.92975e-05
GDI1	9606.ENSP00000394071	7.77623e-05
SEC22C	9606.ENSP00000264454	7.97808e-05
TRAPPC4	9606.ENSP00000436005	6.28125e-05
SEC31A	9606.ENSP00000378721	0.000258567
TRAPPC3L	9606.ENSP00000357591	9.14361e-06
SEC24A	9606.ENSP00000381823	0.000269426
CNIH1	9606.ENSP00000216416	5.75133e-05
TRAPPC11	9606.ENSP00000335371	1.33981e-05
TRAPPC6B	9606.ENSP00000330289	6.26934e-05
TRAPPC8	9606.ENSP00000283351	1.50318e-05
MCFD2	9606.ENSP00000386651	5.60901e-05
SEC24B	9606.ENSP00000428564	0.00026398
SCFD1	9606.ENSP00000390783	6.66601e-05
TRAPPC2L	9606.ENSP00000301021	6.03194e-05
TRAPPC12	9606.ENSP00000324318	1.44134e-05
TFG	9606.ENSP00000240851	5.94647e-05
TRAPPC5	9606.ENSP00000470262	6.70985e-05
SAR1B	9606.ENSP00000385432	0.000226741
TRAPPC3	9606.ENSP00000480332	6.3322e-05
STX17	9606.ENSP00000259400	8.2429e-05
SEC24C	9606.ENSP00000343405	0.000270915
COL7A1	9606.ENSP00000332371	0.000108898
TRAPPC2P1	9606.ENSP00000469888	8.62123e-06
SEC23A	9606.ENSP00000306881	0.00026985
TRAPPC9	9606.ENSP00000373979	6.39951e-05
CHM	9606.ENSP00000350386	7.40726e-05
WDR54	9606.ENSP00000006526	1.17003e-06
OSCP1	9606.ENSP00000235532	1.73979e-06
FBXL17	9606.ENSP00000437464	2.76018e-06
ZZEF1	9606.ENSP00000371051	7.72632e-07
RHBDD2	9606.ENSP00000006777	1.25496e-06
RHBDD1	9606.ENSP00000375914	3.77142e-06
C19orf70	9606.ENSP00000309561	1.10132e-05
RHBDF1	9606.ENSP00000262316	3.85893e-06
TSR3	9606.ENSP00000007390	1.8743e-06
TBL2	9606.ENSP00000307260	4.56631e-06
TSR2	9606.ENSP00000364293	1.85804e-05
TSR1	9606.ENSP00000301364	5.27954e-05
WBSCR22	9606.ENSP00000401191	2.07685e-05
LTV1	9606.ENSP00000356548	4.34801e-05
NOB1	9606.ENSP00000268802	3.81649e-05
OPLAH	9606.ENSP00000480476	8.28892e-06
OSBPL7	9606.ENSP00000007414	3.40302e-06
TBKBP1	9606.ENSP00000354777	1.40248e-05
PNPO	9606.ENSP00000225573	9.60803e-06
PRR15L	9606.ENSP00000300557	2.46306e-06
VAPA	9606.ENSP00000345656	9.87003e-05
YBX2	9606.ENSP00000007699	1.73567e-06
FIGLA	9606.ENSP00000333097	6.99766e-06
LHX8	9606.ENSP00000294638	4.88328e-06
SOHLH1	9606.ENSP00000404438	4.04067e-06
ITGA3	9606.ENSP00000007722	0.00023101
ITGAM	9606.ENSP00000441691	0.00322709
PARVA	9606.ENSP00000334008	4.72209e-05
ITGAL	9606.ENSP00000349252	0.000370718
PLAU	9606.ENSP00000361850	0.000232125
LAMA3	9606.ENSP00000324532	9.94123e-05
ITGA5	9606.ENSP00000293379	0.000230313
ITGAX	9606.ENSP00000454623	0.0030582
ITGA8	9606.ENSP00000367316	0.000196318
ITGA4	9606.ENSP00000380227	0.00026603
CRK	9606.ENSP00000300574	0.000308874
LAMA4	9606.ENSP00000230538	7.80474e-05
COL4A6	9606.ENSP00000378340	5.36321e-05
COL4A5	9606.ENSP00000331902	6.41078e-05
BCAR1	9606.ENSP00000391669	0.000242793
LAMA2	9606.ENSP00000400365	8.00761e-05
CD151	9606.ENSP00000380565	1.2677e-05
ITGAV	9606.ENSP00000261023	0.000448184
RABIF	9606.ENSP00000356231	5.74436e-06
VLDLR	9606.ENSP00000371532	5.93144e-05
ITGB1	9606.ENSP00000379350	0.000527577
LAMA1	9606.ENSP00000374309	0.000122038
CD28	9606.ENSP00000324890	0.0035095
HGF	9606.ENSP00000222390	0.00032482
CTLA4	9606.ENSP00000303939	0.00405963
NID1	9606.ENSP00000264187	3.2289e-05
TLN2	9606.ENSP00000453508	5.71238e-05
LAMC3	9606.ENSP00000354360	5.3258e-05
PLAUR	9606.ENSP00000339328	0.000202078
COL6A1	9606.ENSP00000355180	7.20339e-05
TLN1	9606.ENSP00000316029	0.000247274
COL4A2	9606.ENSP00000353654	8.83875e-05
ITGAE	9606.ENSP00000263087	0.000290263
THBS1	9606.ENSP00000260356	0.000153595
PTK2	9606.ENSP00000341189	0.000464997
ITGA11	9606.ENSP00000327290	0.000180674
COL4A4	9606.ENSP00000379866	6.7439e-05
ITGB3	9606.ENSP00000452786	0.000441625
PXN	9606.ENSP00000267257	0.000323364
MET	9606.ENSP00000317272	0.000256108
TGFBI	9606.ENSP00000416330	2.52608e-05
RELN	9606.ENSP00000392423	7.33938e-05
CD80	9606.ENSP00000264246	0.00344846
VASP	9606.ENSP00000245932	5.35493e-05
COL6A2	9606.ENSP00000300527	7.15196e-05
ITGB2	9606.ENSP00000380948	0.000521947
ITGB4	9606.ENSP00000200181	0.000252811
COL4A3	9606.ENSP00000379823	6.47783e-05
COL1A1	9606.ENSP00000225964	0.000118144
LAMA5	9606.ENSP00000252999	9.78747e-05
ITGA6	9606.ENSP00000386896	0.000122511
THBS2	9606.ENSP00000355751	4.95005e-05
ITGA9	9606.ENSP00000264741	0.000230086
LAMB3	9606.ENSP00000375778	7.47701e-05
ITGB6	9606.ENSP00000283249	0.000209543
ITGB8	9606.ENSP00000222573	0.000185372
COL18A1	9606.ENSP00000347665	9.35314e-05
LRP8	9606.ENSP00000303634	7.9826e-05
ACTN1	9606.ENSP00000377941	0.000176499
BSG	9606.ENSP00000333769	4.29316e-05
DAB1	9606.ENSP00000360280	6.4985e-05
ACTN4	9606.ENSP00000252699	0.000155416
ITGA1	9606.ENSP00000282588	0.000316262
ITGA10	9606.ENSP00000358310	0.000175735
ITGA2	9606.ENSP00000296585	0.000239522
CSPG4	9606.ENSP00000312506	4.54598e-05
VTN	9606.ENSP00000226218	7.83199e-05
ITGAD	9606.ENSP00000373854	0.000168457
LAMC2	9606.ENSP00000264144	0.000116902
ITGB7	9606.ENSP00000267082	0.000198666
COL1A2	9606.ENSP00000297268	9.8312e-05
ITGB5	9606.ENSP00000296181	0.000250865
COL4A1	9606.ENSP00000364979	8.32316e-05
KRT33A	9606.ENSP00000007735	1.50986e-05
KRT36	9606.ENSP00000329165	1.50986e-05
KRT77	9606.ENSP00000342710	1.50986e-05
KRT83	9606.ENSP00000293670	1.57427e-05
KRT37	9606.ENSP00000225550	1.50986e-05
KRT20	9606.ENSP00000167588	1.78947e-05
KRT27	9606.ENSP00000301656	1.50986e-05
KRT16	9606.ENSP00000301653	1.55291e-05
KRT5	9606.ENSP00000252242	3.10911e-05
KRT32	9606.ENSP00000225899	1.53492e-05
KRT79	9606.ENSP00000328358	1.50986e-05
KRT6C	9606.ENSP00000252250	1.50986e-05
KRT4	9606.ENSP00000448220	1.55532e-05
KRT74	9606.ENSP00000307240	1.55144e-05
KRT85	9606.ENSP00000257901	1.50986e-05
KRT17	9606.ENSP00000308452	2.11293e-05
KRT9	9606.ENSP00000246662	1.50986e-05
KRT28	9606.ENSP00000305263	1.50986e-05
KRT84	9606.ENSP00000257951	1.50986e-05
KRT2	9606.ENSP00000310861	1.63071e-05
KRT33B	9606.ENSP00000251646	1.50986e-05
KRT3	9606.ENSP00000413479	1.50986e-05
KRT1	9606.ENSP00000252244	1.79145e-05
KRT82	9606.ENSP00000257974	1.50986e-05
KRT7	9606.ENSP00000329243	3.45914e-05
KRT38	9606.ENSP00000246646	1.50986e-05
KRT12	9606.ENSP00000251643	1.50986e-05
KRT19	9606.ENSP00000355124	3.20181e-05
KRT34	9606.ENSP00000377570	1.50986e-05
KRT23	9606.ENSP00000209718	1.50986e-05
KRT40	9606.ENSP00000366984	1.50986e-05
KRT15	9606.ENSP00000254043	1.59283e-05
KRT73	9606.ENSP00000307014	1.50986e-05
KRT6B	9606.ENSP00000252252	1.71047e-05
KRT24	9606.ENSP00000264651	1.56384e-05
KRT80	9606.ENSP00000378292	1.50986e-05
KRT35	9606.ENSP00000377558	1.5601e-05
KRT71	9606.ENSP00000267119	1.7236e-05
KRT86	9606.ENSP00000444533	1.62045e-05
KRT18	9606.ENSP00000373487	2.12799e-05
KRT8	9606.ENSP00000449404	2.56662e-05
KRT39	9606.ENSP00000347823	1.50986e-05
KRT81	9606.ENSP00000369349	1.50986e-05
KRT10	9606.ENSP00000269576	1.75271e-05
KRT76	9606.ENSP00000330101	1.50986e-05
KRT78	9606.ENSP00000306261	1.55627e-05
KRT31	9606.ENSP00000251645	1.5601e-05
KRT14	9606.ENSP00000167586	2.2105e-05
KRT72	9606.ENSP00000293745	1.56954e-05
KRT25	9606.ENSP00000310573	1.50986e-05
KRT26	9606.ENSP00000334798	1.50986e-05
KRT6A	9606.ENSP00000369317	1.59628e-05
KRT75	9606.ENSP00000252245	1.50986e-05
KRT13	9606.ENSP00000246635	1.55291e-05
TFAP2D	9606.ENSP00000008391	8.39983e-06
KCTD1	9606.ENSP00000384367	6.89463e-06
CITED2	9606.ENSP00000444198	2.72953e-05
CITED1	9606.ENSP00000401764	2.0088e-05
TFAP2E	9606.ENSP00000362332	7.95441e-06
KCTD15	9606.ENSP00000394390	1.05592e-05
TFAP2B	9606.ENSP00000377265	2.56349e-05
TFAP2A	9606.ENSP00000368924	4.14898e-05
SPATA4	9606.ENSP00000280191	1.48784e-06
CREBBP	9606.ENSP00000262367	0.000436277
CITED4	9606.ENSP00000361721	5.68292e-06
TFAP2C	9606.ENSP00000201031	2.92019e-05
YEATS4	9606.ENSP00000247843	3.34611e-05
CRY1	9606.ENSP00000008527	2.32796e-05
BHLHE40	9606.ENSP00000256495	3.1142e-05
NR1D1	9606.ENSP00000246672	1.81466e-05
NR1D2	9606.ENSP00000310006	1.01279e-05
RORC	9606.ENSP00000327025	0.000140784
RORB	9606.ENSP00000366093	1.36136e-05
PER3	9606.ENSP00000482093	1.69045e-05
NFIL3	9606.ENSP00000297689	4.55691e-05
BTRC	9606.ENSP00000359206	0.000204969
FBXL3	9606.ENSP00000347834	0.000102931
TEF	9606.ENSP00000266304	5.68726e-06
PER2	9606.ENSP00000254657	2.76742e-05
CLOCK	9606.ENSP00000308741	3.22002e-05
ARNTL	9606.ENSP00000384517	3.44002e-05
TIMELESS	9606.ENSP00000450607	4.56403e-05
RORA	9606.ENSP00000261523	3.43776e-05
ARNTL2	9606.ENSP00000266503	9.09437e-06
OPN4	9606.ENSP00000361141	8.37095e-05
CRY2	9606.ENSP00000478187	1.86539e-05
PPP1CB	9606.ENSP00000378769	9.57035e-05
PER1	9606.ENSP00000314420	1.61051e-05
NPAS2	9606.ENSP00000338283	3.92779e-05
BHLHE41	9606.ENSP00000242728	1.69758e-05
PGLYRP1	9606.ENSP00000008938	0.000104154
DOCK2	9606.ENSP00000256935	0.000119495
ASAH1	9606.ENSP00000371152	9.85981e-05
DBNL	9606.ENSP00000417653	0.000266745
CNN2	9606.ENSP00000263097	0.00010876
CTSD	9606.ENSP00000236671	0.000283148
ACAA1	9606.ENSP00000333664	0.000104633
CTSS	9606.ENSP00000357981	0.000266413
ERP44	9606.ENSP00000262455	8.10901e-05
PGM1	9606.ENSP00000360124	0.000107827
SLPI	9606.ENSP00000342082	7.72334e-05
PTX3	9606.ENSP00000295927	0.000126483
OSCAR	9606.ENSP00000479089	0.000129765
NFKB1	9606.ENSP00000226574	0.00051267
CRACR2A	9606.ENSP00000409382	8.0214e-05
PRSS3	9606.ENSP00000354280	8.3145e-05
CHI3L1	9606.ENSP00000255409	9.6153e-05
TNFAIP6	9606.ENSP00000243347	9.26238e-05
JUP	9606.ENSP00000377508	0.000173685
ORM1	9606.ENSP00000259396	0.000162966
ALDOC	9606.ENSP00000226253	0.000103385
LTF	9606.ENSP00000231751	0.000108711
CHIT1	9606.ENSP00000356198	0.000111562
TIMP2	9606.ENSP00000262768	0.00012836
TCN1	9606.ENSP00000257264	0.000106616
CYFIP1	9606.ENSP00000481038	0.000200983
NEU1	9606.ENSP00000364782	8.37227e-05
CANT1	9606.ENSP00000307674	0.000122884
PTPN6	9606.ENSP00000391592	0.00356076
NIT2	9606.ENSP00000377696	0.00011879
ILF2	9606.ENSP00000355011	0.000125721
CAMP	9606.ENSP00000296435	0.000152014
LRG1	9606.ENSP00000302621	0.000103257
PRG3	9606.ENSP00000287143	0.000103316
LTA4H	9606.ENSP00000228740	7.86093e-05
YPEL5	9606.ENSP00000368835	7.73456e-05
GHDC	9606.ENSP00000301671	7.71733e-05
TECR	9606.ENSP00000215567	1.46588e-05
CRISP3	9606.ENSP00000389026	0.000105536
CSTB	9606.ENSP00000291568	9.447e-05
FOLR3	9606.ENSP00000481114	0.000102587
HPSE	9606.ENSP00000384262	8.72978e-05
OLFM4	9606.ENSP00000219022	0.000107286
METTL7A	9606.ENSP00000448785	7.38459e-05
PDXK	9606.ENSP00000291565	8.12036e-05
IDH1	9606.ENSP00000390265	0.000144455
QPCT	9606.ENSP00000344829	0.000102587
DNASE1L1	9606.ENSP00000358824	7.65035e-05
AOC1	9606.ENSP00000411613	9.9277e-05
RAB27A	9606.ENSP00000379601	0.000129623
B2M	9606.ENSP00000452780	0.000974403
DEFA4	9606.ENSP00000297435	9.70589e-05
GOLGA7	9606.ENSP00000350378	8.09269e-05
FTH1	9606.ENSP00000273550	0.000138568
FLG2	9606.ENSP00000373370	7.61813e-05
CDA	9606.ENSP00000364212	0.000101723
LRRC7	9606.ENSP00000035383	7.96438e-05
LCN2	9606.ENSP00000362108	0.000157261
ARMC8	9606.ENSP00000420333	0.000111691
MMP8	9606.ENSP00000236826	0.000110442
ALDOA	9606.ENSP00000378669	0.000162734
SPG7	9606.ENSP00000268704	4.60137e-05
CFP	9606.ENSP00000247153	0.000125515
GSDMD	9606.ENSP00000433209	0.000117987
KPNB1	9606.ENSP00000290158	0.000137123
VCL	9606.ENSP00000211998	0.000297637
HP	9606.ENSP00000348170	0.000148924
MMP9	9606.ENSP00000361405	0.000396067
HBB	9606.ENSP00000333994	0.000101205
CEP290	9606.ENSP00000448012	0.000148528
CTSH	9606.ENSP00000220166	0.000238287
STARD3NL	9606.ENSP00000009041	4.09416e-06
EPDR1	9606.ENSP00000199448	4.50274e-07
STARD4	9606.ENSP00000296632	3.10522e-06
TOX4	9606.ENSP00000477868	2.41104e-05
STARD3	9606.ENSP00000337446	5.91941e-06
STAR	9606.ENSP00000276449	1.40614e-05
HECW1	9606.ENSP00000379228	3.55562e-05
STARD6	9606.ENSP00000462349	4.18806e-06
CAMK1G	9606.ENSP00000009105	9.54355e-06
F11R	9606.ENSP00000357005	4.95142e-05
JAM2	9606.ENSP00000383376	2.45023e-05
CALML3	9606.ENSP00000315299	3.71053e-05
NOS3	9606.ENSP00000297494	0.000185354
CALML4	9606.ENSP00000419081	3.51062e-05
CREB1	9606.ENSP00000387699	0.000215375
CALML5	9606.ENSP00000369689	3.66747e-05
CALML6	9606.ENSP00000304643	3.53465e-05
CALM1	9606.ENSP00000349467	0.00012025
CALM3	9606.ENSP00000291295	7.0493e-05
CD74	9606.ENSP00000009530	0.000304974
HLA-DOB	9606.ENSP00000390020	0.000242883
HLA-DRB5	9606.ENSP00000364114	0.00345301
MIF	9606.ENSP00000215754	1.9591e-05
HLA-DQA2	9606.ENSP00000364076	0.00344611
CTSF	9606.ENSP00000310832	0.000142221
HLA-DQB2	9606.ENSP00000390431	0.00343538
HLA-DPA1	9606.ENSP00000393566	0.0034581
CTSO	9606.ENSP00000414904	0.000146812
CD44	9606.ENSP00000398632	0.000828211
HLA-DOA	9606.ENSP00000229829	0.000257327
CTSK	9606.ENSP00000271651	0.000180315
CTSV	9606.ENSP00000445052	0.000164901
HLA-DPB1	9606.ENSP00000408146	0.00344213
CTSL	9606.ENSP00000345344	0.000192287
HLA-DMB	9606.ENSP00000398890	0.000241562
HLA-DRA	9606.ENSP00000378786	0.00359981
HLA-DMA	9606.ENSP00000363976	0.000261338
LGMN	9606.ENSP00000376911	0.000173684
CD1D	9606.ENSP00000357153	0.000274403
CTSB	9606.ENSP00000345672	0.000186521
HLA-DRB1	9606.ENSP00000353099	0.00360425
HLA-DQA1	9606.ENSP00000339398	0.00344995
NA	9606.ENSP00000412457	0.000100099
CTSE	9606.ENSP00000350911	0.000143524
HLA-DQB1	9606.ENSP00000364080	0.00343666
CPA1	9606.ENSP00000011292	1.03617e-05
CELA3A	9606.ENSP00000290122	3.6601e-06
CELA2A	9606.ENSP00000352639	1.06448e-05
PNLIPRP1	9606.ENSP00000433933	1.08035e-05
CPA3	9606.ENSP00000296046	8.2094e-06
CTRC	9606.ENSP00000365116	5.78465e-06
CELA3B	9606.ENSP00000338369	6.79845e-06
CTRL	9606.ENSP00000458537	6.23424e-06
CELA2B	9606.ENSP00000365075	1.56731e-06
PTF1A	9606.ENSP00000365687	9.68451e-06
CELA1	9606.ENSP00000293636	5.20399e-07
CTRB2	9606.ENSP00000303963	7.59475e-06
PNLIP	9606.ENSP00000358223	1.82692e-05
CTRB1	9606.ENSP00000354294	1.02047e-05
CPA2	9606.ENSP00000222481	4.71484e-06
CPB1	9606.ENSP00000417222	1.20525e-05
CEL	9606.ENSP00000361151	2.03156e-05
SYPL1	9606.ENSP00000011473	2.78849e-06
SCAMP1	9606.ENSP00000481022	0.000138385
ZNF550	9606.ENSP00000446224	2.45053e-06
RANBP9	9606.ENSP00000011619	3.8359e-05
L1CAM	9606.ENSP00000359077	8.66183e-05
MPHOSPH8	9606.ENSP00000355388	1.79029e-05
GID8	9606.ENSP00000266069	9.21609e-06
FMR1	9606.ENSP00000359506	2.72878e-05
SOS1	9606.ENSP00000387784	0.000603105
LTB4R2	9606.ENSP00000445772	8.19936e-05
RMND5B	9606.ENSP00000420875	7.56389e-06
RANBP10	9606.ENSP00000316589	2.88568e-05
RAF1	9606.ENSP00000251849	0.000269866
MKLN1	9606.ENSP00000323527	9.92764e-06
GID4	9606.ENSP00000268719	7.46597e-06
MAEA	9606.ENSP00000302830	9.51704e-06
AXL	9606.ENSP00000301178	6.24003e-05
WDR26	9606.ENSP00000408108	1.26868e-05
SFRP2	9606.ENSP00000274063	1.76375e-05
RMND5A	9606.ENSP00000283632	1.6033e-05
SYK	9606.ENSP00000364907	0.000625432
ZAP70	9606.ENSP00000264972	0.000575429
LCP2	9606.ENSP00000046794	0.000475398
SELL	9606.ENSP00000236147	0.00043498
MAP4K1	9606.ENSP00000465039	0.000167872
PAG1	9606.ENSP00000220597	0.000319047
FCGR3A	9606.ENSP00000356946	0.000186817
GRAP2	9606.ENSP00000339186	0.000475006
SCD5	9606.ENSP00000316329	2.40159e-05
CD3E	9606.ENSP00000354566	0.00313075
PLAT	9606.ENSP00000220809	5.42217e-05
SLA2	9606.ENSP00000262866	0.000130258
SHC1	9606.ENSP00000401303	0.000651709
ITIH4	9606.ENSP00000266041	5.59884e-05
SH3BP2	9606.ENSP00000422168	0.000155264
IL2RA	9606.ENSP00000369293	0.000581518
DEFA3	9606.ENSP00000328359	3.14137e-05
PIK3CA	9606.ENSP00000263967	0.00114488
LAT	9606.ENSP00000378845	0.000373758
PTPN11	9606.ENSP00000340944	0.00376821
PTPRJ	9606.ENSP00000400010	0.000385011
PDCD1LG2	9606.ENSP00000380855	0.00312605
IL16	9606.ENSP00000302935	1.57342e-05
CD2	9606.ENSP00000358490	0.000383791
PDCD1	9606.ENSP00000335062	0.00352818
TRAT1	9606.ENSP00000295756	0.000160267
VAV1	9606.ENSP00000472929	0.000526841
PTPN22	9606.ENSP00000352833	0.000326208
CD8B	9606.ENSP00000331172	0.000299166
CD86	9606.ENSP00000332049	0.00113693
LCK	9606.ENSP00000337825	0.00355825
PRKCQ	9606.ENSP00000263125	0.000423358
PLCG1	9606.ENSP00000244007	0.000790274
CD247	9606.ENSP00000354782	0.000554772
CD274	9606.ENSP00000370989	0.151753
ITK	9606.ENSP00000398655	0.000295308
PTPRC	9606.ENSP00000411355	0.000898477
CD8A	9606.ENSP00000386559	0.000333748
CSK	9606.ENSP00000220003	0.00303309
GNAZ	9606.ENSP00000478892	0.000216542
RGS1	9606.ENSP00000356429	0.000134207
ERVW-1	9606.ENSP00000419945	2.73117e-05
CD5	9606.ENSP00000342681	0.000350869
QPCTL	9606.ENSP00000012049	7.86978e-07
ARMC6	9606.ENSP00000444156	2.04271e-06
HIST2H2BE	9606.ENSP00000358151	0.000216591
CHORDC1	9606.ENSP00000319255	6.44393e-06
TSC1	9606.ENSP00000298552	7.30443e-05
H2BFS	9606.ENSP00000481622	0.000184572
HIST1H2BJ	9606.ENSP00000476136	0.000205024
SUMO1	9606.ENSP00000376077	0.000168899
RAD50	9606.ENSP00000368100	7.25632e-05
CCT7	9606.ENSP00000258091	9.78521e-05
HIST3H3	9606.ENSP00000355657	9.86914e-05
CCT6A	9606.ENSP00000275603	7.83072e-05
UBE2V2	9606.ENSP00000428209	0.000127737
ATM	9606.ENSP00000278616	0.000203373
MRE11A	9606.ENSP00000325863	9.02774e-05
WHSC1	9606.ENSP00000372351	3.95391e-05
RNF168	9606.ENSP00000320898	3.08154e-05
KSR1	9606.ENSP00000381958	0.000153954
PIAS4	9606.ENSP00000262971	7.80164e-05
MDC1	9606.ENSP00000365588	8.5748e-05
PPP5D1	9606.ENSP00000471730	4.46187e-06
CDC37	9606.ENSP00000222005	8.90495e-05
MAP3K5	9606.ENSP00000351908	0.000298793
HIST1H2BL	9606.ENSP00000366618	0.000225252
CCT3	9606.ENSP00000295688	8.7886e-05
PSPC1	9606.ENSP00000343966	2.78448e-06
HIST1H2BD	9606.ENSP00000289316	0.000195612
H2AFX	9606.ENSP00000434024	0.000200582
HIST1H2BM	9606.ENSP00000477907	0.000193307
CCT4	9606.ENSP00000377958	0.000106477
BRAF	9606.ENSP00000288602	0.000208307
HIST1H2BN	9606.ENSP00000483903	0.000198485
HERC2	9606.ENSP00000261609	0.000102303
HIST1H2BH	9606.ENSP00000479169	0.000198039
YWHAB	9606.ENSP00000361930	0.000243206
HIST1H2BK	9606.ENSP00000349430	0.000205158
TATDN1	9606.ENSP00000276692	9.01382e-06
ARAF	9606.ENSP00000290277	0.000163503
KAT5	9606.ENSP00000340330	0.000163887
CCT5	9606.ENSP00000280326	0.000102336
HIST1H2BA	9606.ENSP00000274764	0.000207659
NBN	9606.ENSP00000265433	7.30972e-05
HIST1H2BO	9606.ENSP00000477527	0.000199552
UBE2N	9606.ENSP00000316176	0.000284269
TCP1	9606.ENSP00000317334	8.91538e-05
HIST1H2BB	9606.ENSP00000482674	0.000204192
RNF8	9606.ENSP00000362578	3.08252e-05
UBR7	9606.ENSP00000013070	2.01252e-06
THOC1	9606.ENSP00000261600	3.07177e-05
UBR3	9606.ENSP00000396068	1.43703e-06
UBR2	9606.ENSP00000361990	8.08692e-05
UBR4	9606.ENSP00000364403	0.000268195
THOC5	9606.ENSP00000420306	3.63581e-05
UBR1	9606.ENSP00000290650	8.48614e-05
MAP4K5	9606.ENSP00000013125	2.67699e-05
CBS	9606.ENSP00000381231	9.80967e-06
MAP3K1	9606.ENSP00000382423	0.000303177
MAP3K7	9606.ENSP00000358335	0.000292196
MAP3K11	9606.ENSP00000309597	0.000135809
CBS	9606.ENSP00000381234	1.50859e-05
TNFRSF1A	9606.ENSP00000162749	0.000280934
TRAF2	9606.ENSP00000247668	0.000504719
TRADD	9606.ENSP00000341268	0.000189833
INMT	9606.ENSP00000013222	7.53893e-05
MAOB	9606.ENSP00000367309	0.000106948
MAOA	9606.ENSP00000340684	0.000125028
IDO1	9606.ENSP00000430950	0.00286041
DDC	9606.ENSP00000403644	0.000115331
IDO2	9606.ENSP00000443432	0.000113184
AANAT	9606.ENSP00000250615	9.04629e-05
ERCC1	9606.ENSP00000013807	8.08741e-05
DNA2	9606.ENSP00000351185	4.51167e-05
POLR2C	9606.ENSP00000219252	0.000172004
XRCC6BP1	9606.ENSP00000300145	1.29213e-05
POLR2G	9606.ENSP00000301788	0.000164636
ERCC5	9606.ENSP00000347978	3.60115e-05
FAN1	9606.ENSP00000354497	1.43563e-05
MSH6	9606.ENSP00000234420	5.32968e-05
PPIE	9606.ENSP00000361918	6.74186e-05
PMS2	9606.ENSP00000265849	1.89881e-05
NHEJ1	9606.ENSP00000349313	1.23065e-05
RAD1	9606.ENSP00000371469	3.58242e-05
RAD52	9606.ENSP00000351284	4.38275e-05
RCOR1	9606.ENSP00000262241	6.60333e-05
CUL4B	9606.ENSP00000384109	6.03886e-05
TYMS	9606.ENSP00000315644	8.53408e-05
STRA13	9606.ENSP00000376168	3.99551e-05
CETN2	9606.ENSP00000359300	0.000100243
XRCC4	9606.ENSP00000421491	2.11546e-05
RAD23B	9606.ENSP00000350708	5.43108e-05
FANCM	9606.ENSP00000267430	4.08579e-05
ERCC6	9606.ENSP00000348089	1.01208e-05
RAD23A	9606.ENSP00000467024	4.27862e-05
TOPBP1	9606.ENSP00000260810	5.14036e-05
POLD3	9606.ENSP00000263681	5.02949e-05
PARP2	9606.ENSP00000250416	4.59489e-05
XRCC6	9606.ENSP00000352257	7.25328e-05
GEN1	9606.ENSP00000318977	2.02516e-05
RBBP8	9606.ENSP00000382628	6.02145e-05
PMS1	9606.ENSP00000406490	9.34129e-06
TP53	9606.ENSP00000269305	0.0031556
RAD9A	9606.ENSP00000311360	4.10394e-05
XRCC5	9606.ENSP00000375978	6.47849e-05
EME1	9606.ENSP00000376952	2.73044e-05
C17orf70	9606.ENSP00000333283	2.39295e-05
APITD1	9606.ENSP00000308583	0.000126529
RPA3	9606.ENSP00000223129	0.000101775
POLE	9606.ENSP00000322570	7.96934e-05
GTF2H4	9606.ENSP00000259895	7.17079e-05
SLX1A	9606.ENSP00000251303	9.75419e-06
BRCA2	9606.ENSP00000369497	7.51506e-05
BRIP1	9606.ENSP00000259008	3.98789e-05
UVSSA	9606.ENSP00000374501	2.35202e-05
ERCC6-PGBD3	9606.ENSP00000423550	8.05394e-06
POLR2L	9606.ENSP00000324124	0.000180893
SLX4	9606.ENSP00000294008	2.61831e-05
POLR2D	9606.ENSP00000272645	0.000163652
USP7	9606.ENSP00000343535	6.18335e-05
DCLRE1B	9606.ENSP00000358576	1.76846e-05
FANCF	9606.ENSP00000330875	2.30882e-05
DDB1	9606.ENSP00000301764	6.67716e-05
UBE2T	9606.ENSP00000356243	4.32249e-05
TOP3A	9606.ENSP00000442336	5.72923e-05
FEN1	9606.ENSP00000305480	7.08124e-05
MSH3	9606.ENSP00000265081	2.0564e-05
XPA	9606.ENSP00000364270	4.90544e-05
GTF2H2	9606.ENSP00000328901	6.67934e-05
PARP1	9606.ENSP00000355759	8.87496e-05
ERCC2	9606.ENSP00000375809	7.55326e-05
CCNH	9606.ENSP00000256897	0.000104204
BARD1	9606.ENSP00000260947	7.65352e-05
POLD4	9606.ENSP00000311368	4.42076e-05
FANCD2	9606.ENSP00000287647	5.35129e-05
C1orf86	9606.ENSP00000383710	1.47058e-05
UBL7	9606.ENSP00000457703	1.41013e-05
CDK7	9606.ENSP00000256443	0.00010447
TOP1	9606.ENSP00000354522	2.93688e-05
POLD2	9606.ENSP00000480186	5.32409e-05
C9orf142	9606.ENSP00000360682	9.30031e-06
RAD51	9606.ENSP00000372088	0.000112595
POLE2	9606.ENSP00000216367	8.30141e-05
LIG4	9606.ENSP00000484288	2.9872e-05
FANCB	9606.ENSP00000381378	2.35486e-05
SLX1B	9606.ENSP00000328940	9.75419e-06
PCNA	9606.ENSP00000368458	0.000141873
EME2	9606.ENSP00000457353	2.21326e-05
POLE4	9606.ENSP00000420176	6.71926e-05
POLR2H	9606.ENSP00000415536	0.000177709
RPA1	9606.ENSP00000254719	0.000115073
DCLRE1A	9606.ENSP00000355185	1.88343e-05
MLH3	9606.ENSP00000348020	2.79243e-05
REV3L	9606.ENSP00000351697	2.51651e-05
ZNF830	9606.ENSP00000354518	2.61152e-05
FANCC	9606.ENSP00000289081	2.78633e-05
RFC2	9606.ENSP00000055077	7.76461e-05
GTF2H1	9606.ENSP00000265963	6.83539e-05
FANCL	9606.ENSP00000385021	2.38054e-05
OGG1	9606.ENSP00000306561	1.79051e-05
POLR2I	9606.ENSP00000221859	0.000158328
RMI2	9606.ENSP00000310356	3.87945e-05
MSH2	9606.ENSP00000233146	5.87165e-05
POLE3	9606.ENSP00000363286	6.84331e-05
LIG1	9606.ENSP00000263274	5.9121e-05
POLD1	9606.ENSP00000406046	7.32215e-05
RFC5	9606.ENSP00000408295	8.29862e-05
EXO1	9606.ENSP00000355506	0.000100749
POLR2F	9606.ENSP00000403852	0.000188333
XRCC1	9606.ENSP00000262887	4.51545e-05
BIVM-ERCC5	9606.ENSP00000473384	3.79693e-06
CHD1L	9606.ENSP00000358262	2.82468e-05
AQR	9606.ENSP00000156471	6.60676e-05
RAD17	9606.ENSP00000426191	3.91056e-05
POLR2K	9606.ENSP00000342889	0.000172595
RRM1	9606.ENSP00000300738	6.18029e-05
GTF2H3	9606.ENSP00000445162	6.96571e-05
HUS1	9606.ENSP00000258774	3.60605e-05
TDP1	9606.ENSP00000337353	1.51195e-05
PHF21A	9606.ENSP00000398824	3.52844e-05
ATR	9606.ENSP00000343741	9.21083e-05
PRKDC	9606.ENSP00000313420	7.57108e-05
RFC4	9606.ENSP00000376272	0.00011779
ZSWIM7	9606.ENSP00000382218	9.30031e-06
FANCA	9606.ENSP00000373952	2.71357e-05
BRCA1	9606.ENSP00000418960	0.000201101
POLK	9606.ENSP00000241436	4.84103e-05
RMI1	9606.ENSP00000317039	4.39385e-05
ERCC8	9606.ENSP00000265038	5.17015e-05
RFC1	9606.ENSP00000371321	6.08954e-05
POLR2B	9606.ENSP00000370625	0.000177762
RPA2	9606.ENSP00000363017	0.000107195
HMGN1	9606.ENSP00000370125	2.92229e-05
WDR48	9606.ENSP00000307491	3.08213e-05
REV1	9606.ENSP00000258428	2.15112e-05
ERCC3	9606.ENSP00000285398	7.1967e-05
RHNO1	9606.ENSP00000479598	2.26213e-05
FANCI	9606.ENSP00000310842	8.32519e-05
FANCE	9606.ENSP00000229769	2.3388e-05
APEX1	9606.ENSP00000216714	4.30314e-05
XAB2	9606.ENSP00000351137	7.17739e-05
USP45	9606.ENSP00000333376	2.74406e-06
[truncated: 14,963 more rows]

## Sheet: Data S4
NetBio pathways
cohort	pathway
Gide	REACTOME_MAPK_FAMILY_SIGNALING_CASCADES
Gide	REACTOME_L1CAM_INTERACTIONS
Gide	REACTOME_FLT3_SIGNALING
Gide	REACTOME_SIGNALING_BY_GPCR
Gide	REACTOME_INTEGRIN_SIGNALING
Gide	REACTOME_PLATELET_ACTIVATION_SIGNALING_AND_AGGREGATION
Gide	REACTOME_INTERFERON_GAMMA_SIGNALING
Gide	REACTOME_CELL_CYCLE
Gide	REACTOME_DISEASE
Gide	REACTOME_SIGNALING_BY_EGFR_IN_CANCER
Gide	REACTOME_SIGNALING_BY_INSULIN_RECEPTOR
Gide	REACTOME_SIGNALING_BY_PTK6
Gide	REACTOME_TOLL_LIKE_RECEPTOR_4_TLR4_CASCADE
Gide	REACTOME_FCERI_MEDIATED_MAPK_ACTIVATION
Gide	REACTOME_MYD88_INDEPENDENT_TLR4_CASCADE_
Gide	REACTOME_INTERFERON_SIGNALING
Gide	REACTOME_REGULATION_OF_SIGNALING_BY_CBL
Gide	REACTOME_SIGNALING_BY_NTRKS
Gide	REACTOME_INTERLEUKIN_RECEPTOR_SHC_SIGNALING
Gide	REACTOME_INTERFERON_ALPHA_BETA_SIGNALING
Gide	REACTOME_SIGNALING_BY_NTRK3_TRKC_
Gide	REACTOME_ECM_PROTEOGLYCANS
Gide	REACTOME_CELLULAR_SENESCENCE
Gide	REACTOME_COSTIMULATION_BY_THE_CD28_FAMILY
Gide	REACTOME_CD28_DEPENDENT_PI3K_AKT_SIGNALING
Gide	REACTOME_SIGNALING_BY_SCF_KIT
Gide	REACTOME_REGULATION_OF_KIT_SIGNALING
Gide	REACTOME_LEISHMANIA_INFECTION
Gide	REACTOME_MAPK_TARGETS_NUCLEAR_EVENTS_MEDIATED_BY_MAP_KINASES
Gide	REACTOME_SIGNALING_BY_INTERLEUKINS
Gide	REACTOME_INTERLEUKIN_17_SIGNALING
Gide	REACTOME_EXTRACELLULAR_MATRIX_ORGANIZATION
Gide	REACTOME_INTERLEUKIN_1_FAMILY_SIGNALING
Gide	REACTOME_REGULATION_OF_TP53_EXPRESSION_AND_DEGRADATION
Gide	REACTOME_CD28_CO_STIMULATION
Gide	REACTOME_SIGNAL_TRANSDUCTION_BY_L1
Gide	REACTOME_SIGNALING_BY_THE_B_CELL_RECEPTOR_BCR_
Gide	REACTOME_PLATELET_SENSITIZATION_BY_LDL
Gide	REACTOME_CYCLIN_D_ASSOCIATED_EVENTS_IN_G1
Gide	REACTOME_CELL_CYCLE_MITOTIC
Gide	REACTOME_PLATELET_HOMEOSTASIS
Gide	REACTOME_PD_1_SIGNALING
Gide	REACTOME_RNA_POLYMERASE_II_TRANSCRIPTION
Gide	REACTOME_CTLA4_INHIBITORY_SIGNALING
Gide	REACTOME_CD28_DEPENDENT_VAV1_PATHWAY
Gide	REACTOME_SIGNALING_BY_MET
Gide	REACTOME_SENESCENCE_ASSOCIATED_SECRETORY_PHENOTYPE_SASP_
Gide	REACTOME_TOLL_LIKE_RECEPTOR_9_TLR9_CASCADE
Gide	REACTOME_TOLL_LIKE_RECEPTOR_10_TLR10_CASCADE
Gide	REACTOME_SIGNALING_BY_PDGF
Gide	REACTOME_TCR_SIGNALING
Gide	REACTOME_SIGNALLING_TO_ERKS
Gide	REACTOME_TCF_DEPENDENT_SIGNALING_IN_RESPONSE_TO_WNT
Gide	REACTOME_EXTRA_NUCLEAR_ESTROGEN_SIGNALING
Gide	REACTOME_NEGATIVE_REGULATION_OF_THE_PI3K_AKT_NETWORK
Gide	REACTOME_IMMUNOREGULATORY_INTERACTIONS_BETWEEN_A_LYMPHOID_AND_A_NON_LYMPHOID_CELL
Gide	REACTOME_SIGNALING_BY_RECEPTOR_TYROSINE_KINASES
Gide	REACTOME_SIGNALING_BY_FGFR
Gide	REACTOME_DOWNSTREAM_SIGNAL_TRANSDUCTION
Gide	REACTOME_SIGNALING_BY_NUCLEAR_RECEPTORS
Gide	REACTOME_SIGNALING_BY_ERYTHROPOIETIN
Gide	REACTOME_SIGNALING_BY_NTRK2_TRKB_
Gide	REACTOME_INTERLEUKIN_15_SIGNALING
Gide	REACTOME_BETA_CATENIN_PHOSPHORYLATION_CASCADE
Gide	REACTOME_SIGNALING_BY_WNT
Gide	REACTOME_RHO_GTPASE_EFFECTORS
Gide	REACTOME_DEGRADATION_OF_BETA_CATENIN_BY_THE_DESTRUCTION_COMPLEX
Gide	REACTOME_SIGNALING_BY_RHO_GTPASES
Gide	REACTOME_SIGNALING_BY_VEGF
Gide	REACTOME_INTRACELLULAR_SIGNALING_BY_SECOND_MESSENGERS
Gide	REACTOME_GENERATION_OF_SECOND_MESSENGER_MOLECULES
Gide	REACTOME_CELL_SURFACE_INTERACTIONS_AT_THE_VASCULAR_WALL
Gide	REACTOME_FCGAMMA_RECEPTOR_FCGR_DEPENDENT_PHAGOCYTOSIS
Gide	REACTOME_TOLL_LIKE_RECEPTOR_TLR1_TLR2_CASCADE
Gide	REACTOME_INNATE_IMMUNE_SYSTEM
Gide	REACTOME_RET_SIGNALING
Gide	REACTOME_FC_EPSILON_RECEPTOR_FCERI_SIGNALING
Gide	REACTOME_TOLL_LIKE_RECEPTOR_CASCADES
Gide	REACTOME_DAP12_SIGNALING
Gide	REACTOME_SIGNALING_BY_TYPE_1_INSULIN_LIKE_GROWTH_FACTOR_1_RECEPTOR_IGF1R_
Gide	REACTOME_ERYTHROPOIETIN_ACTIVATES_RAS
Gide	REACTOME_CONSTITUTIVE_SIGNALING_BY_ABERRANT_PI3K_IN_CANCER
Gide	REACTOME_PI3K_AKT_SIGNALING_IN_CANCER
Gide	REACTOME_DAP12_INTERACTIONS
Gide	REACTOME_INTEGRIN_CELL_SURFACE_INTERACTIONS
Gide	REACTOME_RUNX1_AND_FOXP3_CONTROL_THE_DEVELOPMENT_OF_REGULATORY_T_LYMPHOCYTES_TREGS_
Gide	REACTOME_INTERLEUKIN_2_SIGNALING
Gide	REACTOME_TRANSCRIPTIONAL_REGULATION_BY_RUNX2
Gide	REACTOME_TRANSCRIPTIONAL_REGULATION_BY_RUNX1
Gide	REACTOME_TIE2_SIGNALING
Gide	REACTOME_SIGNALING_BY_EGFR
Gide	REACTOME_PECAM1_INTERACTIONS
Gide	REACTOME_ESR_MEDIATED_SIGNALING
Gide	REACTOME_SHC1_EVENTS_IN_EGFR_SIGNALING
Gide	REACTOME_INTERLEUKIN_2_FAMILY_SIGNALING
Gide	REACTOME_DISASSEMBLY_OF_THE_DESTRUCTION_COMPLEX_AND_RECRUITMENT_OF_AXIN_TO_THE_MEMBRANE
Gide	REACTOME_INSULIN_RECEPTOR_SIGNALLING_CASCADE
Gide	REACTOME_SIGNALING_BY_WNT_IN_CANCER
Gide	REACTOME_DOWNSTREAM_SIGNALING_OF_ACTIVATED_FGFR3
Gide	REACTOME_DOWNSTREAM_SIGNALING_OF_ACTIVATED_FGFR2
Gide	REACTOME_GPVI_MEDIATED_ACTIVATION_CASCADE
Gide	REACTOME_DOWNSTREAM_SIGNALING_OF_ACTIVATED_FGFR1
Gide	REACTOME_SIGNALING_BY_FGFR_IN_DISEASE
Gide	REACTOME_SIGNALING_BY_ERBB2
Gide	REACTOME_SIGNALING_BY_ERBB2_IN_CANCER
Gide	REACTOME_IRS_MEDIATED_SIGNALLING
Gide	REACTOME_CONSTITUTIVE_SIGNALING_BY_LIGAND_RESPONSIVE_EGFR_CANCER_VARIANTS
Gide	REACTOME_ANTIGEN_PROCESSING_CROSS_PRESENTATION
Gide	REACTOME_INTERLEUKIN_10_SIGNALING
Gide	REACTOME_INTERLEUKIN_7_SIGNALING
Gide	REACTOME_DEVELOPMENTAL_BIOLOGY
Gide	REACTOME_NERVOUS_SYSTEM_DEVELOPMENT
Gide	REACTOME_CYTOKINE_SIGNALING_IN_IMMUNE_SYSTEM
Gide	REACTOME_ADAPTIVE_IMMUNE_SYSTEM
Gide	REACTOME_SIGNALING_BY_ERBB4
Gide	REACTOME_DOWNSTREAM_SIGNALING_OF_ACTIVATED_FGFR4
Gide	REACTOME_NEGATIVE_REGULATION_OF_FGFR1_SIGNALING
Gide	REACTOME_NEGATIVE_REGULATION_OF_FGFR2_SIGNALING
Gide	REACTOME_INTERLEUKIN_6_SIGNALING
Gide	REACTOME_HEMOSTASIS
Gide	REACTOME_INTRINSIC_PATHWAY_FOR_APOPTOSIS
Gide	REACTOME_NEGATIVE_REGULATION_OF_MAPK_PATHWAY
Gide	REACTOME_RAF_ACTIVATION
Gide	REACTOME_RHO_GTPASES_ACTIVATE_FORMINS
Gide	REACTOME_INFECTIOUS_DISEASE
Gide	REACTOME_DISEASES_OF_SIGNAL_TRANSDUCTION_BY_GROWTH_FACTOR_RECEPTORS_AND_SECOND_MESSENGERS
Gide	REACTOME_SIGNALING_BY_FGFR1_IN_DISEASE
Gide	REACTOME_GROWTH_HORMONE_RECEPTOR_SIGNALING
Gide	REACTOME_SIGNALING_BY_FGFR4_IN_DISEASE
Gide	REACTOME_SIGNALING_BY_FGFR4
Gide	REACTOME_SIGNALING_BY_FGFR3
Gide	REACTOME_SIGNALING_BY_FGFR2
Gide	REACTOME_SIGNALING_BY_FGFR1
Gide	REACTOME_NEGATIVE_REGULATION_OF_FGFR4_SIGNALING
Gide	REACTOME_NEGATIVE_REGULATION_OF_FGFR3_SIGNALING
Gide	REACTOME_SPRY_REGULATION_OF_FGF_SIGNALING
Gide	REACTOME_PROGRAMMED_CELL_DEATH
Gide	REACTOME_CONSTITUTIVE_SIGNALING_BY_EGFRVIII
Gide	REACTOME_PARASITE_INFECTION
Gide	REACTOME_SIGNALING_BY_ERBB2_ECD_MUTANTS
Gide	REACTOME_INTERLEUKIN_3_INTERLEUKIN_5_AND_GM_CSF_SIGNALING
Gide	REACTOME_NEUTROPHIL_DEGRANULATION
Gide	REACTOME_SIGNALING_BY_PDGFR_IN_DISEASE
Gide	REACTOME_SIGNALING_BY_PDGFRA_TRANSMEMBRANE_JUXTAMEMBRANE_AND_KINASE_DOMAIN_MUTANTS
Gide	REACTOME_SIGNALING_BY_KIT_IN_DISEASE
Gide	REACTOME_INTERLEUKIN_4_AND_INTERLEUKIN_13_SIGNALING
Gide	REACTOME_PHOSPHORYLATION_SITE_MUTANTS_OF_CTNNB1_ARE_NOT_TARGETED_TO_THE_PROTEASOME_BY_THE_DESTRUCTION_COMPLEX
Gide	REACTOME_DEATH_RECEPTOR_SIGNALLING
Gide	REACTOME_MITOTIC_G1_PHASE_AND_G1_S_TRANSITION
Gide	REACTOME_INTERLEUKIN_9_SIGNALING
Gide	REACTOME_C_TYPE_LECTIN_RECEPTORS_CLRS_
Gide	REACTOME_PLATELET_AGGREGATION_PLUG_FORMATION_
Gide	REACTOME_INTERLEUKIN_20_FAMILY_SIGNALING
Gide	REACTOME_SEPARATION_OF_SISTER_CHROMATIDS
Gide	REACTOME_NCAM_SIGNALING_FOR_NEURITE_OUT_GROWTH
Gide	REACTOME_GAB1_SIGNALOSOME
Gide	REACTOME_OXIDATIVE_STRESS_INDUCED_SENESCENCE
Gide	REACTOME_SIGNALING_BY_MODERATE_KINASE_ACTIVITY_BRAF_MUTANTS
Gide	REACTOME_REGULATION_OF_TP53_ACTIVITY
Gide	REACTOME_DOWNREGULATION_OF_ERBB2_SIGNALING
Gide	REACTOME_INTERLEUKIN_21_SIGNALING
Gide	REACTOME_SIGNALING_BY_FGFR3_FUSIONS_IN_CANCER
Gide	REACTOME_GASTRIN_CREB_SIGNALLING_PATHWAY_VIA_PKC_AND_MAPK
Gide	REACTOME_TRANSCRIPTIONAL_REGULATION_BY_RUNX3
Gide	REACTOME_EGFR_DOWNREGULATION
Gide	REACTOME_CELL_CELL_COMMUNICATION
Gide	REACTOME_CELL_CYCLE_CHECKPOINTS
Gide	REACTOME_G_ALPHA_Q_SIGNALLING_EVENTS
Gide	REACTOME_TNFR2_NON_CANONICAL_NF_KB_PATHWAY
Gide	REACTOME_LISTERIA_MONOCYTOGENES_ENTRY_INTO_HOST_CELLS
Gide	REACTOME_SIGNALLING_TO_RAS
Gide	REACTOME_CARGO_RECOGNITION_FOR_CLATHRIN_MEDIATED_ENDOCYTOSIS
Gide	REACTOME_MITOTIC_METAPHASE_AND_ANAPHASE
Gide	REACTOME_SHC1_EVENTS_IN_ERBB2_SIGNALING
Gide	REACTOME_ERK_MAPK_TARGETS
Gide	REACTOME_M_PHASE
Gide	REACTOME_DOWNREGULATION_OF_ERBB2_ERBB3_SIGNALING
Gide	REACTOME_ERKS_ARE_INACTIVATED
Gide	REACTOME_SARS_COV_INFECTIONS
Gide	REACTOME_TRANSCRIPTIONAL_REGULATION_BY_TP53
Gide	REACTOME_ESTROGEN_DEPENDENT_NUCLEAR_EVENTS_DOWNSTREAM_OF_ESR_MEMBRANE_SIGNALING
Gide	REACTOME_RAS_PROCESSING
Gide	REACTOME_INTERLEUKIN_6_FAMILY_SIGNALING
Gide	REACTOME_MAP2K_AND_MAPK_ACTIVATION
Gide	REACTOME_CYTOSOLIC_SENSORS_OF_PATHOGEN_ASSOCIATED_DNA_
Gide	REACTOME_REGULATION_OF_IFNG_SIGNALING
Gide	REACTOME_EPHB_MEDIATED_FORWARD_SIGNALING
Gide	REACTOME_SIGNALING_BY_BRAF_AND_RAF_FUSIONS
Gide	REACTOME_HOST_INTERACTIONS_OF_HIV_FACTORS
Gide	REACTOME_P75_NTR_RECEPTOR_MEDIATED_SIGNALLING
Gide	REACTOME_ELASTIC_FIBRE_FORMATION
Gide	REACTOME_ACTIVATED_NTRK3_SIGNALS_THROUGH_RAS
Gide	REACTOME_THE_ROLE_OF_NEF_IN_HIV_1_REPLICATION_AND_DISEASE_PATHOGENESIS
Gide	REACTOME_ANTI_INFLAMMATORY_RESPONSE_FAVOURING_LEISHMANIA_PARASITE_INFECTION
Gide	REACTOME_GRB2_EVENTS_IN_ERBB2_SIGNALING
Gide	REACTOME_MEMBRANE_TRAFFICKING
Gide	REACTOME_ROLE_OF_LAT2_NTAL_LAB_ON_CALCIUM_MOBILIZATION
Gide	REACTOME_PTEN_REGULATION
Gide	REACTOME_ACTIVATION_OF_IRF3_IRF7_MEDIATED_BY_TBK1_IKK_EPSILON
Gide	REACTOME_SIGNALING_BY_CYTOSOLIC_FGFR1_FUSION_MUTANTS
Gide	REACTOME_NETRIN_1_SIGNALING
Gide	REACTOME_CLATHRIN_MEDIATED_ENDOCYTOSIS
Gide	REACTOME_INLA_MEDIATED_ENTRY_OF_LISTERIA_MONOCYTOGENES_INTO_HOST_CELLS
Gide	REACTOME_SHC_RELATED_EVENTS_TRIGGERED_BY_IGF1R
Gide	REACTOME_PTK6_REGULATES_RTKS_AND_THEIR_EFFECTORS_AKT1_AND_DOK1
Gide	REACTOME_EGFR_TRANSACTIVATION_BY_GASTRIN
Gide	REACTOME_ACTIVATED_NTRK2_SIGNALS_THROUGH_RAS
Gide	REACTOME_TAK1_ACTIVATES_NFKB_BY_PHOSPHORYLATION_AND_ACTIVATION_OF_IKKS_COMPLEX
Gide	REACTOME_MITOTIC_SPINDLE_CHECKPOINT
Gide	REACTOME_DOWNSTREAM_SIGNALING_EVENTS_OF_B_CELL_RECEPTOR_BCR_
Gide	REACTOME_NUCLEOTIDE_BINDING_DOMAIN_LEUCINE_RICH_REPEAT_CONTAINING_RECEPTOR_NLR_SIGNALING_PATHWAYS
Gide	REACTOME_ONCOGENIC_MAPK_SIGNALING
Gide	REACTOME_SIGNAL_ATTENUATION
Gide	REACTOME_FCERI_MEDIATED_CA_2_MOBILIZATION
Gide	REACTOME_MHC_CLASS_II_ANTIGEN_PRESENTATION
Gide	REACTOME_CD209_DC_SIGN_SIGNALING
Gide	REACTOME_CELLULAR_RESPONSES_TO_EXTERNAL_STIMULI
Gide	REACTOME_ACTIVATED_NTRK2_SIGNALS_THROUGH_FRS2_AND_FRS3
Gide	REACTOME_ENDOSOMAL_VACUOLAR_PATHWAY
Gide	REACTOME_SIGNALING_BY_LEPTIN
Gide	REACTOME_CONSTITUTIVE_SIGNALING_BY_OVEREXPRESSED_ERBB2
Gide	REACTOME_MET_ACTIVATES_RAS_SIGNALING
Gide	REACTOME_RESOLUTION_OF_SISTER_CHROMATID_COHESION
Gide	REACTOME_MOLECULES_ASSOCIATED_WITH_ELASTIC_FIBRES
Gide	REACTOME_VESICLE_MEDIATED_TRANSPORT
Gide	REACTOME_FCGR3A_MEDIATED_IL10_SYNTHESIS
Gide	REACTOME_MET_PROMOTES_CELL_MOTILITY
Gide	REACTOME_HIV_INFECTION
Gide	REACTOME_SIGNALING_BY_FGFR2_IN_DISEASE
Gide	REACTOME_NF_KB_IS_ACTIVATED_AND_SIGNALS_SURVIVAL
Gide	REACTOME_SIGNALING_BY_NOTCH
Gide	REACTOME_CLASS_I_MHC_MEDIATED_ANTIGEN_PROCESSING_PRESENTATION
Gide	REACTOME_INFECTION_WITH_MYCOBACTERIUM_TUBERCULOSIS
Gide	REACTOME_SYNDECAN_INTERACTIONS
Gide	REACTOME_REGULATION_OF_INNATE_IMMUNE_RESPONSES_TO_CYTOSOLIC_DNA
Gide	REACTOME_SHC1_EVENTS_IN_ERBB4_SIGNALING
Gide	REACTOME_GRB2_SOS_PROVIDES_LINKAGE_TO_MAPK_SIGNALING_FOR_INTEGRINS_
Gide	REACTOME_PLATELET_ADHESION_TO_EXPOSED_COLLAGEN
Gide	REACTOME_INLB_MEDIATED_ENTRY_OF_LISTERIA_MONOCYTOGENES_INTO_HOST_CELL
Gide	REACTOME_DDX58_IFIH1_MEDIATED_INDUCTION_OF_INTERFERON_ALPHA_BETA
Gide	REACTOME_FGFR1_MUTANT_RECEPTOR_ACTIVATION
Gide	REACTOME_MODULATION_BY_MTB_OF_HOST_IMMUNE_SYSTEM
Gide	REACTOME_SOS_MEDIATED_SIGNALLING
Gide	REACTOME_PP2A_MEDIATED_DEPHOSPHORYLATION_OF_KEY_METABOLIC_FACTORS
Gide	REACTOME_ANTIVIRAL_MECHANISM_BY_IFN_STIMULATED_GENES
Gide	REACTOME_G_ALPHA_I_SIGNALLING_EVENTS
Gide	REACTOME_P75NTR_SIGNALS_VIA_NF_KB
Gide	REACTOME_G_PROTEIN_BETA_GAMMA_SIGNALLING
Gide	REACTOME_ROLE_OF_PHOSPHOLIPIDS_IN_PHAGOCYTOSIS
Gide	REACTOME_ANTIGEN_ACTIVATES_B_CELL_RECEPTOR_BCR_LEADING_TO_GENERATION_OF_SECOND_MESSENGERS
Gide	REACTOME_ONCOGENE_INDUCED_SENESCENCE
Gide	REACTOME_RUNX2_REGULATES_GENES_INVOLVED_IN_CELL_MIGRATION
Gide	REACTOME_SHC_MEDIATED_CASCADE_FGFR3
Gide	REACTOME_EPH_EPHRIN_SIGNALING
Gide	REACTOME_VEGFR2_MEDIATED_CELL_PROLIFERATION
Gide	REACTOME_NUCLEAR_EVENTS_KINASE_AND_TRANSCRIPTION_FACTOR_ACTIVATION_
Gide	REACTOME_POTENTIAL_THERAPEUTICS_FOR_SARS
Gide	REACTOME_FRS_MEDIATED_FGFR3_SIGNALING
Gide	REACTOME_RIPK1_MEDIATED_REGULATED_NECROSIS
Gide	REACTOME_SHC_MEDIATED_CASCADE_FGFR4
Gide	REACTOME_OVARIAN_TUMOR_DOMAIN_PROTEASES
Gide	REACTOME_REGULATION_OF_PTEN_LOCALIZATION
Gide	REACTOME_MAPK1_ERK2_ACTIVATION
Gide	REACTOME_DOWNREGULATION_OF_ERBB4_SIGNALING
Gide	REACTOME_PI3K_AKT_ACTIVATION
Gide	REACTOME_CLEC7A_DECTIN_1_SIGNALING
Gide	REACTOME_SHC_MEDIATED_CASCADE_FGFR1
Gide	REACTOME_NEGATIVE_REGULATION_OF_MET_ACTIVITY
Gide	REACTOME_BETA_CATENIN_INDEPENDENT_WNT_SIGNALING
Gide	REACTOME_RESPONSE_OF_MTB_TO_PHAGOCYTOSIS
Gide	REACTOME_JNK_C_JUN_KINASES_PHOSPHORYLATION_AND_ACTIVATION_MEDIATED_BY_ACTIVATED_HUMAN_TAK1
Gide	REACTOME_FRS_MEDIATED_FGFR4_SIGNALING
Gide	REACTOME_REGULATION_OF_PTEN_STABILITY_AND_ACTIVITY
Gide	REACTOME_FCGR_ACTIVATION
Gide	REACTOME_MAPK3_ERK1_ACTIVATION
Gide	REACTOME_ACTIVATION_OF_THE_AP_1_FAMILY_OF_TRANSCRIPTION_FACTORS
Gide	REACTOME_DEACTIVATION_OF_THE_BETA_CATENIN_TRANSACTIVATING_COMPLEX
Gide	REACTOME_MITOTIC_PROMETAPHASE
Gide	REACTOME_RAF_INDEPENDENT_MAPK1_3_ACTIVATION
Gide	REACTOME_FRS_MEDIATED_FGFR1_SIGNALING
Gide	REACTOME_RUNX2_REGULATES_OSTEOBLAST_DIFFERENTIATION
Gide	REACTOME_G_BETA_GAMMA_SIGNALLING_THROUGH_PI3KGAMMA
Gide	REACTOME_CELL_DEATH_SIGNALLING_VIA_NRAGE_NRIF_AND_NADE
Gide	REACTOME_ANTIGEN_PRESENTATION_FOLDING_ASSEMBLY_AND_PEPTIDE_LOADING_OF_CLASS_I_MHC
Gide	REACTOME_FRS_MEDIATED_FGFR2_SIGNALING
Gide	REACTOME_NOTCH3_ACTIVATION_AND_TRANSMISSION_OF_SIGNAL_TO_THE_NUCLEUS
Gide	REACTOME_REGULATION_OF_GLYCOLYSIS_BY_FRUCTOSE_2_6_BISPHOSPHATE_METABOLISM
Gide	REACTOME_ERYTHROPOIETIN_ACTIVATES_PHOSPHOINOSITIDE_3_KINASE_PI3K_
Gide	REACTOME_TICAM1_DEPENDENT_ACTIVATION_OF_IRF3_IRF7
Gide	REACTOME_SIGNALING_BY_NOTCH3
Gide	REACTOME_VEGFR2_MEDIATED_VASCULAR_PERMEABILITY
Gide	REACTOME_AMYLOID_FIBER_FORMATION
Gide	REACTOME_P38MAPK_EVENTS
Gide	REACTOME_OPIOID_SIGNALLING
Gide	REACTOME_ACTIVATION_OF_BH3_ONLY_PROTEINS
Gide	REACTOME_MET_ACTIVATES_PTK2_SIGNALING
Gide	REACTOME_RUNX2_REGULATES_BONE_DEVELOPMENT
Gide	REACTOME_LAMININ_INTERACTIONS
Gide	REACTOME_DCC_MEDIATED_ATTRACTIVE_SIGNALING
Gide	REACTOME_PTK6_REGULATES_RHO_GTPASES_RAS_GTPASE_AND_MAP_KINASES
Gide	REACTOME_INTERLEUKIN_12_FAMILY_SIGNALING
Gide	REACTOME_NON_INTEGRIN_MEMBRANE_ECM_INTERACTIONS
Gide	REACTOME_TGF_BETA_RECEPTOR_SIGNALING_IN_EMT_EPITHELIAL_TO_MESENCHYMAL_TRANSITION_
Gide	REACTOME_MITOTIC_G2_G2_M_PHASES
Gide	REACTOME_PI3K_EVENTS_IN_ERBB2_SIGNALING
Gide	REACTOME_SIGNAL_REGULATORY_PROTEIN_FAMILY_INTERACTIONS
Gide	REACTOME_TRAF6_MEDIATED_INDUCTION_OF_TAK1_COMPLEX_WITHIN_TLR4_COMPLEX
Gide	REACTOME_NRIF_SIGNALS_CELL_DEATH_FROM_THE_NUCLEUS
Gide	REACTOME_MAP3K8_TPL2_DEPENDENT_MAPK1_3_ACTIVATION
Gide	REACTOME_ESTROGEN_STIMULATED_SIGNALING_THROUGH_PRKCZ
Gide	REACTOME_INTERLEUKIN_1_SIGNALING
Gide	REACTOME_RHO_GTPASES_ACTIVATE_WASPS_AND_WAVES
Gide	REACTOME_INTEGRATION_OF_ENERGY_METABOLISM
Gide	REACTOME_REGULATION_OF_RAS_BY_GAPS
Gide	REACTOME_ERYTHROPOIETIN_ACTIVATES_STAT5
Gide	REACTOME_STAT5_ACTIVATION
Gide	REACTOME_RUNX1_REGULATES_TRANSCRIPTION_OF_GENES_INVOLVED_IN_DIFFERENTIATION_OF_HSCS
Gide	REACTOME_REGULATION_OF_TP53_ACTIVITY_THROUGH_METHYLATION
Gide	REACTOME_METABOLISM_OF_CARBOHYDRATES
Gide	REACTOME_DNA_DOUBLE_STRAND_BREAK_RESPONSE
Gide	REACTOME_NEF_MEDIATES_DOWN_MODULATION_OF_CELL_SURFACE_RECEPTORS_BY_RECRUITING_THEM_TO_CLATHRIN_ADAPTERS
Gide	REACTOME_NEF_AND_SIGNAL_TRANSDUCTION
Gide	REACTOME_IKK_COMPLEX_RECRUITMENT_MEDIATED_BY_RIP1
Gide	REACTOME_DARPP_32_EVENTS
Gide	REACTOME_NEPHRIN_FAMILY_INTERACTIONS
Gide	REACTOME_ACTIVATED_TAK1_MEDIATES_P38_MAPK_ACTIVATION
Gide	REACTOME_MYOCLONIC_EPILEPSY_OF_LAFORA
Gide	REACTOME_CHL1_INTERACTIONS
Gide	REACTOME_PREVENTION_OF_PHAGOSOMAL_LYSOSOMAL_FUSION
Gide	REACTOME_CYCLIN_A_CDK2_ASSOCIATED_EVENTS_AT_S_PHASE_ENTRY
Gide	REACTOME_REGULATION_OF_IFNA_SIGNALING
Gide	REACTOME_MASTL_FACILITATES_MITOTIC_PROGRESSION
Gide	REACTOME_IRAK2_MEDIATED_ACTIVATION_OF_TAK1_COMPLEX
Gide	REACTOME_SYNTHESIS_OF_PIPS_AT_THE_PLASMA_MEMBRANE
Gide	REACTOME_MAPK6_MAPK4_SIGNALING
Gide	REACTOME_ACTIVATION_OF_NMDA_RECEPTORS_AND_POSTSYNAPTIC_EVENTS
Gide	REACTOME_REGULATION_OF_RUNX3_EXPRESSION_AND_ACTIVITY
Gide	REACTOME_NEUROTRANSMITTER_RECEPTORS_AND_POSTSYNAPTIC_SIGNAL_TRANSMISSION
Gide	REACTOME_CREB1_PHOSPHORYLATION_THROUGH_NMDA_RECEPTOR_MEDIATED_ACTIVATION_OF_RAS_SIGNALING
Gide	REACTOME_INTERLEUKIN_27_SIGNALING
Gide	REACTOME_TICAM1_TRAF6_DEPENDENT_INDUCTION_OF_TAK1_COMPLEX
Gide	REACTOME_PEXOPHAGY
Gide	REACTOME_ALPHA_PROTEIN_KINASE_1_SIGNALING_PATHWAY
Gide	REACTOME_EPHA_MEDIATED_GROWTH_CONE_COLLAPSE
Gide	REACTOME_MITOPHAGY
Gide	REACTOME_TNFS_BIND_THEIR_PHYSIOLOGICAL_RECEPTORS
Gide	REACTOME_TNFR1_INDUCED_NFKAPPAB_SIGNALING_PATHWAY
Gide	REACTOME_INTERLEUKIN_35_SIGNALLING
Gide	REACTOME_JOSEPHIN_DOMAIN_DUBS
Gide	REACTOME_SIGNALING_BY_ROBO_RECEPTORS
Gide	REACTOME_THROMBIN_SIGNALLING_THROUGH_PROTEINASE_ACTIVATED_RECEPTORS_PARS_
Gide	REACTOME_TGF_BETA_RECEPTOR_SIGNALING_ACTIVATES_SMADS
Gide	REACTOME_SEMAPHORIN_INTERACTIONS
Gide	REACTOME_INHIBITION_OF_REPLICATION_INITIATION_OF_DAMAGED_DNA_BY_RB1_E2F1
Gide	REACTOME_P75NTR_RECRUITS_SIGNALLING_COMPLEXES
Gide	REACTOME_SUPPRESSION_OF_PHAGOSOMAL_MATURATION
Gide	REACTOME_ADVANCED_GLYCOSYLATION_ENDPRODUCT_RECEPTOR_SIGNALING
Gide	REACTOME_REGULATION_OF_TNFR1_SIGNALING
Gide	REACTOME_SIGNALING_BY_NOTCH2
Gide	REACTOME_NEGATIVE_REGULATORS_OF_DDX58_IFIH1_SIGNALING
Gide	REACTOME_TRAF6_MEDIATED_IRF7_ACTIVATION_IN_TLR7_8_OR_9_SIGNALING
Gide	REACTOME_REGULATION_OF_TP53_ACTIVITY_THROUGH_ASSOCIATION_WITH_CO_FACTORS
Gide	REACTOME_IRAK1_RECRUITS_IKK_COMPLEX
Gide	REACTOME_NOD1_2_SIGNALING_PATHWAY
Gide	REACTOME_SIGNALING_BY_NOTCH1_HD_DOMAIN_MUTANTS_IN_CANCER
Gide	REACTOME_PROLACTIN_RECEPTOR_SIGNALING
Gide	REACTOME_P130CAS_LINKAGE_TO_MAPK_SIGNALING_FOR_INTEGRINS
Gide	REACTOME_REGULATION_OF_RUNX2_EXPRESSION_AND_ACTIVITY
Gide	REACTOME_SIGNALING_BY_TGF_BETA_RECEPTOR_COMPLEX
Gide	REACTOME_TRANSCRIPTIONAL_REGULATION_BY_VENTX
Gide	REACTOME_GLYCOGEN_STORAGE_DISEASES
Gide	REACTOME_GLYCOGEN_SYNTHESIS
Gide	REACTOME_ASSEMBLY_OF_THE_HIV_VIRION
Gide	REACTOME_TRANSLESION_SYNTHESIS_BY_POLK
Gide	REACTOME_REGULATION_OF_RUNX1_EXPRESSION_AND_ACTIVITY
Gide	REACTOME_MITOTIC_PROPHASE
Gide	REACTOME_SELECTIVE_AUTOPHAGY
Gide	REACTOME_AGGREPHAGY
Gide	REACTOME_TNF_SIGNALING
Gide	REACTOME_TRANSMISSION_ACROSS_CHEMICAL_SYNAPSES
Gide	REACTOME_PI_3K_CASCADE_FGFR3
Gide	REACTOME_ACTIVATION_OF_RAS_IN_B_CELLS
Gide	REACTOME_E3_UBIQUITIN_LIGASES_UBIQUITINATE_TARGET_PROTEINS
Gide	REACTOME_PI_METABOLISM
Gide	REACTOME_FCERI_MEDIATED_NF_KB_ACTIVATION
Gide	REACTOME_TRANSLESION_SYNTHESIS_BY_POLH
Gide	REACTOME_TICAM1_RIP1_MEDIATED_IKK_COMPLEX_RECRUITMENT
Gide	REACTOME_REGULATION_OF_PLK1_ACTIVITY_AT_G2_M_TRANSITION
Gide	REACTOME_REGULATION_OF_MRNA_STABILITY_BY_PROTEINS_THAT_BIND_AU_RICH_ELEMENTS
Gide	REACTOME_INTERLEUKIN_12_SIGNALING
Gide	REACTOME_PI_3K_CASCADE_FGFR4
Gide	REACTOME_METALLOPROTEASE_DUBS
Gide	REACTOME_ER_QUALITY_CONTROL_COMPARTMENT_ERQC_
Gide	REACTOME_INFLAMMASOMES
Gide	REACTOME_REGULATION_OF_GENE_EXPRESSION_IN_BETA_CELLS
Gide	REACTOME_REGULATION_OF_FZD_BY_UBIQUITINATION
Gide	REACTOME_PI_3K_CASCADE_FGFR1
Gide	REACTOME_FIBRONECTIN_MATRIX_FORMATION
Gide	REACTOME_RUNX1_REGULATES_TRANSCRIPTION_OF_GENES_INVOLVED_IN_WNT_SIGNALING
Gide	REACTOME_MET_ACTIVATES_PI3K_AKT_SIGNALING
Gide	REACTOME_ACTIVATED_NTRK3_SIGNALS_THROUGH_PI3K
Gide	REACTOME_RUNX3_REGULATES_IMMUNE_RESPONSE_AND_CELL_MIGRATION
Gide	REACTOME_PCP_CE_PATHWAY
Gide	REACTOME_REGULATION_OF_TP53_ACTIVITY_THROUGH_PHOSPHORYLATION
Gide	REACTOME_EPH_EPHRIN_MEDIATED_REPULSION_OF_CELLS
Gide	REACTOME_NOTCH2_ACTIVATION_AND_TRANSMISSION_OF_SIGNAL_TO_THE_NUCLEUS
Gide	REACTOME_PINK1_PRKN_MEDIATED_MITOPHAGY
Gide	REACTOME_CHAPERONE_MEDIATED_AUTOPHAGY
Gide	REACTOME_E2F_MEDIATED_REGULATION_OF_DNA_REPLICATION
Gide	REACTOME_DOWNREGULATION_OF_SMAD2_3_SMAD4_TRANSCRIPTIONAL_ACTIVITY
Gide	REACTOME_PI_3K_CASCADE_FGFR2
Gide	REACTOME_NEGATIVE_REGULATION_OF_NOTCH4_SIGNALING
Gide	REACTOME_RHO_GTPASES_ACTIVATE_NADPH_OXIDASES
Gide	REACTOME_PURINERGIC_SIGNALING_IN_LEISHMANIASIS_INFECTION
Gide	REACTOME_APC_C_CDC20_MEDIATED_DEGRADATION_OF_CYCLIN_B
Gide	REACTOME_TRAF6_MEDIATED_NF_KB_ACTIVATION
Gide	REACTOME_ADP_SIGNALLING_THROUGH_P2Y_PURINOCEPTOR_1
Gide	REACTOME_RUNX1_REGULATES_TRANSCRIPTION_OF_GENES_INVOLVED_IN_DIFFERENTIATION_OF_MYELOID_CELLS
Gide	REACTOME_ERYTHROPOIETIN_ACTIVATES_PHOSPHOLIPASE_C_GAMMA_PLCG_
Gide	REACTOME_ACTIVATED_NTRK2_SIGNALS_THROUGH_FYN
Gide	REACTOME_RAS_SIGNALING_DOWNSTREAM_OF_NF1_LOSS_OF_FUNCTION_VARIANTS
Gide	REACTOME_ACTIVATED_NTRK2_SIGNALS_THROUGH_PI3K
Gide	REACTOME_SIGNALING_BY_TGFB_FAMILY_MEMBERS
Gide	REACTOME_S_PHASE
Gide	REACTOME_GAP_FILLING_DNA_REPAIR_SYNTHESIS_AND_LIGATION_IN_GG_NER
Gide	REACTOME_CYCLIN_A_B1_B2_ASSOCIATED_EVENTS_DURING_G2_M_TRANSITION
Gide	REACTOME_STABILIZATION_OF_P53
Gide	REACTOME_CALNEXIN_CALRETICULIN_CYCLE
Gide	REACTOME_CHEMOKINE_RECEPTORS_BIND_CHEMOKINES
Gide	REACTOME_IRON_UPTAKE_AND_TRANSPORT
Gide	REACTOME_DOWNREGULATION_OF_TGF_BETA_RECEPTOR_SIGNALING
Gide	REACTOME_APC_CDC20_MEDIATED_DEGRADATION_OF_NEK2A
Gide	REACTOME_GLYCOGEN_METABOLISM
Gide	REACTOME_RUNX1_REGULATES_TRANSCRIPTION_OF_GENES_INVOLVED_IN_DIFFERENTIATION_OF_KERATINOCYTES
Gide	REACTOME_REGULATION_OF_PTEN_GENE_TRANSCRIPTION
Gide	REACTOME_DECTIN_1_MEDIATED_NONCANONICAL_NF_KB_SIGNALING
Gide	REACTOME_TRANSLATION_OF_STRUCTURAL_PROTEINS
Gide	REACTOME_BUDDING_AND_MATURATION_OF_HIV_VIRION
Gide	REACTOME_PROTEIN_UBIQUITINATION
Gide	REACTOME_FOXO_MEDIATED_TRANSCRIPTION
Gide	REACTOME_EGFR_INTERACTS_WITH_PHOSPHOLIPASE_C_GAMMA
Gide	REACTOME_CD163_MEDIATING_AN_ANTI_INFLAMMATORY_RESPONSE
Gide	REACTOME_REGULATION_OF_TP53_ACTIVITY_THROUGH_ACETYLATION
Gide	REACTOME_SYNTHESIS_OF_ACTIVE_UBIQUITIN_ROLES_OF_E1_AND_E2_ENZYMES
Gide	REACTOME_RECOGNITION_OF_DNA_DAMAGE_BY_PCNA_CONTAINING_REPLICATION_COMPLEX
Gide	REACTOME_DEUBIQUITINATION
Gide	REACTOME_G1_S_DNA_DAMAGE_CHECKPOINTS
Gide	REACTOME_UB_SPECIFIC_PROCESSING_PROTEASES
Gide	REACTOME_ENDOSOMAL_SORTING_COMPLEX_REQUIRED_FOR_TRANSPORT_ESCRT_
Gide	REACTOME_ACTIVATED_NOTCH1_TRANSMITS_SIGNAL_TO_THE_NUCLEUS
Gide	REACTOME_TERMINATION_OF_TRANSLESION_DNA_SYNTHESIS
Gide	REACTOME_SIGNAL_AMPLIFICATION
Gide	REACTOME_SMAD2_SMAD3_SMAD4_HETEROTRIMER_REGULATES_TRANSCRIPTION
Gide	REACTOME_AKT_PHOSPHORYLATES_TARGETS_IN_THE_NUCLEUS
Gide	REACTOME_RUNX3_REGULATES_P14_ARF
Gide	REACTOME_GLYCOLYSIS
Gide	REACTOME_POST_TRANSLATIONAL_PROTEIN_MODIFICATION
Gide	REACTOME_N_GLYCAN_TRIMMING_IN_THE_ER_AND_CALNEXIN_CALRETICULIN_CYCLE
Gide	REACTOME_LATE_ENDOSOMAL_MICROAUTOPHAGY
Gide	REACTOME_DISEASES_OF_CARBOHYDRATE_METABOLISM
Gide	REACTOME_HCMV_EARLY_EVENTS
Gide	REACTOME_CELLULAR_RESPONSE_TO_HYPOXIA
Gide	REACTOME_DNA_DOUBLE_STRAND_BREAK_REPAIR
Gide	REACTOME_RHO_GTPASES_ACTIVATE_KTN1
Gide	REACTOME_DSCAM_INTERACTIONS
Gide	REACTOME_THE_ROLE_OF_GTSE1_IN_G2_M_PROGRESSION_AFTER_G2_CHECKPOINT
Gide	REACTOME_G_ALPHA_12_13_SIGNALLING_EVENTS
Gide	REACTOME_REGULATION_OF_LOCALIZATION_OF_FOXO_TRANSCRIPTION_FACTORS
Gide	REACTOME_KILLING_MECHANISMS
Gide	REACTOME_RHO_GTPASE_CYCLE
Gide	REACTOME_DNA_DAMAGE_RECOGNITION_IN_GG_NER
Gide	REACTOME_SIGNALING_BY_NOTCH4
Liu	REACTOME_CONSTITUTIVE_SIGNALING_BY_ABERRANT_PI3K_IN_CANCER
Liu	REACTOME_DOWNSTREAM_SIGNAL_TRANSDUCTION
Liu	REACTOME_REGULATION_OF_SIGNALING_BY_CBL
Liu	REACTOME_SIGNALING_BY_PDGF
Liu	REACTOME_SPRY_REGULATION_OF_FGF_SIGNALING
Liu	REACTOME_ADAPTIVE_IMMUNE_SYSTEM
Liu	REACTOME_CYTOKINE_SIGNALING_IN_IMMUNE_SYSTEM
Liu	REACTOME_SIGNALING_BY_ERBB2_ECD_MUTANTS
Liu	REACTOME_DEVELOPMENTAL_BIOLOGY
Liu	REACTOME_INTERLEUKIN_RECEPTOR_SHC_SIGNALING
Liu	REACTOME_INTERFERON_ALPHA_BETA_SIGNALING
Liu	REACTOME_DISEASE
Liu	REACTOME_SIGNALING_BY_EGFR_IN_CANCER
Liu	REACTOME_CELL_SURFACE_INTERACTIONS_AT_THE_VASCULAR_WALL
Liu	REACTOME_SIGNALING_BY_PDGFR_IN_DISEASE
Liu	REACTOME_SIGNALING_BY_ERBB4
Liu	REACTOME_CONSTITUTIVE_SIGNALING_BY_LIGAND_RESPONSIVE_EGFR_CANCER_VARIANTS
Liu	REACTOME_NEF_MEDIATES_DOWN_MODULATION_OF_CELL_SURFACE_RECEPTORS_BY_RECRUITING_THEM_TO_CLATHRIN_ADAPTERS
Liu	REACTOME_CONSTITUTIVE_SIGNALING_BY_EGFRVIII
Liu	REACTOME_SIGNALING_BY_ERBB2
Liu	REACTOME_SIGNALING_BY_PDGFRA_TRANSMEMBRANE_JUXTAMEMBRANE_AND_KINASE_DOMAIN_MUTANTS
Liu	REACTOME_THE_ROLE_OF_NEF_IN_HIV_1_REPLICATION_AND_DISEASE_PATHOGENESIS
Liu	REACTOME_INTERFERON_SIGNALING
Liu	REACTOME_NERVOUS_SYSTEM_DEVELOPMENT
Liu	REACTOME_HOST_INTERACTIONS_OF_HIV_FACTORS
Liu	REACTOME_MHC_CLASS_II_ANTIGEN_PRESENTATION
Liu	REACTOME_SIGNALING_BY_ERYTHROPOIETIN
Liu	REACTOME_SIGNALING_BY_FGFR1
Liu	REACTOME_INTRACELLULAR_SIGNALING_BY_SECOND_MESSENGERS
Liu	REACTOME_TIE2_SIGNALING
Liu	REACTOME_SIGNALING_BY_NTRK2_TRKB_
Liu	REACTOME_SIGNALING_BY_FGFR2
Liu	REACTOME_SIGNALING_BY_FGFR3
Liu	REACTOME_SIGNALING_BY_FGFR4
Liu	REACTOME_FLT3_SIGNALING
Liu	REACTOME_RECYCLING_PATHWAY_OF_L1
Liu	REACTOME_SIGNALING_BY_RECEPTOR_TYROSINE_KINASES
Liu	REACTOME_SIGNALING_BY_SCF_KIT
Liu	REACTOME_SIGNALING_BY_MET
Liu	REACTOME_SIGNALING_BY_EGFR
Liu	REACTOME_CLATHRIN_MEDIATED_ENDOCYTOSIS
Liu	REACTOME_RETROGRADE_NEUROTROPHIN_SIGNALLING
Liu	REACTOME_CARGO_RECOGNITION_FOR_CLATHRIN_MEDIATED_ENDOCYTOSIS
Liu	REACTOME_EXTRA_NUCLEAR_ESTROGEN_SIGNALING
Liu	REACTOME_GOLGI_TO_ER_RETROGRADE_TRANSPORT
Liu	REACTOME_VESICLE_MEDIATED_TRANSPORT
Liu	REACTOME_PLATELET_ACTIVATION_SIGNALING_AND_AGGREGATION
Liu	REACTOME_L1CAM_INTERACTIONS
Liu	REACTOME_FC_EPSILON_RECEPTOR_FCERI_SIGNALING
Liu	REACTOME_SIGNALING_BY_KIT_IN_DISEASE
Liu	REACTOME_FCERI_MEDIATED_MAPK_ACTIVATION
Liu	REACTOME_COSTIMULATION_BY_THE_CD28_FAMILY
Liu	REACTOME_DAP12_INTERACTIONS
Liu	REACTOME_PD_1_SIGNALING
Liu	REACTOME_MEMBRANE_TRAFFICKING
Liu	REACTOME_SIGNALING_BY_NTRKS
Liu	REACTOME_SIGNALING_BY_INTERLEUKINS
Liu	REACTOME_GENERATION_OF_SECOND_MESSENGER_MOLECULES
Liu	REACTOME_PI3K_AKT_SIGNALING_IN_CANCER
Liu	REACTOME_INFECTIOUS_DISEASE
Liu	REACTOME_SIGNALING_BY_PTK6
Liu	REACTOME_TCR_SIGNALING
Liu	REACTOME_CD28_CO_STIMULATION
Liu	REACTOME_INNATE_IMMUNE_SYSTEM
Liu	REACTOME_INTERFERON_GAMMA_SIGNALING
Liu	REACTOME_HEMOSTASIS
Liu	REACTOME_INTERLEUKIN_4_AND_INTERLEUKIN_13_SIGNALING
Liu	REACTOME_GPVI_MEDIATED_ACTIVATION_CASCADE
Liu	REACTOME_NEGATIVE_REGULATION_OF_THE_PI3K_AKT_NETWORK
Liu	REACTOME_IMMUNOREGULATORY_INTERACTIONS_BETWEEN_A_LYMPHOID_AND_A_NON_LYMPHOID_CELL
Liu	REACTOME_INTERLEUKIN_2_FAMILY_SIGNALING
Liu	REACTOME_DAP12_SIGNALING
Liu	REACTOME_DISEASES_OF_SIGNAL_TRANSDUCTION_BY_GROWTH_FACTOR_RECEPTORS_AND_SECOND_MESSENGERS
Liu	REACTOME_INTERLEUKIN_3_INTERLEUKIN_5_AND_GM_CSF_SIGNALING
Liu	REACTOME_MAPK_FAMILY_SIGNALING_CASCADES
Liu	REACTOME_SIGNALING_BY_FGFR
Liu	REACTOME_FCGAMMA_RECEPTOR_FCGR_DEPENDENT_PHAGOCYTOSIS
Liu	REACTOME_INTERLEUKIN_2_SIGNALING
Liu	REACTOME_SIGNALING_BY_FGFR1_IN_DISEASE
Liu	REACTOME_CD28_DEPENDENT_VAV1_PATHWAY
Liu	REACTOME_SIGNALING_BY_NTRK3_TRKC_
Liu	REACTOME_INTRA_GOLGI_AND_RETROGRADE_GOLGI_TO_ER_TRAFFIC
Liu	REACTOME_SIGNALING_BY_ERBB2_IN_CANCER
Liu	REACTOME_EPH_EPHRIN_SIGNALING
Liu	REACTOME_INSULIN_RECEPTOR_SIGNALLING_CASCADE
Liu	REACTOME_COPI_INDEPENDENT_GOLGI_TO_ER_RETROGRADE_TRAFFIC
Liu	REACTOME_NEF_MEDIATED_CD4_DOWN_REGULATION
Liu	REACTOME_RET_SIGNALING
Liu	REACTOME_ERYTHROPOIETIN_ACTIVATES_RAS
Liu	REACTOME_INTERLEUKIN_15_SIGNALING
Liu	REACTOME_ANTIVIRAL_MECHANISM_BY_IFN_STIMULATED_GENES
Liu	REACTOME_EPH_EPHRIN_MEDIATED_REPULSION_OF_CELLS
Liu	REACTOME_CTLA4_INHIBITORY_SIGNALING
Liu	REACTOME_HSP90_CHAPERONE_CYCLE_FOR_STEROID_HORMONE_RECEPTORS_SHR_
Liu	REACTOME_DOWNSTREAM_SIGNALING_OF_ACTIVATED_FGFR4
Liu	REACTOME_CD28_DEPENDENT_PI3K_AKT_SIGNALING
Liu	REACTOME_DOWNSTREAM_SIGNALING_OF_ACTIVATED_FGFR3
Liu	REACTOME_GROWTH_HORMONE_RECEPTOR_SIGNALING
Liu	REACTOME_REGULATION_OF_KIT_SIGNALING
Liu	REACTOME_INTERLEUKIN_6_SIGNALING
Liu	REACTOME_PECAM1_INTERACTIONS
Liu	REACTOME_SIGNALING_BY_FGFR4_IN_DISEASE
Liu	REACTOME_RHO_GTPASES_ACTIVATE_FORMINS
Liu	REACTOME_GAB1_SIGNALOSOME
Liu	REACTOME_ANTIGEN_PROCESSING_CROSS_PRESENTATION
Liu	REACTOME_DOWNSTREAM_SIGNALING_OF_ACTIVATED_FGFR2
Liu	REACTOME_NEGATIVE_REGULATION_OF_FGFR4_SIGNALING
Liu	REACTOME_NEGATIVE_REGULATION_OF_FGFR3_SIGNALING
Liu	REACTOME_DOWNSTREAM_SIGNALING_OF_ACTIVATED_FGFR1
Liu	REACTOME_NEGATIVE_REGULATION_OF_FGFR1_SIGNALING
Liu	REACTOME_TOLL_LIKE_RECEPTOR_4_TLR4_CASCADE
Liu	REACTOME_AGGREPHAGY
Liu	REACTOME_SIGNALING_BY_VEGF
Liu	REACTOME_NEGATIVE_REGULATION_OF_FGFR2_SIGNALING
Liu	REACTOME_SIGNALING_BY_INSULIN_RECEPTOR
Liu	REACTOME_INTERLEUKIN_10_SIGNALING
Liu	REACTOME_SHC1_EVENTS_IN_EGFR_SIGNALING
Liu	REACTOME_EGFR_DOWNREGULATION
Liu	REACTOME_ESR_MEDIATED_SIGNALING
Liu	REACTOME_SIGNALING_BY_THE_B_CELL_RECEPTOR_BCR_
Liu	REACTOME_SIGNALING_BY_FGFR_IN_DISEASE
Liu	REACTOME_CELL_CYCLE_MITOTIC
Liu	REACTOME_SIGNALING_BY_RHO_GTPASES
Liu	REACTOME_INTERLEUKIN_7_SIGNALING
Liu	REACTOME_COPI_MEDIATED_ANTEROGRADE_TRANSPORT
Liu	REACTOME_RHO_GTPASE_EFFECTORS
Liu	REACTOME_BETA_CATENIN_INDEPENDENT_WNT_SIGNALING
Liu	REACTOME_HIV_INFECTION
Liu	REACTOME_TNFR2_NON_CANONICAL_NF_KB_PATHWAY
Liu	REACTOME_ACTIVATION_OF_IRF3_IRF7_MEDIATED_BY_TBK1_IKK_EPSILON
Liu	REACTOME_SIGNALING_BY_FGFR3_FUSIONS_IN_CANCER
Liu	REACTOME_SIGNALING_BY_TYPE_1_INSULIN_LIKE_GROWTH_FACTOR_1_RECEPTOR_IGF1R_
Liu	REACTOME_TOLL_LIKE_RECEPTOR_CASCADES
Liu	REACTOME_GASTRIN_CREB_SIGNALLING_PATHWAY_VIA_PKC_AND_MAPK
Liu	REACTOME_LEISHMANIA_INFECTION
Liu	REACTOME_SARS_COV_INFECTIONS
Liu	REACTOME_ENDOSOMAL_VACUOLAR_PATHWAY
Liu	REACTOME_M_PHASE
Liu	REACTOME_PCP_CE_PATHWAY
Liu	REACTOME_VLDLR_INTERNALISATION_AND_DEGRADATION
Liu	REACTOME_IRS_MEDIATED_SIGNALLING
Liu	REACTOME_LISTERIA_MONOCYTOGENES_ENTRY_INTO_HOST_CELLS
Liu	REACTOME_SELECTIVE_AUTOPHAGY
Liu	REACTOME_WNT5A_DEPENDENT_INTERNALIZATION_OF_FZD2_FZD5_AND_ROR2
Liu	REACTOME_INTERLEUKIN_20_FAMILY_SIGNALING
Liu	REACTOME_ER_TO_GOLGI_ANTEROGRADE_TRANSPORT
Liu	REACTOME_TRANSCRIPTIONAL_REGULATION_BY_RUNX1
Liu	REACTOME_SHC1_EVENTS_IN_ERBB2_SIGNALING
Liu	REACTOME_SIGNALLING_TO_ERKS
Liu	REACTOME_ACTIVATED_NTRK3_SIGNALS_THROUGH_RAS
Liu	REACTOME_REGULATION_OF_IFNG_SIGNALING
Liu	REACTOME_INTERLEUKIN_6_FAMILY_SIGNALING
Liu	REACTOME_SEPARATION_OF_SISTER_CHROMATIDS
Liu	REACTOME_RAS_PROCESSING
Liu	REACTOME_WNT5A_DEPENDENT_INTERNALIZATION_OF_FZD4
Liu	REACTOME_INLB_MEDIATED_ENTRY_OF_LISTERIA_MONOCYTOGENES_INTO_HOST_CELL
Liu	REACTOME_G_ALPHA_Q_SIGNALLING_EVENTS
Liu	REACTOME_CELLULAR_RESPONSES_TO_EXTERNAL_STIMULI
Liu	REACTOME_CELL_CYCLE
Liu	REACTOME_PARASITE_INFECTION
Liu	REACTOME_FACTORS_INVOLVED_IN_MEGAKARYOCYTE_DEVELOPMENT_AND_PLATELET_PRODUCTION
Liu	REACTOME_ASPARAGINE_N_LINKED_GLYCOSYLATION
Liu	REACTOME_POTENTIAL_THERAPEUTICS_FOR_SARS
Liu	REACTOME_ANTIGEN_PRESENTATION_FOLDING_ASSEMBLY_AND_PEPTIDE_LOADING_OF_CLASS_I_MHC
Liu	REACTOME_PTK6_REGULATES_RTKS_AND_THEIR_EFFECTORS_AKT1_AND_DOK1
Liu	REACTOME_SHC_RELATED_EVENTS_TRIGGERED_BY_IGF1R
Liu	REACTOME_EGFR_TRANSACTIVATION_BY_GASTRIN
Liu	REACTOME_ACTIVATED_NTRK2_SIGNALS_THROUGH_RAS
Liu	REACTOME_HCMV_EARLY_EVENTS
Liu	REACTOME_GRB2_EVENTS_IN_ERBB2_SIGNALING
Liu	REACTOME_MITOTIC_PROMETAPHASE
Liu	REACTOME_SIGNALING_BY_NUCLEAR_RECEPTORS
Liu	REACTOME_SIGNALING_BY_CYTOSOLIC_FGFR1_FUSION_MUTANTS
Liu	REACTOME_RUNX1_AND_FOXP3_CONTROL_THE_DEVELOPMENT_OF_REGULATORY_T_LYMPHOCYTES_TREGS_
Liu	REACTOME_TRANSPORT_TO_THE_GOLGI_AND_SUBSEQUENT_MODIFICATION
Liu	REACTOME_NEGATIVE_REGULATION_OF_MAPK_PATHWAY
Liu	REACTOME_LDL_CLEARANCE
Liu	REACTOME_SIGNALING_BY_LEPTIN
Liu	REACTOME_MET_ACTIVATES_RAS_SIGNALING
Liu	REACTOME_TICAM1_DEPENDENT_ACTIVATION_OF_IRF3_IRF7
Liu	REACTOME_ACTIVATED_NTRK2_SIGNALS_THROUGH_FRS2_AND_FRS3
Liu	REACTOME_CONSTITUTIVE_SIGNALING_BY_OVEREXPRESSED_ERBB2
Liu	REACTOME_NCAM_SIGNALING_FOR_NEURITE_OUT_GROWTH
Liu	REACTOME_FCERI_MEDIATED_CA_2_MOBILIZATION
Liu	REACTOME_CELL_CYCLE_CHECKPOINTS
Liu	REACTOME_MODULATION_BY_MTB_OF_HOST_IMMUNE_SYSTEM
Liu	REACTOME_SIGNALLING_TO_RAS
Liu	REACTOME_SIGNALING_BY_WNT
Liu	REACTOME_REGULATION_OF_PLK1_ACTIVITY_AT_G2_M_TRANSITION
Liu	REACTOME_ERYTHROPOIETIN_ACTIVATES_PHOSPHOINOSITIDE_3_KINASE_PI3K_
Liu	REACTOME_MITOTIC_SPINDLE_CHECKPOINT
Liu	REACTOME_NEGATIVE_REGULATION_OF_MET_ACTIVITY
Liu	REACTOME_NEUTROPHIL_DEGRANULATION
Liu	REACTOME_MITOTIC_METAPHASE_AND_ANAPHASE
Liu	REACTOME_ROLE_OF_LAT2_NTAL_LAB_ON_CALCIUM_MOBILIZATION
Liu	REACTOME_PROGRAMMED_CELL_DEATH
Liu	REACTOME_SENESCENCE_ASSOCIATED_SECRETORY_PHENOTYPE_SASP_
Liu	REACTOME_SOS_MEDIATED_SIGNALLING
Liu	REACTOME_NEF_MEDIATED_CD8_DOWN_REGULATION
Liu	REACTOME_HCMV_INFECTION
Liu	REACTOME_MYD88_INDEPENDENT_TLR4_CASCADE_
Liu	REACTOME_SHC1_EVENTS_IN_ERBB4_SIGNALING
Liu	REACTOME_REGULATION_OF_INNATE_IMMUNE_RESPONSES_TO_CYTOSOLIC_DNA
Liu	REACTOME_RESOLUTION_OF_SISTER_CHROMATID_COHESION
Liu	REACTOME_SIGNALING_BY_FGFR2_IN_DISEASE
Liu	REACTOME_INTEGRIN_SIGNALING
Liu	REACTOME_SHC_MEDIATED_CASCADE_FGFR3
Liu	REACTOME_SHC_MEDIATED_CASCADE_FGFR4
Liu	REACTOME_INFECTION_WITH_MYCOBACTERIUM_TUBERCULOSIS
Liu	REACTOME_FGFR1_MUTANT_RECEPTOR_ACTIVATION
Liu	REACTOME_NEUROTRANSMITTER_RECEPTORS_AND_POSTSYNAPTIC_SIGNAL_TRANSMISSION
Liu	REACTOME_INTERLEUKIN_9_SIGNALING
Liu	REACTOME_SHC_MEDIATED_CASCADE_FGFR1
Liu	REACTOME_ANTIGEN_ACTIVATES_B_CELL_RECEPTOR_BCR_LEADING_TO_GENERATION_OF_SECOND_MESSENGERS
Liu	REACTOME_EPHB_MEDIATED_FORWARD_SIGNALING
Liu	REACTOME_SIGNALING_BY_MODERATE_KINASE_ACTIVITY_BRAF_MUTANTS
Liu	REACTOME_FRS_MEDIATED_FGFR4_SIGNALING
Liu	REACTOME_FRS_MEDIATED_FGFR3_SIGNALING
Liu	REACTOME_TNFS_BIND_THEIR_PHYSIOLOGICAL_RECEPTORS
Liu	REACTOME_DOWNREGULATION_OF_ERBB2_SIGNALING
Liu	REACTOME_DOWNREGULATION_OF_ERBB4_SIGNALING
Liu	REACTOME_REGULATION_OF_PTEN_LOCALIZATION
Liu	REACTOME_PI3K_AKT_ACTIVATION
Liu	REACTOME_SIGNAL_ATTENUATION
Liu	REACTOME_INLA_MEDIATED_ENTRY_OF_LISTERIA_MONOCYTOGENES_INTO_HOST_CELLS
Liu	REACTOME_MAPK1_ERK2_ACTIVATION
Liu	REACTOME_FRS_MEDIATED_FGFR1_SIGNALING
Liu	REACTOME_CLASS_I_MHC_MEDIATED_ANTIGEN_PROCESSING_PRESENTATION
Liu	REACTOME_FCGR3A_MEDIATED_IL10_SYNTHESIS
Liu	REACTOME_AUTOPHAGY
Liu	REACTOME_MAPK3_ERK1_ACTIVATION
Liu	REACTOME_INTERLEUKIN_21_SIGNALING
Liu	REACTOME_PLASMA_LIPOPROTEIN_CLEARANCE
Liu	REACTOME_ONCOGENE_INDUCED_SENESCENCE
Liu	REACTOME_FRS_MEDIATED_FGFR2_SIGNALING
Liu	REACTOME_INTRINSIC_PATHWAY_FOR_APOPTOSIS
Liu	REACTOME_SIGNAL_TRANSDUCTION_BY_L1
Liu	REACTOME_ANTI_INFLAMMATORY_RESPONSE_FAVOURING_LEISHMANIA_PARASITE_INFECTION
Liu	REACTOME_PLATELET_AGGREGATION_PLUG_FORMATION_
Liu	REACTOME_OVARIAN_TUMOR_DOMAIN_PROTEASES
Liu	REACTOME_GAP_JUNCTION_DEGRADATION
Liu	REACTOME_ROLE_OF_PHOSPHOLIPIDS_IN_PHAGOCYTOSIS
Liu	REACTOME_INTERLEUKIN_12_FAMILY_SIGNALING
Liu	REACTOME_RAF_INDEPENDENT_MAPK1_3_ACTIVATION
Liu	REACTOME_RESPONSE_OF_MTB_TO_PHAGOCYTOSIS
Liu	REACTOME_MAP2K_AND_MAPK_ACTIVATION
Liu	REACTOME_C_TYPE_LECTIN_RECEPTORS_CLRS_
Liu	REACTOME_DOWNREGULATION_OF_ERBB2_ERBB3_SIGNALING
Liu	REACTOME_NOTCH3_ACTIVATION_AND_TRANSMISSION_OF_SIGNAL_TO_THE_NUCLEUS
Liu	REACTOME_TRANSMISSION_ACROSS_CHEMICAL_SYNAPSES
Liu	REACTOME_ESTROGEN_STIMULATED_SIGNALING_THROUGH_PRKCZ
Liu	REACTOME_SIGNALING_BY_BRAF_AND_RAF_FUSIONS
Liu	REACTOME_PTK6_REGULATES_RHO_GTPASES_RAS_GTPASE_AND_MAP_KINASES
Liu	REACTOME_TRAF6_MEDIATED_IRF7_ACTIVATION_IN_TLR7_8_OR_9_SIGNALING
Liu	REACTOME_REGULATION_OF_IFNA_SIGNALING
Liu	REACTOME_OXIDATIVE_STRESS_INDUCED_SENESCENCE
Liu	REACTOME_TRANSCRIPTIONAL_REGULATION_BY_RUNX2
Liu	REACTOME_FCGR_ACTIVATION
Liu	REACTOME_STAT5_ACTIVATION
Liu	REACTOME_ERYTHROPOIETIN_ACTIVATES_STAT5
Liu	REACTOME_TOLL_LIKE_RECEPTOR_9_TLR9_CASCADE
Liu	REACTOME_CYCLIN_D_ASSOCIATED_EVENTS_IN_G1
Liu	REACTOME_TRAF6_MEDIATED_INDUCTION_OF_TAK1_COMPLEX_WITHIN_TLR4_COMPLEX
Liu	REACTOME_PI3K_EVENTS_IN_ERBB2_SIGNALING
Liu	REACTOME_TGF_BETA_RECEPTOR_SIGNALING_IN_EMT_EPITHELIAL_TO_MESENCHYMAL_TRANSITION_
Liu	REACTOME_CELL_CELL_COMMUNICATION
Liu	REACTOME_NETRIN_1_SIGNALING
Liu	REACTOME_MITOTIC_G2_G2_M_PHASES
Liu	REACTOME_SIGNALING_BY_NOTCH3
Liu	REACTOME_TRAFFICKING_OF_GLUR2_CONTAINING_AMPA_RECEPTORS
Liu	REACTOME_CELLULAR_SENESCENCE
Liu	REACTOME_SYNTHESIS_OF_PIPS_AT_THE_PLASMA_MEMBRANE
Liu	REACTOME_NEF_AND_SIGNAL_TRANSDUCTION
Liu	REACTOME_NEGATIVE_REGULATORS_OF_DDX58_IFIH1_SIGNALING
Liu	REACTOME_REGULATION_OF_TP53_ACTIVITY_THROUGH_METHYLATION
Liu	REACTOME_VEGFR2_MEDIATED_CELL_PROLIFERATION
Liu	REACTOME_PTEN_REGULATION
Liu	REACTOME_ONCOGENIC_MAPK_SIGNALING
Liu	REACTOME_LYSOSOME_VESICLE_BIOGENESIS
Liu	REACTOME_OAS_ANTIVIRAL_RESPONSE
Liu	REACTOME_PREVENTION_OF_PHAGOSOMAL_LYSOSOMAL_FUSION
Liu	REACTOME_MYOCLONIC_EPILEPSY_OF_LAFORA
Liu	REACTOME_KINESINS
Liu	REACTOME_SIGNALING_BY_NOTCH
Liu	REACTOME_CD209_DC_SIGN_SIGNALING
Liu	REACTOME_REGULATION_OF_TP53_EXPRESSION_AND_DEGRADATION
Liu	REACTOME_IRAK2_MEDIATED_ACTIVATION_OF_TAK1_COMPLEX
Liu	REACTOME_IKK_COMPLEX_RECRUITMENT_MEDIATED_BY_RIP1
Liu	REACTOME_NEPHRIN_FAMILY_INTERACTIONS
Liu	REACTOME_CYTOSOLIC_SENSORS_OF_PATHOGEN_ASSOCIATED_DNA_
Liu	REACTOME_ALPHA_PROTEIN_KINASE_1_SIGNALING_PATHWAY
Liu	REACTOME_INTERLEUKIN_27_SIGNALING
Liu	REACTOME_TICAM1_TRAF6_DEPENDENT_INDUCTION_OF_TAK1_COMPLEX
Liu	REACTOME_PEXOPHAGY
Liu	REACTOME_JOSEPHIN_DOMAIN_DUBS
Liu	REACTOME_DDX58_IFIH1_MEDIATED_INDUCTION_OF_INTERFERON_ALPHA_BETA
Liu	REACTOME_ESTROGEN_DEPENDENT_NUCLEAR_EVENTS_DOWNSTREAM_OF_ESR_MEMBRANE_SIGNALING
Liu	REACTOME_GAP_JUNCTION_TRAFFICKING_AND_REGULATION
Liu	REACTOME_PLASMA_LIPOPROTEIN_ASSEMBLY_REMODELING_AND_CLEARANCE
Liu	REACTOME_INTERLEUKIN_17_SIGNALING
Liu	REACTOME_REGULATION_OF_RAS_BY_GAPS
Liu	REACTOME_COPI_DEPENDENT_GOLGI_TO_ER_RETROGRADE_TRAFFIC
Liu	REACTOME_TOLL_LIKE_RECEPTOR_TLR1_TLR2_CASCADE
Liu	REACTOME_INTERLEUKIN_35_SIGNALLING
Liu	REACTOME_P75_NTR_RECEPTOR_MEDIATED_SIGNALLING
Liu	REACTOME_SIGNALING_BY_GPCR
Liu	REACTOME_INTERLEUKIN_12_SIGNALING
Liu	REACTOME_CREB1_PHOSPHORYLATION_THROUGH_NMDA_RECEPTOR_MEDIATED_ACTIVATION_OF_RAS_SIGNALING
Liu	REACTOME_INTERLEUKIN_1_FAMILY_SIGNALING
Liu	REACTOME_AURKA_ACTIVATION_BY_TPX2
Liu	REACTOME_SUPPRESSION_OF_PHAGOSOMAL_MATURATION
Liu	REACTOME_P75NTR_RECRUITS_SIGNALLING_COMPLEXES
Liu	REACTOME_IRAK1_RECRUITS_IKK_COMPLEX
Liu	REACTOME_P38MAPK_EVENTS
Liu	REACTOME_NF_KB_IS_ACTIVATED_AND_SIGNALS_SURVIVAL
Liu	REACTOME_PROLACTIN_RECEPTOR_SIGNALING
Liu	REACTOME_TNFR1_INDUCED_NFKAPPAB_SIGNALING_PATHWAY
Liu	REACTOME_DEATH_RECEPTOR_SIGNALLING
Liu	REACTOME_TRAFFICKING_OF_AMPA_RECEPTORS
Liu	REACTOME_MITOPHAGY
Liu	REACTOME_EPHA_MEDIATED_GROWTH_CONE_COLLAPSE
Liu	REACTOME_DCC_MEDIATED_ATTRACTIVE_SIGNALING
Liu	REACTOME_CELL_DEATH_SIGNALLING_VIA_NRAGE_NRIF_AND_NADE
Kim	REACTOME_CD28_CO_STIMULATION
Kim	REACTOME_SIGNALING_BY_NTRKS
Kim	REACTOME_DAP12_INTERACTIONS
Kim	REACTOME_INNATE_IMMUNE_SYSTEM
Kim	REACTOME_DISEASES_OF_SIGNAL_TRANSDUCTION_BY_GROWTH_FACTOR_RECEPTORS_AND_SECOND_MESSENGERS
Kim	REACTOME_ADAPTIVE_IMMUNE_SYSTEM
Kim	REACTOME_CYTOKINE_SIGNALING_IN_IMMUNE_SYSTEM
Kim	REACTOME_INFECTIOUS_DISEASE
Kim	REACTOME_DEVELOPMENTAL_BIOLOGY
Kim	REACTOME_SIGNALING_BY_ERBB2_ECD_MUTANTS
Kim	REACTOME_MHC_CLASS_II_ANTIGEN_PRESENTATION
Kim	REACTOME_GOLGI_TO_ER_RETROGRADE_TRANSPORT
Kim	REACTOME_CLATHRIN_MEDIATED_ENDOCYTOSIS
Kim	REACTOME_SIGNALING_BY_KIT_IN_DISEASE
Kim	REACTOME_SIGNALING_BY_ERBB4
Kim	REACTOME_CONSTITUTIVE_SIGNALING_BY_LIGAND_RESPONSIVE_EGFR_CANCER_VARIANTS
Kim	REACTOME_SIGNALING_BY_ERBB2
Kim	REACTOME_SIGNALING_BY_PDGFRA_TRANSMEMBRANE_JUXTAMEMBRANE_AND_KINASE_DOMAIN_MUTANTS
Kim	REACTOME_NERVOUS_SYSTEM_DEVELOPMENT
Kim	REACTOME_SIGNALING_BY_RECEPTOR_TYROSINE_KINASES
Kim	REACTOME_INTERFERON_GAMMA_SIGNALING
Kim	REACTOME_CONSTITUTIVE_SIGNALING_BY_EGFRVIII
Kim	REACTOME_VESICLE_MEDIATED_TRANSPORT
Kim	REACTOME_INTERLEUKIN_3_INTERLEUKIN_5_AND_GM_CSF_SIGNALING
Kim	REACTOME_SIGNALING_BY_FGFR1
Kim	REACTOME_FLT3_SIGNALING
Kim	REACTOME_SIGNALING_BY_FGFR2
Kim	REACTOME_SIGNALING_BY_FGFR3
Kim	REACTOME_SIGNALING_BY_FGFR4
Kim	REACTOME_INTERFERON_SIGNALING
Kim	REACTOME_REGULATION_OF_SIGNALING_BY_CBL
Kim	REACTOME_FCERI_MEDIATED_MAPK_ACTIVATION
Kim	REACTOME_INTERLEUKIN_RECEPTOR_SHC_SIGNALING
Kim	REACTOME_RETROGRADE_NEUROTROPHIN_SIGNALLING
Kim	REACTOME_FC_EPSILON_RECEPTOR_FCERI_SIGNALING
Kim	REACTOME_DAP12_SIGNALING
Kim	REACTOME_INTERLEUKIN_4_AND_INTERLEUKIN_13_SIGNALING
Kim	REACTOME_SIGNALING_BY_SCF_KIT
Kim	REACTOME_DISEASE
Kim	REACTOME_SIGNALING_BY_EGFR_IN_CANCER
Kim	REACTOME_CONSTITUTIVE_SIGNALING_BY_ABERRANT_PI3K_IN_CANCER
Kim	REACTOME_PI3K_AKT_SIGNALING_IN_CANCER
Kim	REACTOME_NEF_MEDIATES_DOWN_MODULATION_OF_CELL_SURFACE_RECEPTORS_BY_RECRUITING_THEM_TO_CLATHRIN_ADAPTERS
Kim	REACTOME_THE_ROLE_OF_NEF_IN_HIV_1_REPLICATION_AND_DISEASE_PATHOGENESIS
Kim	REACTOME_INTERFERON_ALPHA_BETA_SIGNALING
Kim	REACTOME_SIGNALING_BY_MET
Kim	REACTOME_CARGO_RECOGNITION_FOR_CLATHRIN_MEDIATED_ENDOCYTOSIS
Kim	REACTOME_SIGNALING_BY_EGFR
Kim	REACTOME_DOWNSTREAM_SIGNAL_TRANSDUCTION
Kim	REACTOME_SIGNALING_BY_PDGF
Kim	REACTOME_L1CAM_INTERACTIONS
Kim	REACTOME_CELL_SURFACE_INTERACTIONS_AT_THE_VASCULAR_WALL
Kim	REACTOME_INTRA_GOLGI_AND_RETROGRADE_GOLGI_TO_ER_TRAFFIC
Kim	REACTOME_GENERATION_OF_SECOND_MESSENGER_MOLECULES
Kim	REACTOME_TCR_SIGNALING
Kim	REACTOME_SIGNALING_BY_FGFR
Kim	REACTOME_FCGAMMA_RECEPTOR_FCGR_DEPENDENT_PHAGOCYTOSIS
Kim	REACTOME_GPVI_MEDIATED_ACTIVATION_CASCADE
Kim	REACTOME_MEMBRANE_TRAFFICKING
Kim	REACTOME_PD_1_SIGNALING
Kim	REACTOME_SIGNALING_BY_INTERLEUKINS
Kim	REACTOME_NEGATIVE_REGULATION_OF_THE_PI3K_AKT_NETWORK
Kim	REACTOME_COSTIMULATION_BY_THE_CD28_FAMILY
Kim	REACTOME_MAPK_FAMILY_SIGNALING_CASCADES
Kim	REACTOME_IMMUNOREGULATORY_INTERACTIONS_BETWEEN_A_LYMPHOID_AND_A_NON_LYMPHOID_CELL
Kim	REACTOME_HEMOSTASIS
Kim	REACTOME_RECYCLING_PATHWAY_OF_L1
Kim	REACTOME_INTERLEUKIN_2_FAMILY_SIGNALING
Kim	REACTOME_PLATELET_ACTIVATION_SIGNALING_AND_AGGREGATION
Kim	REACTOME_INTRACELLULAR_SIGNALING_BY_SECOND_MESSENGERS
Kim	REACTOME_SIGNALING_BY_ERYTHROPOIETIN
Kim	REACTOME_SIGNALING_BY_NTRK2_TRKB_
Kim	REACTOME_SPRY_REGULATION_OF_FGF_SIGNALING
Kim	REACTOME_ROLE_OF_LAT2_NTAL_LAB_ON_CALCIUM_MOBILIZATION
Kim	REACTOME_HOST_INTERACTIONS_OF_HIV_FACTORS
Kim	REACTOME_COPI_INDEPENDENT_GOLGI_TO_ER_RETROGRADE_TRAFFIC
Kim	REACTOME_CD28_DEPENDENT_VAV1_PATHWAY
Kim	REACTOME_TIE2_SIGNALING
Kim	REACTOME_SIGNALING_BY_PTK6
Kim	REACTOME_INTERLEUKIN_2_SIGNALING
Kim	REACTOME_HSP90_CHAPERONE_CYCLE_FOR_STEROID_HORMONE_RECEPTORS_SHR_
Kim	REACTOME_NEF_MEDIATED_CD4_DOWN_REGULATION
Kim	REACTOME_SIGNALING_BY_PDGFR_IN_DISEASE
Kim	REACTOME_EXTRA_NUCLEAR_ESTROGEN_SIGNALING
Kim	REACTOME_INTERLEUKIN_15_SIGNALING
Kim	REACTOME_CTLA4_INHIBITORY_SIGNALING
Kim	REACTOME_RHO_GTPASES_ACTIVATE_FORMINS
Kim	REACTOME_EPH_EPHRIN_MEDIATED_REPULSION_OF_CELLS
Kim	REACTOME_RET_SIGNALING
Kim	REACTOME_FCERI_MEDIATED_CA_2_MOBILIZATION
Kim	REACTOME_ANTIVIRAL_MECHANISM_BY_IFN_STIMULATED_GENES
Kim	REACTOME_CD28_DEPENDENT_PI3K_AKT_SIGNALING
Kim	REACTOME_INSULIN_RECEPTOR_SIGNALLING_CASCADE
Kim	REACTOME_COPI_MEDIATED_ANTEROGRADE_TRANSPORT
Kim	REACTOME_SIGNALING_BY_NTRK3_TRKC_
Kim	REACTOME_REGULATION_OF_KIT_SIGNALING
Kim	REACTOME_INTERLEUKIN_6_SIGNALING
Kim	REACTOME_SIGNALING_BY_ERBB2_IN_CANCER
Kim	REACTOME_GROWTH_HORMONE_RECEPTOR_SIGNALING
Kim	REACTOME_SIGNALING_BY_THE_B_CELL_RECEPTOR_BCR_
Kim	REACTOME_GAB1_SIGNALOSOME
Kim	REACTOME_PARASITE_INFECTION
Kim	REACTOME_EPH_EPHRIN_SIGNALING
Kim	REACTOME_FCGR_ACTIVATION
Kim	REACTOME_PECAM1_INTERACTIONS
Kim	REACTOME_SIGNALING_BY_FGFR1_IN_DISEASE
Kim	REACTOME_ANTIGEN_PROCESSING_CROSS_PRESENTATION
Kim	REACTOME_CELL_CYCLE_MITOTIC
Kim	REACTOME_ERYTHROPOIETIN_ACTIVATES_RAS
Kim	REACTOME_FACTORS_INVOLVED_IN_MEGAKARYOCYTE_DEVELOPMENT_AND_PLATELET_PRODUCTION
Kim	REACTOME_NEGATIVE_REGULATION_OF_FGFR3_SIGNALING
Kim	REACTOME_ANTIGEN_ACTIVATES_B_CELL_RECEPTOR_BCR_LEADING_TO_GENERATION_OF_SECOND_MESSENGERS
Kim	REACTOME_TOLL_LIKE_RECEPTOR_4_TLR4_CASCADE
Kim	REACTOME_EGFR_DOWNREGULATION
Kim	REACTOME_NEGATIVE_REGULATION_OF_FGFR4_SIGNALING
Kim	REACTOME_AGGREPHAGY
Kim	REACTOME_ER_TO_GOLGI_ANTEROGRADE_TRANSPORT
Kim	REACTOME_NEGATIVE_REGULATION_OF_FGFR1_SIGNALING
Kim	REACTOME_ROLE_OF_PHOSPHOLIPIDS_IN_PHAGOCYTOSIS
Kim	REACTOME_M_PHASE
Kim	REACTOME_NEGATIVE_REGULATION_OF_FGFR2_SIGNALING
Kim	REACTOME_SIGNALING_BY_FGFR4_IN_DISEASE
Kim	REACTOME_SIGNALING_BY_INSULIN_RECEPTOR
Kim	REACTOME_DOWNSTREAM_SIGNALING_OF_ACTIVATED_FGFR3
Kim	REACTOME_LEISHMANIA_INFECTION
Kim	REACTOME_ACTIVATION_OF_IRF3_IRF7_MEDIATED_BY_TBK1_IKK_EPSILON
Kim	REACTOME_BETA_CATENIN_INDEPENDENT_WNT_SIGNALING
Kim	REACTOME_DOWNSTREAM_SIGNALING_OF_ACTIVATED_FGFR4
Kim	REACTOME_ENDOSOMAL_VACUOLAR_PATHWAY
Kim	REACTOME_HIV_INFECTION
Kim	REACTOME_SIGNALING_BY_VEGF
Kim	REACTOME_FCGR3A_MEDIATED_IL10_SYNTHESIS
Kim	REACTOME_SARS_COV_INFECTIONS
Kim	REACTOME_TOLL_LIKE_RECEPTOR_CASCADES
Kim	REACTOME_VLDLR_INTERNALISATION_AND_DEGRADATION
Kim	REACTOME_SEPARATION_OF_SISTER_CHROMATIDS
Kim	REACTOME_SIGNALING_BY_RHO_GTPASES
Kim	REACTOME_DOWNSTREAM_SIGNALING_OF_ACTIVATED_FGFR1
Kim	REACTOME_DOWNSTREAM_SIGNALING_OF_ACTIVATED_FGFR2
Kim	REACTOME_ASPARAGINE_N_LINKED_GLYCOSYLATION
Kim	REACTOME_PCP_CE_PATHWAY
Kim	REACTOME_TRANSPORT_TO_THE_GOLGI_AND_SUBSEQUENT_MODIFICATION
Kim	REACTOME_LISTERIA_MONOCYTOGENES_ENTRY_INTO_HOST_CELLS
Kim	REACTOME_INTERLEUKIN_10_SIGNALING
Kim	REACTOME_SHC1_EVENTS_IN_EGFR_SIGNALING
Kim	REACTOME_WNT5A_DEPENDENT_INTERNALIZATION_OF_FZD2_FZD5_AND_ROR2
Kim	REACTOME_RHO_GTPASE_EFFECTORS
Kim	REACTOME_MITOTIC_PROMETAPHASE
Kim	REACTOME_TNFR2_NON_CANONICAL_NF_KB_PATHWAY
Kim	REACTOME_CELL_CYCLE
Kim	REACTOME_SIGNALING_BY_FGFR_IN_DISEASE
Kim	REACTOME_REGULATION_OF_IFNG_SIGNALING
Kim	REACTOME_SELECTIVE_AUTOPHAGY
Kim	REACTOME_INTERLEUKIN_7_SIGNALING
Kim	REACTOME_INLB_MEDIATED_ENTRY_OF_LISTERIA_MONOCYTOGENES_INTO_HOST_CELL
Kim	REACTOME_WNT5A_DEPENDENT_INTERNALIZATION_OF_FZD4
Kim	REACTOME_INTERLEUKIN_6_FAMILY_SIGNALING
Kim	REACTOME_MITOTIC_SPINDLE_CHECKPOINT
Kim	REACTOME_PTK6_REGULATES_RTKS_AND_THEIR_EFFECTORS_AKT1_AND_DOK1
Kim	REACTOME_SIGNALING_BY_FGFR3_FUSIONS_IN_CANCER
Kim	REACTOME_POTENTIAL_THERAPEUTICS_FOR_SARS
Kim	REACTOME_ANTIGEN_PRESENTATION_FOLDING_ASSEMBLY_AND_PEPTIDE_LOADING_OF_CLASS_I_MHC
Kim	REACTOME_INTERLEUKIN_20_FAMILY_SIGNALING
Kim	REACTOME_SIGNALING_BY_TYPE_1_INSULIN_LIKE_GROWTH_FACTOR_1_RECEPTOR_IGF1R_
Kim	REACTOME_SIGNALING_BY_CYTOSOLIC_FGFR1_FUSION_MUTANTS
Kim	REACTOME_GASTRIN_CREB_SIGNALLING_PATHWAY_VIA_PKC_AND_MAPK
Kim	REACTOME_RUNX1_AND_FOXP3_CONTROL_THE_DEVELOPMENT_OF_REGULATORY_T_LYMPHOCYTES_TREGS_
Kim	REACTOME_SIGNAL_ATTENUATION
Kim	REACTOME_MITOTIC_METAPHASE_AND_ANAPHASE
Kim	REACTOME_RESOLUTION_OF_SISTER_CHROMATID_COHESION
Kim	REACTOME_SIGNALING_BY_LEPTIN
Kim	REACTOME_KINESINS
Kim	REACTOME_LDL_CLEARANCE
Kim	REACTOME_ERYTHROPOIETIN_ACTIVATES_PHOSPHOINOSITIDE_3_KINASE_PI3K_
Kim	REACTOME_TICAM1_DEPENDENT_ACTIVATION_OF_IRF3_IRF7
Kim	REACTOME_CELLULAR_RESPONSES_TO_EXTERNAL_STIMULI
Kim	REACTOME_NEGATIVE_REGULATION_OF_MET_ACTIVITY
Kim	REACTOME_SHC1_EVENTS_IN_ERBB2_SIGNALING
Kim	REACTOME_IRS_MEDIATED_SIGNALLING
Kim	REACTOME_REGULATION_OF_PLK1_ACTIVITY_AT_G2_M_TRANSITION
Kim	REACTOME_SIGNALLING_TO_ERKS
Kim	REACTOME_ESR_MEDIATED_SIGNALING
Kim	REACTOME_CELL_CYCLE_CHECKPOINTS
Kim	REACTOME_MODULATION_BY_MTB_OF_HOST_IMMUNE_SYSTEM
Kim	REACTOME_ACTIVATED_NTRK3_SIGNALS_THROUGH_RAS
Kim	REACTOME_NEF_MEDIATED_CD8_DOWN_REGULATION
Kim	REACTOME_RAS_PROCESSING
Kim	REACTOME_TRANSCRIPTIONAL_REGULATION_BY_RUNX1
Kim	REACTOME_GRB2_EVENTS_IN_ERBB2_SIGNALING
Kim	REACTOME_REGULATION_OF_INNATE_IMMUNE_RESPONSES_TO_CYTOSOLIC_DNA
Kim	REACTOME_NEUTROPHIL_DEGRANULATION
Kim	REACTOME_EGFR_TRANSACTIVATION_BY_GASTRIN
Kim	REACTOME_ACTIVATED_NTRK2_SIGNALS_THROUGH_RAS
Kim	REACTOME_SHC_RELATED_EVENTS_TRIGGERED_BY_IGF1R
Kim	REACTOME_MYD88_INDEPENDENT_TLR4_CASCADE_
Kim	REACTOME_INTERLEUKIN_12_FAMILY_SIGNALING
Kim	REACTOME_PROGRAMMED_CELL_DEATH
Kim	REACTOME_INFECTION_WITH_MYCOBACTERIUM_TUBERCULOSIS
Kim	REACTOME_COPI_DEPENDENT_GOLGI_TO_ER_RETROGRADE_TRAFFIC
Kim	REACTOME_NEGATIVE_REGULATION_OF_MAPK_PATHWAY
Kim	REACTOME_INTEGRIN_SIGNALING
Kim	REACTOME_G_ALPHA_Q_SIGNALLING_EVENTS
Kim	REACTOME_DOWNREGULATION_OF_ERBB2_SIGNALING
Kim	REACTOME_TNFS_BIND_THEIR_PHYSIOLOGICAL_RECEPTORS
Kim	REACTOME_MAPK1_ERK2_ACTIVATION
Kim	REACTOME_INTERLEUKIN_9_SIGNALING
Kim	REACTOME_PI3K_AKT_ACTIVATION
Kim	REACTOME_DOWNREGULATION_OF_ERBB4_SIGNALING
Kim	REACTOME_CONSTITUTIVE_SIGNALING_BY_OVEREXPRESSED_ERBB2
Kim	REACTOME_INLA_MEDIATED_ENTRY_OF_LISTERIA_MONOCYTOGENES_INTO_HOST_CELLS
Kim	REACTOME_REGULATION_OF_PTEN_LOCALIZATION
Kim	REACTOME_NCAM_SIGNALING_FOR_NEURITE_OUT_GROWTH
Kim	REACTOME_FGFR1_MUTANT_RECEPTOR_ACTIVATION
Kim	REACTOME_ANTI_INFLAMMATORY_RESPONSE_FAVOURING_LEISHMANIA_PARASITE_INFECTION
Kim	REACTOME_MET_ACTIVATES_RAS_SIGNALING
Kim	REACTOME_ACTIVATED_NTRK2_SIGNALS_THROUGH_FRS2_AND_FRS3
Kim	REACTOME_MAPK3_ERK1_ACTIVATION
Kim	REACTOME_INTERLEUKIN_21_SIGNALING
Kim	REACTOME_SIGNALLING_TO_RAS
Kim	REACTOME_PLASMA_LIPOPROTEIN_CLEARANCE
Kim	REACTOME_ONCOGENE_INDUCED_SENESCENCE
Kim	REACTOME_SIGNAL_TRANSDUCTION_BY_L1
Kim	REACTOME_AUTOPHAGY
Kim	REACTOME_INTRINSIC_PATHWAY_FOR_APOPTOSIS
Kim	REACTOME_RESPONSE_OF_MTB_TO_PHAGOCYTOSIS
Kim	REACTOME_RAF_INDEPENDENT_MAPK1_3_ACTIVATION
Kim	REACTOME_CLASS_I_MHC_MEDIATED_ANTIGEN_PROCESSING_PRESENTATION
Kim	REACTOME_SIGNALING_BY_WNT
Kim	REACTOME_GAP_JUNCTION_DEGRADATION
Kim	REACTOME_SIGNALING_BY_NUCLEAR_RECEPTORS
Kim	REACTOME_OVARIAN_TUMOR_DOMAIN_PROTEASES
Kim	REACTOME_SHC1_EVENTS_IN_ERBB4_SIGNALING
Kim	REACTOME_DOWNREGULATION_OF_ERBB2_ERBB3_SIGNALING
Kim	REACTOME_TRAF6_MEDIATED_IRF7_ACTIVATION_IN_TLR7_8_OR_9_SIGNALING
Kim	REACTOME_PLATELET_AGGREGATION_PLUG_FORMATION_
Kim	REACTOME_SOS_MEDIATED_SIGNALLING
Kim	REACTOME_NOTCH3_ACTIVATION_AND_TRANSMISSION_OF_SIGNAL_TO_THE_NUCLEUS
Kim	REACTOME_HCMV_EARLY_EVENTS
Kim	REACTOME_EPHB_MEDIATED_FORWARD_SIGNALING
Kim	REACTOME_SIGNALING_BY_FGFR2_IN_DISEASE
Kim	REACTOME_NEUROTRANSMITTER_RECEPTORS_AND_POSTSYNAPTIC_SIGNAL_TRANSMISSION
Kim	REACTOME_SIGNALING_BY_MODERATE_KINASE_ACTIVITY_BRAF_MUTANTS
Kim	REACTOME_STAT5_ACTIVATION
Kim	REACTOME_ERYTHROPOIETIN_ACTIVATES_STAT5
Kim	REACTOME_PI3K_EVENTS_IN_ERBB2_SIGNALING
Kim	REACTOME_TGF_BETA_RECEPTOR_SIGNALING_IN_EMT_EPITHELIAL_TO_MESENCHYMAL_TRANSITION_
Kim	REACTOME_TRAF6_MEDIATED_INDUCTION_OF_TAK1_COMPLEX_WITHIN_TLR4_COMPLEX
Kim	REACTOME_INTERLEUKIN_12_SIGNALING
Kim	REACTOME_TRANSCRIPTIONAL_REGULATION_BY_RUNX2
Kim	REACTOME_CYCLIN_D_ASSOCIATED_EVENTS_IN_G1
Kim	REACTOME_SHC_MEDIATED_CASCADE_FGFR3
Kim	REACTOME_TRAFFICKING_OF_GLUR2_CONTAINING_AMPA_RECEPTORS
Kim	REACTOME_TOLL_LIKE_RECEPTOR_9_TLR9_CASCADE
Kim	REACTOME_SIGNALING_BY_NOTCH3
Kim	REACTOME_NEF_AND_SIGNAL_TRANSDUCTION
Kim	REACTOME_INTERLEUKIN_17_SIGNALING
Kim	REACTOME_CELL_CELL_COMMUNICATION
Kim	REACTOME_NETRIN_1_SIGNALING
Kim	REACTOME_REGULATION_OF_TP53_ACTIVITY_THROUGH_METHYLATION
Kim	REACTOME_HCMV_INFECTION
Kim	REACTOME_MITOTIC_G2_G2_M_PHASES
Kim	REACTOME_SYNTHESIS_OF_PIPS_AT_THE_PLASMA_MEMBRANE
Kim	REACTOME_SHC_MEDIATED_CASCADE_FGFR4
Kim	REACTOME_FRS_MEDIATED_FGFR3_SIGNALING
Kim	REACTOME_NEGATIVE_REGULATORS_OF_DDX58_IFIH1_SIGNALING
Kim	REACTOME_PREVENTION_OF_PHAGOSOMAL_LYSOSOMAL_FUSION
Kim	REACTOME_OAS_ANTIVIRAL_RESPONSE
Kim	REACTOME_MYOCLONIC_EPILEPSY_OF_LAFORA
Kim	REACTOME_LYSOSOME_VESICLE_BIOGENESIS
Kim	REACTOME_SHC_MEDIATED_CASCADE_FGFR1
Kim	REACTOME_PTEN_REGULATION
Kim	REACTOME_C_TYPE_LECTIN_RECEPTORS_CLRS_
Kim	REACTOME_FRS_MEDIATED_FGFR4_SIGNALING
Kim	REACTOME_REGULATION_OF_TP53_EXPRESSION_AND_DEGRADATION
Kim	REACTOME_IRAK2_MEDIATED_ACTIVATION_OF_TAK1_COMPLEX
Kim	REACTOME_SENESCENCE_ASSOCIATED_SECRETORY_PHENOTYPE_SASP_
Kim	REACTOME_FRS_MEDIATED_FGFR1_SIGNALING
Kim	REACTOME_MAP2K_AND_MAPK_ACTIVATION
Kim	REACTOME_NEPHRIN_FAMILY_INTERACTIONS
Kim	REACTOME_IKK_COMPLEX_RECRUITMENT_MEDIATED_BY_RIP1
Kim	REACTOME_PEXOPHAGY
Kim	REACTOME_TICAM1_TRAF6_DEPENDENT_INDUCTION_OF_TAK1_COMPLEX
Kim	REACTOME_ALPHA_PROTEIN_KINASE_1_SIGNALING_PATHWAY
Kim	REACTOME_INTERLEUKIN_27_SIGNALING
Kim	REACTOME_FRS_MEDIATED_FGFR2_SIGNALING
Kim	REACTOME_ESTROGEN_DEPENDENT_NUCLEAR_EVENTS_DOWNSTREAM_OF_ESR_MEMBRANE_SIGNALING
Kim	REACTOME_CYTOSOLIC_SENSORS_OF_PATHOGEN_ASSOCIATED_DNA_
Kim	REACTOME_SIGNALING_BY_BRAF_AND_RAF_FUSIONS
Kim	REACTOME_INTERLEUKIN_35_SIGNALLING
Kim	REACTOME_JOSEPHIN_DOMAIN_DUBS
Kim	REACTOME_TRANSMISSION_ACROSS_CHEMICAL_SYNAPSES
Kim	REACTOME_REGULATION_OF_IFNA_SIGNALING
IMvigor210	REACTOME_SIGNALING_BY_RECEPTOR_TYROSINE_KINASES
IMvigor210	REACTOME_DAP12_INTERACTIONS
IMvigor210	REACTOME_INTERLEUKIN_2_FAMILY_SIGNALING
IMvigor210	REACTOME_SPRY_REGULATION_OF_FGF_SIGNALING
IMvigor210	REACTOME_ADAPTIVE_IMMUNE_SYSTEM
IMvigor210	REACTOME_CYTOKINE_SIGNALING_IN_IMMUNE_SYSTEM
IMvigor210	REACTOME_SIGNALING_BY_PDGFR_IN_DISEASE
IMvigor210	REACTOME_DEVELOPMENTAL_BIOLOGY
IMvigor210	REACTOME_INTERLEUKIN_4_AND_INTERLEUKIN_13_SIGNALING
IMvigor210	REACTOME_SIGNALING_BY_EGFR_IN_CANCER
IMvigor210	REACTOME_DISEASE
IMvigor210	REACTOME_SIGNALING_BY_KIT_IN_DISEASE
IMvigor210	REACTOME_SIGNALING_BY_VEGF
IMvigor210	REACTOME_SIGNALING_BY_EGFR
IMvigor210	REACTOME_NERVOUS_SYSTEM_DEVELOPMENT
IMvigor210	REACTOME_DISEASES_OF_SIGNAL_TRANSDUCTION_BY_GROWTH_FACTOR_RECEPTORS_AND_SECOND_MESSENGERS
IMvigor210	REACTOME_NEGATIVE_REGULATION_OF_THE_PI3K_AKT_NETWORK
IMvigor210	REACTOME_CONSTITUTIVE_SIGNALING_BY_LIGAND_RESPONSIVE_EGFR_CANCER_VARIANTS
IMvigor210	REACTOME_SIGNALING_BY_INTERLEUKINS
IMvigor210	REACTOME_PLATELET_ACTIVATION_SIGNALING_AND_AGGREGATION
IMvigor210	REACTOME_SIGNALING_BY_ERBB2_IN_CANCER
IMvigor210	REACTOME_SIGNALING_BY_ERBB2
IMvigor210	REACTOME_DOWNSTREAM_SIGNAL_TRANSDUCTION
IMvigor210	REACTOME_SIGNALING_BY_PDGFRA_TRANSMEMBRANE_JUXTAMEMBRANE_AND_KINASE_DOMAIN_MUTANTS
IMvigor210	REACTOME_SIGNALING_BY_PDGF
IMvigor210	REACTOME_SIGNALING_BY_NTRKS
IMvigor210	REACTOME_PD_1_SIGNALING
IMvigor210	REACTOME_IMMUNOREGULATORY_INTERACTIONS_BETWEEN_A_LYMPHOID_AND_A_NON_LYMPHOID_CELL
IMvigor210	REACTOME_REGULATION_OF_SIGNALING_BY_CBL
IMvigor210	REACTOME_TOLL_LIKE_RECEPTOR_4_TLR4_CASCADE
IMvigor210	REACTOME_INTERFERON_SIGNALING
IMvigor210	REACTOME_MAPK_FAMILY_SIGNALING_CASCADES
IMvigor210	REACTOME_SIGNALING_BY_MET
IMvigor210	REACTOME_INTERFERON_ALPHA_BETA_SIGNALING
IMvigor210	REACTOME_TCR_SIGNALING
IMvigor210	REACTOME_MYD88_INDEPENDENT_TLR4_CASCADE_
IMvigor210	REACTOME_PI3K_AKT_SIGNALING_IN_CANCER
IMvigor210	REACTOME_SIGNALING_BY_ERBB2_ECD_MUTANTS
IMvigor210	REACTOME_SIGNALING_BY_SCF_KIT
IMvigor210	REACTOME_LEISHMANIA_INFECTION
IMvigor210	REACTOME_GENERATION_OF_SECOND_MESSENGER_MOLECULES
IMvigor210	REACTOME_CONSTITUTIVE_SIGNALING_BY_EGFRVIII
IMvigor210	REACTOME_CELL_SURFACE_INTERACTIONS_AT_THE_VASCULAR_WALL
IMvigor210	REACTOME_COSTIMULATION_BY_THE_CD28_FAMILY
IMvigor210	REACTOME_CD28_CO_STIMULATION
IMvigor210	REACTOME_FCGAMMA_RECEPTOR_FCGR_DEPENDENT_PHAGOCYTOSIS
IMvigor210	REACTOME_THE_ROLE_OF_NEF_IN_HIV_1_REPLICATION_AND_DISEASE_PATHOGENESIS
IMvigor210	REACTOME_CTLA4_INHIBITORY_SIGNALING
IMvigor210	REACTOME_FC_EPSILON_RECEPTOR_FCERI_SIGNALING
IMvigor210	REACTOME_CONSTITUTIVE_SIGNALING_BY_ABERRANT_PI3K_IN_CANCER
IMvigor210	REACTOME_ESR_MEDIATED_SIGNALING
IMvigor210	REACTOME_SIGNALING_BY_ERBB4
IMvigor210	REACTOME_DAP12_SIGNALING
IMvigor210	REACTOME_INNATE_IMMUNE_SYSTEM
IMvigor210	REACTOME_SIGNALING_BY_THE_B_CELL_RECEPTOR_BCR_
IMvigor210	REACTOME_SIGNALING_BY_FGFR1
IMvigor210	REACTOME_INTRACELLULAR_SIGNALING_BY_SECOND_MESSENGERS
IMvigor210	REACTOME_SIGNALING_BY_FGFR2
IMvigor210	REACTOME_SIGNALING_BY_FGFR3
IMvigor210	REACTOME_SIGNALING_BY_FGFR4
IMvigor210	REACTOME_INTERLEUKIN_10_SIGNALING
IMvigor210	REACTOME_CLATHRIN_MEDIATED_ENDOCYTOSIS
IMvigor210	REACTOME_SIGNALING_BY_FGFR
IMvigor210	REACTOME_MHC_CLASS_II_ANTIGEN_PRESENTATION
IMvigor210	REACTOME_INTERLEUKIN_2_SIGNALING
IMvigor210	REACTOME_SIGNALING_BY_PTK6
IMvigor210	REACTOME_TOLL_LIKE_RECEPTOR_CASCADES
IMvigor210	REACTOME_FCERI_MEDIATED_MAPK_ACTIVATION
IMvigor210	REACTOME_INFECTIOUS_DISEASE
IMvigor210	REACTOME_EXTRA_NUCLEAR_ESTROGEN_SIGNALING
IMvigor210	REACTOME_CARGO_RECOGNITION_FOR_CLATHRIN_MEDIATED_ENDOCYTOSIS
IMvigor210	REACTOME_HEMOSTASIS
IMvigor210	REACTOME_INTERLEUKIN_3_INTERLEUKIN_5_AND_GM_CSF_SIGNALING
IMvigor210	REACTOME_TOLL_LIKE_RECEPTOR_TLR1_TLR2_CASCADE
IMvigor210	REACTOME_INTERLEUKIN_RECEPTOR_SHC_SIGNALING
IMvigor210	REACTOME_SIGNALING_BY_ERYTHROPOIETIN
IMvigor210	REACTOME_GPVI_MEDIATED_ACTIVATION_CASCADE
IMvigor210	REACTOME_TOLL_LIKE_RECEPTOR_9_TLR9_CASCADE
IMvigor210	REACTOME_SIGNALING_BY_NTRK2_TRKB_
IMvigor210	REACTOME_PECAM1_INTERACTIONS
IMvigor210	REACTOME_NEGATIVE_REGULATION_OF_FGFR3_SIGNALING
IMvigor210	REACTOME_INTERFERON_GAMMA_SIGNALING
IMvigor210	REACTOME_NEGATIVE_REGULATION_OF_FGFR4_SIGNALING
IMvigor210	REACTOME_INTERLEUKIN_15_SIGNALING
IMvigor210	REACTOME_FLT3_SIGNALING
IMvigor210	REACTOME_TIE2_SIGNALING
IMvigor210	REACTOME_SIGNALING_BY_NUCLEAR_RECEPTORS
IMvigor210	REACTOME_INTERLEUKIN_6_SIGNALING
IMvigor210	REACTOME_NEGATIVE_REGULATION_OF_FGFR2_SIGNALING
IMvigor210	REACTOME_NEGATIVE_REGULATION_OF_FGFR1_SIGNALING
IMvigor210	REACTOME_ROLE_OF_LAT2_NTAL_LAB_ON_CALCIUM_MOBILIZATION
IMvigor210	REACTOME_INTERLEUKIN_7_SIGNALING
IMvigor210	REACTOME_SIGNALING_BY_NTRK3_TRKC_
IMvigor210	REACTOME_ANTIGEN_PROCESSING_CROSS_PRESENTATION
IMvigor210	REACTOME_CD28_DEPENDENT_VAV1_PATHWAY
IMvigor210	REACTOME_TOLL_LIKE_RECEPTOR_10_TLR10_CASCADE
IMvigor210	REACTOME_INTERLEUKIN_17_SIGNALING
IMvigor210	REACTOME_SIGNALING_BY_FGFR1_IN_DISEASE
IMvigor210	REACTOME_ERYTHROPOIETIN_ACTIVATES_RAS
IMvigor210	REACTOME_PARASITE_INFECTION
IMvigor210	REACTOME_INTEGRIN_SIGNALING
IMvigor210	REACTOME_EPH_EPHRIN_SIGNALING
IMvigor210	REACTOME_RET_SIGNALING
IMvigor210	REACTOME_INSULIN_RECEPTOR_SIGNALLING_CASCADE
IMvigor210	REACTOME_INTERLEUKIN_20_FAMILY_SIGNALING
IMvigor210	REACTOME_SIGNALING_BY_WNT
IMvigor210	REACTOME_ANTIGEN_ACTIVATES_B_CELL_RECEPTOR_BCR_LEADING_TO_GENERATION_OF_SECOND_MESSENGERS
IMvigor210	REACTOME_C_TYPE_LECTIN_RECEPTORS_CLRS_
IMvigor210	REACTOME_DOWNSTREAM_SIGNALING_OF_ACTIVATED_FGFR3
IMvigor210	REACTOME_CD28_DEPENDENT_PI3K_AKT_SIGNALING
IMvigor210	REACTOME_L1CAM_INTERACTIONS
IMvigor210	REACTOME_BETA_CATENIN_INDEPENDENT_WNT_SIGNALING
IMvigor210	REACTOME_DDX58_IFIH1_MEDIATED_INDUCTION_OF_INTERFERON_ALPHA_BETA
IMvigor210	REACTOME_ROLE_OF_PHOSPHOLIPIDS_IN_PHAGOCYTOSIS
IMvigor210	REACTOME_DOWNSTREAM_SIGNALING_OF_ACTIVATED_FGFR4
IMvigor210	REACTOME_GROWTH_HORMONE_RECEPTOR_SIGNALING
IMvigor210	REACTOME_REGULATION_OF_KIT_SIGNALING
IMvigor210	REACTOME_SARS_COV_INFECTIONS
IMvigor210	REACTOME_SIGNALING_BY_FGFR4_IN_DISEASE
IMvigor210	REACTOME_SIGNALING_BY_MODERATE_KINASE_ACTIVITY_BRAF_MUTANTS
IMvigor210	REACTOME_SIGNALLING_TO_ERKS
IMvigor210	REACTOME_SIGNALING_BY_GPCR
IMvigor210	REACTOME_FCGR_ACTIVATION
IMvigor210	REACTOME_DOWNSTREAM_SIGNALING_OF_ACTIVATED_FGFR2
IMvigor210	REACTOME_NEUTROPHIL_DEGRANULATION
IMvigor210	REACTOME_PLATELET_AGGREGATION_PLUG_FORMATION_
IMvigor210	REACTOME_POTENTIAL_THERAPEUTICS_FOR_SARS
IMvigor210	REACTOME_FCGR3A_MEDIATED_IL10_SYNTHESIS
IMvigor210	REACTOME_INTERLEUKIN_9_SIGNALING
IMvigor210	REACTOME_ANTIVIRAL_MECHANISM_BY_IFN_STIMULATED_GENES
IMvigor210	REACTOME_EPH_EPHRIN_MEDIATED_REPULSION_OF_CELLS
IMvigor210	REACTOME_DOWNSTREAM_SIGNALING_OF_ACTIVATED_FGFR1
IMvigor210	REACTOME_SENESCENCE_ASSOCIATED_SECRETORY_PHENOTYPE_SASP_
IMvigor210	REACTOME_CD209_DC_SIGN_SIGNALING
IMvigor210	REACTOME_MAP2K_AND_MAPK_ACTIVATION
IMvigor210	REACTOME_PROGRAMMED_CELL_DEATH
IMvigor210	REACTOME_HOST_INTERACTIONS_OF_HIV_FACTORS
IMvigor210	REACTOME_NEF_MEDIATES_DOWN_MODULATION_OF_CELL_SURFACE_RECEPTORS_BY_RECRUITING_THEM_TO_CLATHRIN_ADAPTERS
IMvigor210	REACTOME_RETROGRADE_NEUROTROPHIN_SIGNALLING
IMvigor210	REACTOME_SHC1_EVENTS_IN_EGFR_SIGNALING
IMvigor210	REACTOME_CELLULAR_SENESCENCE
IMvigor210	REACTOME_INTERLEUKIN_21_SIGNALING
IMvigor210	REACTOME_TRANSCRIPTIONAL_REGULATION_BY_RUNX1
IMvigor210	REACTOME_FCERI_MEDIATED_CA_2_MOBILIZATION
IMvigor210	REACTOME_VESICLE_MEDIATED_TRANSPORT
IMvigor210	REACTOME_NEGATIVE_REGULATION_OF_MAPK_PATHWAY
IMvigor210	REACTOME_MEMBRANE_TRAFFICKING
IMvigor210	REACTOME_SIGNALING_BY_INSULIN_RECEPTOR
IMvigor210	REACTOME_ANTI_INFLAMMATORY_RESPONSE_FAVOURING_LEISHMANIA_PARASITE_INFECTION
IMvigor210	REACTOME_SIGNALING_BY_FGFR_IN_DISEASE
IMvigor210	REACTOME_INTERLEUKIN_6_FAMILY_SIGNALING
IMvigor210	REACTOME_CYTOSOLIC_SENSORS_OF_PATHOGEN_ASSOCIATED_DNA_
IMvigor210	REACTOME_G_ALPHA_Q_SIGNALLING_EVENTS
IMvigor210	REACTOME_SIGNALING_BY_FGFR3_FUSIONS_IN_CANCER
IMvigor210	REACTOME_CONSTITUTIVE_SIGNALING_BY_OVEREXPRESSED_ERBB2
IMvigor210	REACTOME_ACTIVATION_OF_IRF3_IRF7_MEDIATED_BY_TBK1_IKK_EPSILON
IMvigor210	REACTOME_GAB1_SIGNALOSOME
IMvigor210	REACTOME_GASTRIN_CREB_SIGNALLING_PATHWAY_VIA_PKC_AND_MAPK
IMvigor210	REACTOME_SIGNALING_BY_BRAF_AND_RAF_FUSIONS
IMvigor210	REACTOME_SIGNALING_BY_TYPE_1_INSULIN_LIKE_GROWTH_FACTOR_1_RECEPTOR_IGF1R_
IMvigor210	REACTOME_ENDOSOMAL_VACUOLAR_PATHWAY
IMvigor210	REACTOME_MODULATION_BY_MTB_OF_HOST_IMMUNE_SYSTEM
IMvigor210	REACTOME_LISTERIA_MONOCYTOGENES_ENTRY_INTO_HOST_CELLS
IMvigor210	REACTOME_SIGNALLING_TO_RAS
IMvigor210	REACTOME_NF_KB_IS_ACTIVATED_AND_SIGNALS_SURVIVAL
IMvigor210	REACTOME_EGFR_DOWNREGULATION
IMvigor210	REACTOME_SIGNAL_TRANSDUCTION_BY_L1
IMvigor210	REACTOME_IRS_MEDIATED_SIGNALLING
IMvigor210	REACTOME_ACTIVATED_NTRK3_SIGNALS_THROUGH_RAS
IMvigor210	REACTOME_HIV_INFECTION
IMvigor210	REACTOME_SHC1_EVENTS_IN_ERBB2_SIGNALING
IMvigor210	REACTOME_TNFR2_NON_CANONICAL_NF_KB_PATHWAY
IMvigor210	REACTOME_NCAM_SIGNALING_FOR_NEURITE_OUT_GROWTH
IMvigor210	REACTOME_REGULATION_OF_IFNG_SIGNALING
IMvigor210	REACTOME_RECYCLING_PATHWAY_OF_L1
IMvigor210	REACTOME_NETRIN_1_SIGNALING
IMvigor210	REACTOME_OXIDATIVE_STRESS_INDUCED_SENESCENCE
IMvigor210	REACTOME_ONCOGENIC_MAPK_SIGNALING
IMvigor210	REACTOME_GRB2_SOS_PROVIDES_LINKAGE_TO_MAPK_SIGNALING_FOR_INTEGRINS_
IMvigor210	REACTOME_RAS_PROCESSING
IMvigor210	REACTOME_NEF_MEDIATED_CD4_DOWN_REGULATION
IMvigor210	REACTOME_SHC_RELATED_EVENTS_TRIGGERED_BY_IGF1R
IMvigor210	REACTOME_MAPK1_ERK2_ACTIVATION
IMvigor210	REACTOME_INLA_MEDIATED_ENTRY_OF_LISTERIA_MONOCYTOGENES_INTO_HOST_CELLS
IMvigor210	REACTOME_REGULATION_OF_PTEN_LOCALIZATION
IMvigor210	REACTOME_EGFR_TRANSACTIVATION_BY_GASTRIN
IMvigor210	REACTOME_ACTIVATED_NTRK2_SIGNALS_THROUGH_RAS
IMvigor210	REACTOME_PTK6_REGULATES_RTKS_AND_THEIR_EFFECTORS_AKT1_AND_DOK1
IMvigor210	REACTOME_GRB2_EVENTS_IN_ERBB2_SIGNALING
IMvigor210	REACTOME_P75NTR_SIGNALS_VIA_NF_KB
IMvigor210	REACTOME_OVARIAN_TUMOR_DOMAIN_PROTEASES
IMvigor210	REACTOME_PCP_CE_PATHWAY
IMvigor210	REACTOME_SIGNALING_BY_CYTOSOLIC_FGFR1_FUSION_MUTANTS
IMvigor210	REACTOME_MAPK3_ERK1_ACTIVATION
IMvigor210	REACTOME_RUNX1_AND_FOXP3_CONTROL_THE_DEVELOPMENT_OF_REGULATORY_T_LYMPHOCYTES_TREGS_
IMvigor210	REACTOME_INFECTION_WITH_MYCOBACTERIUM_TUBERCULOSIS
IMvigor210	REACTOME_DEATH_RECEPTOR_SIGNALLING
IMvigor210	REACTOME_RHO_GTPASE_EFFECTORS
IMvigor210	REACTOME_DOWNREGULATION_OF_ERBB2_SIGNALING
IMvigor210	REACTOME_AGGREPHAGY
IMvigor210	REACTOME_CELLULAR_RESPONSES_TO_EXTERNAL_STIMULI
IMvigor210	REACTOME_P75_NTR_RECEPTOR_MEDIATED_SIGNALLING
IMvigor210	REACTOME_EPHB_MEDIATED_FORWARD_SIGNALING
IMvigor210	REACTOME_SIGNALING_BY_LEPTIN
IMvigor210	REACTOME_ACTIVATED_NTRK2_SIGNALS_THROUGH_FRS2_AND_FRS3
IMvigor210	REACTOME_ERYTHROPOIETIN_ACTIVATES_PHOSPHOINOSITIDE_3_KINASE_PI3K_
IMvigor210	REACTOME_MET_ACTIVATES_RAS_SIGNALING
IMvigor210	REACTOME_LDL_CLEARANCE
IMvigor210	REACTOME_SIGNALING_BY_NOTCH
IMvigor210	REACTOME_VLDLR_INTERNALISATION_AND_DEGRADATION
IMvigor210	REACTOME_TICAM1_DEPENDENT_ACTIVATION_OF_IRF3_IRF7
IMvigor210	REACTOME_SIGNALING_BY_RHO_GTPASES
IMvigor210	REACTOME_CYCLIN_D_ASSOCIATED_EVENTS_IN_G1
IMvigor210	REACTOME_TAK1_ACTIVATES_NFKB_BY_PHOSPHORYLATION_AND_ACTIVATION_OF_IKKS_COMPLEX
IMvigor210	REACTOME_TRAF6_MEDIATED_IRF7_ACTIVATION
IMvigor210	REACTOME_SIGNALING_BY_NOTCH3
IMvigor210	REACTOME_INTERLEUKIN_1_FAMILY_SIGNALING
IMvigor210	REACTOME_JNK_C_JUN_KINASES_PHOSPHORYLATION_AND_ACTIVATION_MEDIATED_BY_ACTIVATED_HUMAN_TAK1
IMvigor210	REACTOME_WNT5A_DEPENDENT_INTERNALIZATION_OF_FZD2_FZD5_AND_ROR2
IMvigor210	REACTOME_SOS_MEDIATED_SIGNALLING
IMvigor210	REACTOME_RAF_INDEPENDENT_MAPK1_3_ACTIVATION
IMvigor210	REACTOME_TRAF6_MEDIATED_IRF7_ACTIVATION_IN_TLR7_8_OR_9_SIGNALING
IMvigor210	REACTOME_SHC1_EVENTS_IN_ERBB4_SIGNALING
IMvigor210	REACTOME_INTRINSIC_PATHWAY_FOR_APOPTOSIS
IMvigor210	REACTOME_REGULATION_OF_TP53_EXPRESSION_AND_DEGRADATION
IMvigor210	REACTOME_CHEMOKINE_RECEPTORS_BIND_CHEMOKINES
IMvigor210	REACTOME_TRANSCRIPTIONAL_REGULATION_BY_RUNX3
IMvigor210	REACTOME_ANTIGEN_PRESENTATION_FOLDING_ASSEMBLY_AND_PEPTIDE_LOADING_OF_CLASS_I_MHC
IMvigor210	REACTOME_WNT5A_DEPENDENT_INTERNALIZATION_OF_FZD4
IMvigor210	REACTOME_SHC_MEDIATED_CASCADE_FGFR3
IMvigor210	REACTOME_INLB_MEDIATED_ENTRY_OF_LISTERIA_MONOCYTOGENES_INTO_HOST_CELL
IMvigor210	REACTOME_TRAF6_MEDIATED_INDUCTION_OF_TAK1_COMPLEX_WITHIN_TLR4_COMPLEX
IMvigor210	REACTOME_NUCLEOTIDE_BINDING_DOMAIN_LEUCINE_RICH_REPEAT_CONTAINING_RECEPTOR_NLR_SIGNALING_PATHWAYS
IMvigor210	REACTOME_CELL_CELL_COMMUNICATION
IMvigor210	REACTOME_SIGNALING_BY_FGFR2_IN_DISEASE
IMvigor210	REACTOME_RNA_POLYMERASE_II_TRANSCRIPTION
IMvigor210	REACTOME_CLEC7A_DECTIN_1_SIGNALING
IMvigor210	REACTOME_NRIF_SIGNALS_CELL_DEATH_FROM_THE_NUCLEUS
IMvigor210	REACTOME_SHC_MEDIATED_CASCADE_FGFR4
IMvigor210	REACTOME_FGFR1_MUTANT_RECEPTOR_ACTIVATION
IMvigor210	REACTOME_SELECTIVE_AUTOPHAGY
IMvigor210	REACTOME_FRS_MEDIATED_FGFR3_SIGNALING
IMvigor210	REACTOME_PLATELET_SENSITIZATION_BY_LDL
IMvigor210	REACTOME_DOWNREGULATION_OF_ERBB4_SIGNALING
IMvigor210	REACTOME_SIGNAL_ATTENUATION
IMvigor210	REACTOME_PI3K_AKT_ACTIVATION
IMvigor210	REACTOME_NEUROTRANSMITTER_RECEPTORS_AND_POSTSYNAPTIC_SIGNAL_TRANSMISSION
IMvigor210	REACTOME_THROMBIN_SIGNALLING_THROUGH_PROTEINASE_ACTIVATED_RECEPTORS_PARS_
IMvigor210	REACTOME_RHO_GTPASES_ACTIVATE_FORMINS
IMvigor210	REACTOME_INTEGRIN_CELL_SURFACE_INTERACTIONS
IMvigor210	REACTOME_SHC_MEDIATED_CASCADE_FGFR1
IMvigor210	REACTOME_REGULATION_OF_IFNA_SIGNALING
IMvigor210	REACTOME_FRS_MEDIATED_FGFR4_SIGNALING
IMvigor210	REACTOME_REGULATION_OF_TP53_ACTIVITY_THROUGH_METHYLATION
IMvigor210	REACTOME_MAPK_TARGETS_NUCLEAR_EVENTS_MEDIATED_BY_MAP_KINASES
IMvigor210	REACTOME_ACTIVATION_OF_THE_AP_1_FAMILY_OF_TRANSCRIPTION_FACTORS
IMvigor210	REACTOME_INTERLEUKIN_27_SIGNALING
IMvigor210	REACTOME_IRAK2_MEDIATED_ACTIVATION_OF_TAK1_COMPLEX
IMvigor210	REACTOME_VEGFR2_MEDIATED_CELL_PROLIFERATION
IMvigor210	REACTOME_PLASMA_LIPOPROTEIN_CLEARANCE
IMvigor210	REACTOME_G_ALPHA_I_SIGNALLING_EVENTS
IMvigor210	REACTOME_FRS_MEDIATED_FGFR1_SIGNALING
IMvigor210	REACTOME_ONCOGENE_INDUCED_SENESCENCE
IMvigor210	REACTOME_CLASS_I_MHC_MEDIATED_ANTIGEN_PROCESSING_PRESENTATION
IMvigor210	REACTOME_ALPHA_PROTEIN_KINASE_1_SIGNALING_PATHWAY
IMvigor210	REACTOME_TICAM1_TRAF6_DEPENDENT_INDUCTION_OF_TAK1_COMPLEX
IMvigor210	REACTOME_LRR_FLII_INTERACTING_PROTEIN_1_LRRFIP1_ACTIVATES_TYPE_I_IFN_PRODUCTION
IMvigor210	REACTOME_RAF_ACTIVATION
IMvigor210	REACTOME_NEGATIVE_REGULATION_OF_MET_ACTIVITY
IMvigor210	REACTOME_FRS_MEDIATED_FGFR2_SIGNALING
IMvigor210	REACTOME_CELL_CYCLE_MITOTIC
IMvigor210	REACTOME_HCMV_EARLY_EVENTS
IMvigor210	REACTOME_IKK_COMPLEX_RECRUITMENT_MEDIATED_BY_RIP1
IMvigor210	REACTOME_INTERLEUKIN_35_SIGNALLING
IMvigor210	REACTOME_GAP_JUNCTION_DEGRADATION
IMvigor210	REACTOME_INTERLEUKIN_12_FAMILY_SIGNALING
IMvigor210	REACTOME_CELL_DEATH_SIGNALLING_VIA_NRAGE_NRIF_AND_NADE
IMvigor210	REACTOME_ACTIVATED_TAK1_MEDIATES_P38_MAPK_ACTIVATION
IMvigor210	REACTOME_RESPONSE_OF_MTB_TO_PHAGOCYTOSIS
IMvigor210	REACTOME_TRAF3_DEPENDENT_IRF_ACTIVATION_PATHWAY
IMvigor210	REACTOME_P75NTR_RECRUITS_SIGNALLING_COMPLEXES
IMvigor210	REACTOME_DOWNREGULATION_OF_ERBB2_ERBB3_SIGNALING
IMvigor210	REACTOME_P38MAPK_EVENTS
IMvigor210	REACTOME_TRAF6_MEDIATED_NF_KB_ACTIVATION
IMvigor210	REACTOME_ESTROGEN_DEPENDENT_NUCLEAR_EVENTS_DOWNSTREAM_OF_ESR_MEMBRANE_SIGNALING
IMvigor210	REACTOME_PLATELET_HOMEOSTASIS
IMvigor210	REACTOME_FCERI_MEDIATED_NF_KB_ACTIVATION
IMvigor210	REACTOME_DOWNSTREAM_SIGNALING_EVENTS_OF_B_CELL_RECEPTOR_BCR_
IMvigor210	REACTOME_ERYTHROPOIETIN_ACTIVATES_STAT5
IMvigor210	REACTOME_ERYTHROPOIETIN_ACTIVATES_PHOSPHOLIPASE_C_GAMMA_PLCG_
IMvigor210	REACTOME_ESTROGEN_STIMULATED_SIGNALING_THROUGH_PRKCZ
IMvigor210	REACTOME_NOTCH3_ACTIVATION_AND_TRANSMISSION_OF_SIGNAL_TO_THE_NUCLEUS
IMvigor210	REACTOME_MET_PROMOTES_CELL_MOTILITY
IMvigor210	REACTOME_IRAK1_RECRUITS_IKK_COMPLEX
IMvigor210	REACTOME_DCC_MEDIATED_ATTRACTIVE_SIGNALING
IMvigor210	REACTOME_REGULATION_OF_INNATE_IMMUNE_RESPONSES_TO_CYTOSOLIC_DNA
IMvigor210	REACTOME_PTK6_REGULATES_RHO_GTPASES_RAS_GTPASE_AND_MAP_KINASES
IMvigor210	REACTOME_PTEN_REGULATION
IMvigor210	REACTOME_REGULATION_OF_PLK1_ACTIVITY_AT_G2_M_TRANSITION
IMvigor210	REACTOME_SIGNAL_REGULATORY_PROTEIN_FAMILY_INTERACTIONS
IMvigor210	REACTOME_P130CAS_LINKAGE_TO_MAPK_SIGNALING_FOR_INTEGRINS
IMvigor210	REACTOME_STAT5_ACTIVATION
IMvigor210	REACTOME_NEF_MEDIATED_CD8_DOWN_REGULATION
IMvigor210	REACTOME_TRANSCRIPTIONAL_REGULATION_BY_RUNX2
IMvigor210	REACTOME_PI3K_EVENTS_IN_ERBB2_SIGNALING
IMvigor210	REACTOME_MAP3K8_TPL2_DEPENDENT_MAPK1_3_ACTIVATION
IMvigor210	REACTOME_TGF_BETA_RECEPTOR_SIGNALING_IN_EMT_EPITHELIAL_TO_MESENCHYMAL_TRANSITION_
IMvigor210	REACTOME_TNFR1_INDUCED_NFKAPPAB_SIGNALING_PATHWAY
IMvigor210	REACTOME_G_PROTEIN_BETA_GAMMA_SIGNALLING
IMvigor210	REACTOME_MITOTIC_G1_PHASE_AND_G1_S_TRANSITION
IMvigor210	REACTOME_TRANSMISSION_ACROSS_CHEMICAL_SYNAPSES
IMvigor210	REACTOME_NOTCH1_INTRACELLULAR_DOMAIN_REGULATES_TRANSCRIPTION
IMvigor210	REACTOME_METALLOPROTEASE_DUBS
IMvigor210	REACTOME_NEF_AND_SIGNAL_TRANSDUCTION
IMvigor210	REACTOME_SIGNALING_BY_NOTCH2
IMvigor210	REACTOME_REGULATION_OF_TNFR1_SIGNALING
IMvigor210	REACTOME_HCMV_INFECTION
IMvigor210	REACTOME_REGULATION_OF_TP53_ACTIVITY
IMvigor210	REACTOME_SIGNALING_BY_NOTCH1
IMvigor210	REACTOME_INTERLEUKIN_1_SIGNALING
IMvigor210	REACTOME_DEUBIQUITINATION
IMvigor210	REACTOME_TICAM1_RIP1_MEDIATED_IKK_COMPLEX_RECRUITMENT
IMvigor210	REACTOME_MITOTIC_G2_G2_M_PHASES
IMvigor210	REACTOME_NEGATIVE_REGULATORS_OF_DDX58_IFIH1_SIGNALING
IMvigor210	REACTOME_SYNTHESIS_OF_PIPS_AT_THE_PLASMA_MEMBRANE
IMvigor210	REACTOME_PREVENTION_OF_PHAGOSOMAL_LYSOSOMAL_FUSION
IMvigor210	REACTOME_OAS_ANTIVIRAL_RESPONSE
IMvigor210	REACTOME_MYOCLONIC_EPILEPSY_OF_LAFORA
IMvigor210	REACTOME_LYSOSOME_VESICLE_BIOGENESIS
IMvigor210	REACTOME_RIPK1_MEDIATED_REGULATED_NECROSIS
IMvigor210	REACTOME_TCF_DEPENDENT_SIGNALING_IN_RESPONSE_TO_WNT
IMvigor210	REACTOME_NOD1_2_SIGNALING_PATHWAY
IMvigor210	REACTOME_RHO_GTPASES_ACTIVATE_WASPS_AND_WAVES
IMvigor210	REACTOME_CHAPERONE_MEDIATED_AUTOPHAGY
IMvigor210	REACTOME_SIGNALING_BY_NOTCH1_PEST_DOMAIN_MUTANTS_IN_CANCER
IMvigor210	REACTOME_JOSEPHIN_DOMAIN_DUBS
IMvigor210	REACTOME_DEGRADATION_OF_BETA_CATENIN_BY_THE_DESTRUCTION_COMPLEX
IMvigor210	REACTOME_CELL_CYCLE
IMvigor210	REACTOME_NEPHRIN_FAMILY_INTERACTIONS
IMvigor210	REACTOME_ADP_SIGNALLING_THROUGH_P2Y_PURINOCEPTOR_1
IMvigor210	REACTOME_ERK_MAPK_TARGETS
IMvigor210	REACTOME_G_BETA_GAMMA_SIGNALLING_THROUGH_PI3KGAMMA
IMvigor210	REACTOME_NUCLEAR_EVENTS_KINASE_AND_TRANSCRIPTION_FACTOR_ACTIVATION_
IMvigor210	REACTOME_DNA_DOUBLE_STRAND_BREAK_RESPONSE
IMvigor210	REACTOME_PEXOPHAGY
IMvigor210	REACTOME_DEACTIVATION_OF_THE_BETA_CATENIN_TRANSACTIVATING_COMPLEX
IMvigor210	REACTOME_MAPK6_MAPK4_SIGNALING
IMvigor210	REACTOME_SEPARATION_OF_SISTER_CHROMATIDS
IMvigor210	REACTOME_AUTOPHAGY
IMvigor210	REACTOME_TNF_SIGNALING
IMvigor210	REACTOME_PEPTIDE_LIGAND_BINDING_RECEPTORS
IMvigor210	REACTOME_REGULATION_OF_RAS_BY_GAPS
IMvigor210	REACTOME_PLASMA_LIPOPROTEIN_ASSEMBLY_REMODELING_AND_CLEARANCE

## Sheet: Data S5
GeneBio genes
GeneBio features	Gene_list
PD-L1	CD274
PD1	PDCD1
CTLA4	CTLA4

## Sheet: Data S6
Tumor microenvironment-based markers
Tumor Microenvironmental Features	Gene_list	Source
CD8 T cell	CD8A:CD8B:GZMA:GZMB:PRF1	PMID:32929288
T_exhaust_Pos	HSPA1B:HSPA1A:NR4A2:RGS1:TNFAIP3:CAMK2N1:DUSP1:NR4A3:IFIT3:IFIT1B:FOSB:CCL5:SAMD3:CCL3L3:MACC1:VPS37B:TF:DSEL:SPATA20:ADSSL1:DHX58:SPP1:TRIM15:DUSP26:ABI3:SFN:C1QC:RTP4:JUN:BCKDHB:CCL4:POU6F1:CYSLTR2:SLC14A1:RGS16:CUEDC1:DEDD2:CPEB1:CTSS:TMEM88:FAM196B:SKI:BTG1:SYCP2L:RGS2:ABCB1:ADRB2:CD69:RNF166:TNN	PMID:30127393
Cancer associated fibroblast	FAP:ACTA2:MFAP5:COL11A1:TN-C	PMID:30734283
Tumor associated macrophages	F13A1:FCER1A:CCL17:FOXQ1:ESPNL:CD1A:GATM:CCL13:PALLD:GALNT18:MAOA:RAMP1:STAB1:CCL26:CCL23:PARM1:CD1E:ITM2C:CALCRL:CRH:RGS18:MS4A6A:DHRS2:PON2:ALOX15:RAB33A:MOCOS:CCL18:IL17RB:FABP4:CMTM8:QPRT:CDR2L:DUOXA1:ABCC4:SYT17:PPP1R14A:PDGFC:GPT:FAM189A2:RASAL1:IPCEF1:ZNF366:MAP4K1:RAB30:PCED1B:TMIGD3:SH3BP4:RRS1:RNASE1	PMID:30127393

## Sheet: Data S7
Patient's pathway expression levels (ssGSEA NES)
dataset	sample	pathway	expression (ssGSEA NES)
Gide	ERR2208887	REACTOME_REMOVAL_OF_THE_FLAP_INTERMEDIATE_FROM_THE_C_STRAND	-0.0996517
Gide	ERR2208887	REACTOME_INTERLEUKIN_6_SIGNALING	-0.418372
Gide	ERR2208887	REACTOME_HEMOSTASIS	-0.117911
Gide	ERR2208887	REACTOME_INTRINSIC_PATHWAY_FOR_APOPTOSIS	-0.189671
Gide	ERR2208887	REACTOME_MAPK3_ERK1_ACTIVATION	-0.367564
Gide	ERR2208887	REACTOME_TRANSLESION_SYNTHESIS_BY_Y_FAMILY_DNA_POLYMERASES_BYPASSES_LESIONS_ON_DNA_TEMPLATE	-0.06568
Gide	ERR2208887	REACTOME_RECOGNITION_OF_DNA_DAMAGE_BY_PCNA_CONTAINING_REPLICATION_COMPLEX	-0.11287
Gide	ERR2208887	REACTOME_TRANSLESION_SYNTHESIS_BY_POLH	-0.147216
Gide	ERR2208887	REACTOME_RECOGNITION_AND_ASSOCIATION_OF_DNA_GLYCOSYLASE_WITH_SITE_CONTAINING_AN_AFFECTED_PURINE	-0.255003
Gide	ERR2208887	REACTOME_DISPLACEMENT_OF_DNA_GLYCOSYLASE_BY_APEX1	-0.0677853
Gide	ERR2208887	REACTOME_POLB_DEPENDENT_LONG_PATCH_BASE_EXCISION_REPAIR	-0.188262
Gide	ERR2208887	REACTOME_RESOLUTION_OF_AP_SITES_VIA_THE_MULTIPLE_NUCLEOTIDE_PATCH_REPLACEMENT_PATHWAY	-0.109059
Gide	ERR2208887	REACTOME_ACTIVATION_OF_BAD_AND_TRANSLOCATION_TO_MITOCHONDRIA_	-0.125354
Gide	ERR2208887	REACTOME_ACTIVATION_OF_NOXA_AND_TRANSLOCATION_TO_MITOCHONDRIA	-0.348276
Gide	ERR2208887	REACTOME_BH3_ONLY_PROTEINS_ASSOCIATE_WITH_AND_INACTIVATE_ANTI_APOPTOTIC_BCL_2_MEMBERS	-0.195966
Gide	ERR2208887	REACTOME_RELEASE_OF_APOPTOTIC_FACTORS_FROM_THE_MITOCHONDRIA	-0.349829
Gide	ERR2208887	REACTOME_ACTIVATION_OF_CASPASES_THROUGH_APOPTOSOME_MEDIATED_CLEAVAGE	-0.345982
Gide	ERR2208887	REACTOME_CYTOCHROME_C_MEDIATED_APOPTOTIC_RESPONSE	-0.238461
Gide	ERR2208887	REACTOME_APOPTOTIC_CLEAVAGE_OF_CELLULAR_PROTEINS	-0.132731
Gide	ERR2208887	REACTOME_SMAC_XIAP_REGULATED_APOPTOTIC_RESPONSE	-0.348961
Gide	ERR2208887	REACTOME_APOPTOTIC_FACTOR_MEDIATED_RESPONSE	-0.196642
Gide	ERR2208887	REACTOME_OPIOID_SIGNALLING	-0.166857
Gide	ERR2208887	REACTOME_PKA_MEDIATED_PHOSPHORYLATION_OF_CREB	-0.0808681
Gide	ERR2208887	REACTOME_CAMK_IV_MEDIATED_PHOSPHORYLATION_OF_CREB	-0.330071
Gide	ERR2208887	REACTOME_CA_DEPENDENT_EVENTS	-0.157476
Gide	ERR2208887	REACTOME_G_PROTEIN_MEDIATED_EVENTS	-0.147282
Gide	ERR2208887	REACTOME_ELECTRIC_TRANSMISSION_ACROSS_GAP_JUNCTIONS	0.107708
Gide	ERR2208887	REACTOME_PRESYNAPTIC_DEPOLARIZATION_AND_CALCIUM_CHANNEL_OPENING	-0.0122324
Gide	ERR2208887	REACTOME_NEUROTRANSMITTER_RELEASE_CYCLE	-0.019567
Gide	ERR2208887	REACTOME_NEUROTRANSMITTER_CLEARANCE	0.00626569
Gide	ERR2208887	REACTOME_NEUROTRANSMITTER_RECEPTORS_AND_POSTSYNAPTIC_SIGNAL_TRANSMISSION	-0.0378987
Gide	ERR2208887	REACTOME_TRANSMISSION_ACROSS_CHEMICAL_SYNAPSES	-0.0348149
Gide	ERR2208887	REACTOME_NEURONAL_SYSTEM	-0.0176764
Gide	ERR2208887	REACTOME_FORMATION_OF_RNA_POL_II_ELONGATION_COMPLEX_	-0.243401
Gide	ERR2208887	REACTOME_IRS_MEDIATED_SIGNALLING	-0.105403
Gide	ERR2208887	REACTOME_RAF_INDEPENDENT_MAPK1_3_ACTIVATION	-0.237384
Gide	ERR2208887	REACTOME_MAPK1_ERK2_ACTIVATION	-0.29786
Gide	ERR2208887	REACTOME_SOS_MEDIATED_SIGNALLING	-0.261322
Gide	ERR2208887	REACTOME_FORMATION_OF_THE_EARLY_ELONGATION_COMPLEX	-0.273711
Gide	ERR2208887	REACTOME_INHIBITION_OF_REPLICATION_INITIATION_OF_DAMAGED_DNA_BY_RB1_E2F1	-0.275114
Gide	ERR2208887	REACTOME_E2F_ENABLED_INHIBITION_OF_PRE_REPLICATION_COMPLEX_FORMATION	-0.25495
Gide	ERR2208887	REACTOME_E2F_MEDIATED_REGULATION_OF_DNA_REPLICATION	-0.266805
Gide	ERR2208887	REACTOME_ACTIVATION_OF_BH3_ONLY_PROTEINS	-0.158295
Gide	ERR2208887	REACTOME_EFFECTS_OF_PIP2_HYDROLYSIS	-0.121991
Gide	ERR2208887	REACTOME_DISINHIBITION_OF_SNARE_FORMATION	-0.206415
Gide	ERR2208887	REACTOME_GPVI_MEDIATED_ACTIVATION_CASCADE	-0.168741
Gide	ERR2208887	REACTOME_DOWNSTREAM_SIGNALING_EVENTS_OF_B_CELL_RECEPTOR_BCR_	-0.226521
Gide	ERR2208887	REACTOME_ACTIVATION_OF_RAS_IN_B_CELLS	-0.213566
Gide	ERR2208887	REACTOME_ANTIVIRAL_MECHANISM_BY_IFN_STIMULATED_GENES	-0.225488
Gide	ERR2208887	REACTOME_PROLACTIN_RECEPTOR_SIGNALING	-0.0612579
Gide	ERR2208887	REACTOME_SIGNALING_BY_NODAL	-0.0441264
Gide	ERR2208887	REACTOME_FERTILIZATION	0.0399638
Gide	ERR2208887	REACTOME_MEIOTIC_SYNAPSIS	-0.185683
Gide	ERR2208887	REACTOME_ROS_AND_RNS_PRODUCTION_IN_PHAGOCYTES	-0.128291
Gide	ERR2208887	REACTOME_SIGNALING_BY_FGFR_IN_DISEASE	-0.159533
Gide	ERR2208887	REACTOME_SIGNALING_BY_ERBB2	-0.106274
Gide	ERR2208887	REACTOME_SIGNALING_BY_ERBB2_IN_CANCER	-0.102656
Gide	ERR2208887	REACTOME_REGULATION_OF_GENE_EXPRESSION_BY_HYPOXIA_INDUCIBLE_FACTOR	-0.127691
Gide	ERR2208887	REACTOME_CELLULAR_RESPONSE_TO_HYPOXIA	-0.177922
Gide	ERR2208887	REACTOME_CONSTITUTIVE_SIGNALING_BY_LIGAND_RESPONSIVE_EGFR_CANCER_VARIANTS	-0.172208
Gide	ERR2208887	REACTOME_SIGNALING_BY_ERBB4	-0.0913484
Gide	ERR2208887	REACTOME_CROSS_PRESENTATION_OF_PARTICULATE_EXOGENOUS_ANTIGENS_PHAGOSOMES_	-0.23371
Gide	ERR2208887	REACTOME_ANTIGEN_PROCESSING_CROSS_PRESENTATION	-0.21973
Gide	ERR2208887	REACTOME_ENDOSOMAL_VACUOLAR_PATHWAY	-0.14202
Gide	ERR2208887	REACTOME_CROSS_PRESENTATION_OF_SOLUBLE_EXOGENOUS_ANTIGENS_ENDOSOMES_	-0.218277
Gide	ERR2208887	REACTOME_ERYTHROCYTES_TAKE_UP_CARBON_DIOXIDE_AND_RELEASE_OXYGEN	0.075847
Gide	ERR2208887	REACTOME_METHIONINE_SALVAGE_PATHWAY	-0.168158
Gide	ERR2208887	REACTOME_ERYTHROCYTES_TAKE_UP_OXYGEN_AND_RELEASE_CARBON_DIOXIDE	0.189064
Gide	ERR2208887	REACTOME_SHC1_EVENTS_IN_ERBB2_SIGNALING	-0.0327759
Gide	ERR2208887	REACTOME_PI3K_EVENTS_IN_ERBB4_SIGNALING	0.0432029
Gide	ERR2208887	REACTOME_SHC1_EVENTS_IN_ERBB4_SIGNALING	-0.0101956
Gide	ERR2208887	REACTOME_NUCLEAR_SIGNALING_BY_ERBB4	-0.0869138
Gide	ERR2208887	REACTOME_DOWNREGULATION_OF_ERBB4_SIGNALING	-0.049681
Gide	ERR2208887	REACTOME_INTERLEUKIN_7_SIGNALING	-0.170439
Gide	ERR2208887	REACTOME_DEVELOPMENTAL_BIOLOGY	0.0077211
Gide	ERR2208887	REACTOME_MITOCHONDRIAL_PROTEIN_IMPORT	-0.13689
Gide	ERR2208887	REACTOME_CYTOKINE_SIGNALING_IN_IMMUNE_SYSTEM	-0.141775
Gide	ERR2208887	REACTOME_ADAPTIVE_IMMUNE_SYSTEM	-0.205842
Gide	ERR2208887	REACTOME_SPRY_REGULATION_OF_FGF_SIGNALING	-0.186163
Gide	ERR2208887	REACTOME_CA2_ACTIVATED_K_CHANNELS	-0.262874
Gide	ERR2208887	REACTOME_INWARDLY_RECTIFYING_K_CHANNELS	-0.0994076
Gide	ERR2208887	REACTOME_POTASSIUM_CHANNELS	0.00647381
Gide	ERR2208887	REACTOME_VOLTAGE_GATED_POTASSIUM_CHANNELS	0.0978625
Gide	ERR2208887	REACTOME_TANDEM_PORE_DOMAIN_POTASSIUM_CHANNELS	0.0506414
Gide	ERR2208887	REACTOME_SPERM_MOTILITY_AND_TAXES	0.0711583
Gide	ERR2208887	REACTOME_ACROSOME_REACTION_AND_SPERM_OOCYTE_MEMBRANE_BINDING	0.052962
Gide	ERR2208887	REACTOME_GRB7_EVENTS_IN_ERBB2_SIGNALING	0.00313618
Gide	ERR2208887	REACTOME_DOWNREGULATION_OF_ERBB2_ERBB3_SIGNALING	-0.0851056
Gide	ERR2208887	REACTOME_TRANSCRIPTION_OF_E2F_TARGETS_UNDER_NEGATIVE_CONTROL_BY_DREAM_COMPLEX	-0.151573
Gide	ERR2208887	REACTOME_TRANSCRIPTION_OF_E2F_TARGETS_UNDER_NEGATIVE_CONTROL_BY_P107_RBL1_AND_P130_RBL2_IN_COMPLEX_WITH_HDAC1	-0.180337
Gide	ERR2208887	REACTOME_MITOCHONDRIAL_IRON_SULFUR_CLUSTER_BIOGENESIS	-0.10933
Gide	ERR2208887	REACTOME_RORA_ACTIVATES_GENE_EXPRESSION	-0.203568
Gide	ERR2208887	REACTOME_BMAL1_CLOCK_NPAS2_ACTIVATES_CIRCADIAN_GENE_EXPRESSION	-0.190898
Gide	ERR2208887	REACTOME_ABC_TRANSPORTERS_IN_LIPID_HOMEOSTASIS	0.0483921
Gide	ERR2208887	REACTOME_ELEVATION_OF_CYTOSOLIC_CA2_LEVELS	-0.0630349
Gide	ERR2208887	REACTOME_ACTIVATION_OF_PUMA_AND_TRANSLOCATION_TO_MITOCHONDRIA	-0.112772
Gide	ERR2208887	REACTOME_APOPTOSIS_INDUCED_DNA_FRAGMENTATION	-0.309219
Gide	ERR2208887	REACTOME_CASPASE_ACTIVATION_VIA_DEATH_RECEPTORS_IN_THE_PRESENCE_OF_LIGAND	-0.302124
Gide	ERR2208887	REACTOME_EXTRINSIC_PATHWAY_OF_FIBRIN_CLOT_FORMATION	0.212855
Gide	ERR2208887	REACTOME_INTRINSIC_PATHWAY_OF_FIBRIN_CLOT_FORMATION	-0.0433657
Gide	ERR2208887	REACTOME_COMMON_PATHWAY_OF_FIBRIN_CLOT_FORMATION	-0.0262819
Gide	ERR2208887	REACTOME_FORMATION_OF_FIBRIN_CLOT_CLOTTING_CASCADE_	-0.022402
Gide	ERR2208887	REACTOME_INHIBITION_OF_THE_PROTEOLYTIC_ACTIVITY_OF_APC_C_REQUIRED_FOR_THE_ONSET_OF_ANAPHASE_BY_MITOTIC_SPINDLE_CHECKPOINT_COMPONENTS	-0.267764
Gide	ERR2208887	REACTOME_THE_CITRIC_ACID_TCA_CYCLE_AND_RESPIRATORY_ELECTRON_TRANSPORT	-0.164018
Gide	ERR2208887	REACTOME_SIGNALING_BY_SCF_KIT	-0.187299
Gide	ERR2208887	REACTOME_REGULATION_OF_KIT_SIGNALING	-0.212345
Gide	ERR2208887	REACTOME_REGULATION_OF_SIGNALING_BY_NODAL	-0.00305685
Gide	ERR2208887	REACTOME_COLLAGEN_DEGRADATION	0.0334913
Gide	ERR2208887	REACTOME_TRANSLOCATION_OF_SLC2A4_GLUT4_TO_THE_PLASMA_MEMBRANE	-0.169165
Gide	ERR2208887	REACTOME_BETA_DEFENSINS	0.0336756
Gide	ERR2208887	REACTOME_DEFENSINS	0.0277738
Gide	ERR2208887	REACTOME_ALPHA_DEFENSINS	-0.000214011
Gide	ERR2208887	REACTOME_TETRAHYDROBIOPTERIN_BH4_SYNTHESIS_RECYCLING_SALVAGE_AND_REGULATION	-0.0772057
Gide	ERR2208887	REACTOME_REPRODUCTION	-0.101236
Gide	ERR2208887	REACTOME_DEGRADATION_OF_THE_EXTRACELLULAR_MATRIX	0.0202389
Gide	ERR2208887	REACTOME_EXTRACELLULAR_MATRIX_ORGANIZATION	-0.0327604
Gide	ERR2208887	REACTOME_COLLAGEN_FORMATION	-0.0225086
Gide	ERR2208887	REACTOME_REVERSIBLE_HYDRATION_OF_CARBON_DIOXIDE	0.165971
Gide	ERR2208887	REACTOME_ACYL_CHAIN_REMODELLING_OF_PC	0.0412044
Gide	ERR2208887	REACTOME_ACYL_CHAIN_REMODELING_OF_CL	-0.32654
Gide	ERR2208887	REACTOME_ACYL_CHAIN_REMODELLING_OF_PS	0.118493
Gide	ERR2208887	REACTOME_ACYL_CHAIN_REMODELLING_OF_PE	0.100748
Gide	ERR2208887	REACTOME_ACYL_CHAIN_REMODELING_OF_DAG_AND_TAG	0.0841337
Gide	ERR2208887	REACTOME_ACYL_CHAIN_REMODELLING_OF_PI	0.149165
Gide	ERR2208887	REACTOME_ACYL_CHAIN_REMODELLING_OF_PG	0.0964099
Gide	ERR2208887	REACTOME_HYDROLYSIS_OF_LPC	-0.0111398
Gide	ERR2208887	REACTOME_SYNTHESIS_OF_PG	-0.207339
Gide	ERR2208887	REACTOME_SYNTHESIS_OF_PA	-0.0216171
Gide	ERR2208887	REACTOME_SYNTHESIS_OF_PC	-0.177457
Gide	ERR2208887	REACTOME_GLYCEROPHOSPHOLIPID_BIOSYNTHESIS	-0.0730773
Gide	ERR2208887	REACTOME_SYNTHESIS_OF_PE	-0.166914
Gide	ERR2208887	REACTOME_SYNTHESIS_OF_PI	-0.00905407
Gide	ERR2208887	REACTOME_SYNTHESIS_OF_PIPS_AT_THE_ER_MEMBRANE	-0.358136
Gide	ERR2208887	REACTOME_INOSITOL_PHOSPHATE_METABOLISM	-0.102189
Gide	ERR2208887	REACTOME_PI_METABOLISM	-0.210736
Gide	ERR2208887	REACTOME_PHOSPHOLIPID_METABOLISM	-0.122738
Gide	ERR2208887	REACTOME_DAG_AND_IP3_SIGNALING	-0.169974
Gide	ERR2208887	REACTOME_MEIOSIS	-0.180733
Gide	ERR2208887	REACTOME_CELL_CELL_COMMUNICATION	-0.0273553
Gide	ERR2208887	REACTOME_SIGNALING_BY_ACTIVIN	-0.120439
Gide	ERR2208887	REACTOME_G0_AND_EARLY_G1	-0.0926792
Gide	ERR2208887	REACTOME_PHASE_II_CONJUGATION_OF_COMPOUNDS	0.0426907
Gide	ERR2208887	REACTOME_METHYLATION	-0.150125
Gide	ERR2208887	REACTOME_CYTOSOLIC_SULFONATION_OF_SMALL_MOLECULES	0.0381521
Gide	ERR2208887	REACTOME_AMINO_ACID_CONJUGATION	0.156253
Gide	ERR2208887	REACTOME_GLUCURONIDATION	0.200767
Gide	ERR2208887	REACTOME_GLUTATHIONE_CONJUGATION	-0.0634424
Gide	ERR2208887	REACTOME_ELASTIC_FIBRE_FORMATION	-0.031346
Gide	ERR2208887	REACTOME_FIBRONECTIN_MATRIX_FORMATION	0.159036
Gide	ERR2208887	REACTOME_POLO_LIKE_KINASE_MEDIATED_EVENTS	-0.0698589
Gide	ERR2208887	REACTOME_EUKARYOTIC_TRANSLATION_ELONGATION	0.131072
Gide	ERR2208887	REACTOME_SIGNALING_BY_NOTCH	-0.149913
Gide	ERR2208887	REACTOME_TELOMERE_MAINTENANCE	-0.149042
Gide	ERR2208887	REACTOME_GAP_JUNCTION_TRAFFICKING_AND_REGULATION	0.0652094
Gide	ERR2208887	REACTOME_METABOLISM_OF_NUCLEOTIDES	-0.135369
Gide	ERR2208887	REACTOME_MITOCHONDRIAL_BIOGENESIS	-0.189614
Gide	ERR2208887	REACTOME_TRANSPORT_OF_THE_SLBP_DEPENDANT_MATURE_MRNA	-0.316277
Gide	ERR2208887	REACTOME_TRANSPORT_OF_MATURE_MRNAS_DERIVED_FROM_INTRONLESS_TRANSCRIPTS	-0.302466
Gide	ERR2208887	REACTOME_ACTIVATION_OF_MATRIX_METALLOPROTEINASES	0.0784513
Gide	ERR2208887	REACTOME_RECYCLING_OF_BILE_ACIDS_AND_SALTS	0.0995782
Gide	ERR2208887	REACTOME_REMOVAL_OF_AMINOTERMINAL_PROPEPTIDES_FROM_GAMMA_CARBOXYLATED_PROTEINS	0.0444167
Gide	ERR2208887	REACTOME_GAMMA_CARBOXYLATION_TRANSPORT_AND_AMINO_TERMINAL_CLEAVAGE_OF_PROTEINS	0.0168467
Gide	ERR2208887	REACTOME_ZBP1_DAI_MEDIATED_INDUCTION_OF_TYPE_I_IFNS	-0.334509
Gide	ERR2208887	REACTOME_IRF3_MEDIATED_ACTIVATION_OF_TYPE_1_IFN	-0.164609
Gide	ERR2208887	REACTOME_SULFIDE_OXIDATION_TO_SULFATE	-0.0751502
Gide	ERR2208887	REACTOME_DEGRADATION_OF_CYSTEINE_AND_HOMOCYSTEINE	0.080743
Gide	ERR2208887	REACTOME_SULFUR_AMINO_ACID_METABOLISM	-0.012671
Gide	ERR2208887	REACTOME_HIV_LIFE_CYCLE	-0.184323
Gide	ERR2208887	REACTOME_BUDDING_AND_MATURATION_OF_HIV_VIRION	-0.135269
Gide	ERR2208887	REACTOME_INTEGRATION_OF_PROVIRUS	-0.0305192
Gide	ERR2208887	REACTOME_EARLY_PHASE_OF_HIV_LIFE_CYCLE	-0.0537429
Gide	ERR2208887	REACTOME_GOLGI_CISTERNAE_PERICENTRIOLAR_STACK_REORGANIZATION	-0.215408
Gide	ERR2208887	REACTOME_SYNTHESIS_OF_GLYCOSYLPHOSPHATIDYLINOSITOL_GPI_	-0.187936
Gide	ERR2208887	REACTOME_ATTACHMENT_OF_GPI_ANCHOR_TO_UPAR	-0.331737
Gide	ERR2208887	REACTOME_HIV_INFECTION	-0.19498
Gide	ERR2208887	REACTOME_HOST_INTERACTIONS_OF_HIV_FACTORS	-0.191578
Gide	ERR2208887	REACTOME_GLYCOSAMINOGLYCAN_METABOLISM	-0.0732371
Gide	ERR2208887	REACTOME_POST_TRANSLATIONAL_MODIFICATION_SYNTHESIS_OF_GPI_ANCHORED_PROTEINS	0.00910966
Gide	ERR2208887	REACTOME_RESPIRATORY_ELECTRON_TRANSPORT_ATP_SYNTHESIS_BY_CHEMIOSMOTIC_COUPLING_AND_HEAT_PRODUCTION_BY_UNCOUPLING_PROTEINS_	-0.13851
Gide	ERR2208887	REACTOME_FORMATION_OF_ATP_BY_CHEMIOSMOTIC_COUPLING	-0.191256
Gide	ERR2208887	REACTOME_PKA_MEDIATED_PHOSPHORYLATION_OF_KEY_METABOLIC_FACTORS	0.0300809
Gide	ERR2208887	REACTOME_GLUCAGON_SIGNALING_IN_METABOLIC_REGULATION	-0.073275
Gide	ERR2208887	REACTOME_TRIGLYCERIDE_CATABOLISM	0.0238102
Gide	ERR2208887	REACTOME_AMPK_INHIBITS_CHREBP_TRANSCRIPTIONAL_ACTIVATION_ACTIVITY	0.0616759
Gide	ERR2208887	REACTOME_INTEGRATION_OF_ENERGY_METABOLISM	-0.0343798
Gide	ERR2208887	REACTOME_CHREBP_ACTIVATES_METABOLIC_GENE_EXPRESSION	0.0923509
Gide	ERR2208887	REACTOME_PP2A_MEDIATED_DEPHOSPHORYLATION_OF_KEY_METABOLIC_FACTORS	-0.0880064
Gide	ERR2208887	REACTOME_KERATAN_SULFATE_KERATIN_METABOLISM	-0.140737
Gide	ERR2208887	REACTOME_HEPARAN_SULFATE_HEPARIN_HS_GAG_METABOLISM	-0.0253294
Gide	ERR2208887	REACTOME_GAMMA_CARBOXYLATION_HYPUSINE_FORMATION_AND_ARYLSULFATASE_ACTIVATION	-0.165634
Gide	ERR2208887	REACTOME_CELL_CYCLE	-0.173275
Gide	ERR2208887	REACTOME_DISEASE	-0.124028
Gide	ERR2208887	REACTOME_SIGNALING_BY_EGFR_IN_CANCER	-0.101666
Gide	ERR2208887	REACTOME_PKA_ACTIVATION_IN_GLUCAGON_SIGNALLING	-0.0421731
Gide	ERR2208887	REACTOME_2_LTR_CIRCLE_FORMATION	0.00919823
Gide	ERR2208887	REACTOME_NEF_MEDIATES_DOWN_MODULATION_OF_CELL_SURFACE_RECEPTORS_BY_RECRUITING_THEM_TO_CLATHRIN_ADAPTERS	-0.237135
Gide	ERR2208887	REACTOME_NEF_MEDIATED_DOWNREGULATION_OF_MHC_CLASS_I_COMPLEX_CELL_SURFACE_EXPRESSION	-0.212093
Gide	ERR2208887	REACTOME_NEF_AND_SIGNAL_TRANSDUCTION	-0.168558
Gide	ERR2208887	REACTOME_THE_ROLE_OF_NEF_IN_HIV_1_REPLICATION_AND_DISEASE_PATHOGENESIS	-0.213623
Gide	ERR2208887	REACTOME_COLLAGEN_BIOSYNTHESIS_AND_MODIFYING_ENZYMES	-0.0400271
Gide	ERR2208887	REACTOME_MTOR_SIGNALLING	-0.194971
Gide	ERR2208887	REACTOME_REGULATION_OF_CHOLESTEROL_BIOSYNTHESIS_BY_SREBP_SREBF_	-0.210859
Gide	ERR2208887	REACTOME_TOLL_LIKE_RECEPTOR_4_TLR4_CASCADE	-0.239625
Gide	ERR2208887	REACTOME_SYNTHESIS_OF_PIPS_AT_THE_PLASMA_MEMBRANE	-0.23983
Gide	ERR2208887	REACTOME_SYNTHESIS_OF_PIPS_AT_THE_GOLGI_MEMBRANE	-0.124434
Gide	ERR2208887	REACTOME_SYNTHESIS_OF_PIPS_AT_THE_EARLY_ENDOSOME_MEMBRANE	-0.282955
Gide	ERR2208887	REACTOME_SYNTHESIS_OF_PIPS_AT_THE_LATE_ENDOSOME_MEMBRANE	-0.442354
Gide	ERR2208887	REACTOME_SPHINGOLIPID_DE_NOVO_BIOSYNTHESIS	-0.0546888
Gide	ERR2208887	REACTOME_GLYCOSPHINGOLIPID_METABOLISM	-0.177735
Gide	ERR2208887	REACTOME_MYD88_INDEPENDENT_TLR4_CASCADE_	-0.2617
Gide	ERR2208887	REACTOME_MITOCHONDRIAL_UNCOUPLING	-0.245657
Gide	ERR2208887	REACTOME_MTORC1_MEDIATED_SIGNALLING	-0.147606
Gide	ERR2208887	REACTOME_THE_ACTIVATION_OF_ARYLSULFATASES	-0.202983
Gide	ERR2208887	REACTOME_SIGNALING_BY_NTRKS	-0.134717
Gide	ERR2208887	REACTOME_COMPLEMENT_CASCADE	-0.159553
Gide	ERR2208887	REACTOME_LECTIN_PATHWAY_OF_COMPLEMENT_ACTIVATION	0.198743
Gide	ERR2208887	REACTOME_INITIAL_TRIGGERING_OF_COMPLEMENT	-0.235553
Gide	ERR2208887	REACTOME_TERMINAL_PATHWAY_OF_COMPLEMENT	0.0342483
Gide	ERR2208887	REACTOME_CREATION_OF_C4_AND_C2_ACTIVATORS	-0.264606
Gide	ERR2208887	REACTOME_SIGNALLING_TO_RAS	-0.10378
Gide	ERR2208887	REACTOME_HIV_TRANSCRIPTION_INITIATION	-0.205489
Gide	ERR2208887	REACTOME_HIV_TRANSCRIPTION_ELONGATION	-0.20152
Gide	ERR2208887	REACTOME_TRANSCRIPTION_OF_THE_HIV_GENOME	-0.199544
Gide	ERR2208887	REACTOME_ABORTIVE_ELONGATION_OF_HIV_1_TRANSCRIPT_IN_THE_ABSENCE_OF_TAT	-0.237249
Gide	ERR2208887	REACTOME_HIV_ELONGATION_ARREST_AND_RECOVERY	-0.160569
Gide	ERR2208887	REACTOME_NEF_MEDIATED_CD4_DOWN_REGULATION	-0.24186
Gide	ERR2208887	REACTOME_THE_FATTY_ACID_CYCLING_MODEL	-0.385968
Gide	ERR2208887	REACTOME_TRAFFICKING_AND_PROCESSING_OF_ENDOSOMAL_TLR	-0.0914915
Gide	ERR2208887	REACTOME_TOLL_LIKE_RECEPTOR_9_TLR9_CASCADE	-0.238336
Gide	ERR2208887	REACTOME_TOLL_LIKE_RECEPTOR_10_TLR10_CASCADE	-0.231065
Gide	ERR2208887	REACTOME_TOLL_LIKE_RECEPTOR_TLR1_TLR2_CASCADE	-0.204516
Gide	ERR2208887	REACTOME_INNATE_IMMUNE_SYSTEM	-0.147191
Gide	ERR2208887	REACTOME_INFLUENZA_INFECTION	-0.00684951
Gide	ERR2208887	REACTOME_EXPORT_OF_VIRAL_RIBONUCLEOPROTEINS_FROM_NUCLEUS	-0.308176
Gide	ERR2208887	REACTOME_NS1_MEDIATED_EFFECTS_ON_HOST_PATHWAYS	-0.281866
Gide	ERR2208887	REACTOME_VIRAL_MESSENGER_RNA_SYNTHESIS	-0.275087
Gide	ERR2208887	REACTOME_NOD1_2_SIGNALING_PATHWAY	-0.225116
Gide	ERR2208887	REACTOME_NUCLEOTIDE_BINDING_DOMAIN_LEUCINE_RICH_REPEAT_CONTAINING_RECEPTOR_NLR_SIGNALING_PATHWAYS	-0.246968
Gide	ERR2208887	REACTOME_NEUROTOXICITY_OF_CLOSTRIDIUM_TOXINS	0.0121586
Gide	ERR2208887	REACTOME_TOLL_LIKE_RECEPTOR_CASCADES	-0.199834
Gide	ERR2208887	REACTOME_TICAM1_RIP1_MEDIATED_IKK_COMPLEX_RECRUITMENT	-0.213146
Gide	ERR2208887	REACTOME_DDX58_IFIH1_MEDIATED_INDUCTION_OF_INTERFERON_ALPHA_BETA	-0.155628
Gide	ERR2208887	REACTOME_PROLONGED_ERK_ACTIVATION_EVENTS	-0.310467
Gide	ERR2208887	REACTOME_ADENYLATE_CYCLASE_ACTIVATING_PATHWAY	0.108826
Gide	ERR2208887	REACTOME_ADENYLATE_CYCLASE_INHIBITORY_PATHWAY	0.05783
Gide	ERR2208887	REACTOME_REGULATION_OF_GLUCOKINASE_BY_GLUCOKINASE_REGULATORY_PROTEIN	-0.289187
Gide	ERR2208887	REACTOME_SIGNALING_BY_TGF_BETA_RECEPTOR_COMPLEX	-0.218521
Gide	ERR2208887	REACTOME_ARMS_MEDIATED_ACTIVATION	-0.373634
Gide	ERR2208887	REACTOME_P38MAPK_EVENTS	-0.0942544
Gide	ERR2208887	REACTOME_TELOMERE_EXTENSION_BY_TELOMERASE	-0.214011
Gide	ERR2208887	REACTOME_ALTERNATIVE_COMPLEMENT_ACTIVATION	0.10657
Gide	ERR2208887	REACTOME_APC_C_CDC20_MEDIATED_DEGRADATION_OF_CYCLIN_B	-0.224618
Gide	ERR2208887	REACTOME_APC_C_MEDIATED_DEGRADATION_OF_CELL_CYCLE_PROTEINS	-0.20348
Gide	ERR2208887	REACTOME_APC_C_CDH1_MEDIATED_DEGRADATION_OF_CDC20_AND_OTHER_APC_C_CDH1_TARGETED_PROTEINS_IN_LATE_MITOSIS_EARLY_G1	-0.221533
Gide	ERR2208887	REACTOME_TRANSPORT_AND_SYNTHESIS_OF_PAPS	-0.0818786
Gide	ERR2208887	REACTOME_GLUTATHIONE_SYNTHESIS_AND_RECYCLING	-0.14472
Gide	ERR2208887	REACTOME_POLYMERASE_SWITCHING_ON_THE_C_STRAND_OF_THE_TELOMERE	-0.154319
Gide	ERR2208887	REACTOME_PROCESSIVE_SYNTHESIS_ON_THE_C_STRAND_OF_THE_TELOMERE	-0.140487
Gide	ERR2208887	REACTOME_TELOMERE_C_STRAND_LAGGING_STRAND_SYNTHESIS	-0.126373
Gide	ERR2208887	REACTOME_TELOMERE_C_STRAND_SYNTHESIS_INITIATION	-0.231299
Gide	ERR2208887	REACTOME_ACTIVATION_OF_C3_AND_C5	-0.130773
Gide	ERR2208887	REACTOME_PLASMA_LIPOPROTEIN_ASSEMBLY_REMODELING_AND_CLEARANCE	-0.116395
Gide	ERR2208887	REACTOME_ASSEMBLY_OF_THE_HIV_VIRION	-0.0575091
Gide	ERR2208887	REACTOME_INTERACTIONS_OF_VPR_WITH_HOST_CELLULAR_PROTEINS	-0.213555
Gide	ERR2208887	REACTOME_ACTIVATION_OF_ATR_IN_RESPONSE_TO_REPLICATION_STRESS	-0.0948106
Gide	ERR2208887	REACTOME_CONVERSION_FROM_APC_C_CDC20_TO_APC_C_CDH1_IN_LATE_ANAPHASE	-0.313767
Gide	ERR2208887	REACTOME_PHOSPHORYLATION_OF_THE_APC_C	-0.267917
Gide	ERR2208887	REACTOME_PHOSPHORYLATION_OF_EMI1	-0.183717
Gide	ERR2208887	REACTOME_UNWINDING_OF_DNA	-0.00348166
Gide	ERR2208887	REACTOME_CONJUGATION_OF_BENZOATE_WITH_GLYCINE	0.138416
Gide	ERR2208887	REACTOME_INTERACTIONS_OF_REV_WITH_HOST_CELLULAR_PROTEINS	-0.238439
Gide	ERR2208887	REACTOME_RETROGRADE_NEUROTROPHIN_SIGNALLING	-0.207481
Gide	ERR2208887	REACTOME_SIGNALING_BY_EGFR	-0.111095
Gide	ERR2208887	REACTOME_CHONDROITIN_SULFATE_DERMATAN_SULFATE_METABOLISM	-0.0613326
Gide	ERR2208887	REACTOME_APC_CDC20_MEDIATED_DEGRADATION_OF_NEK2A	-0.186609
Gide	ERR2208887	REACTOME_SRP_DEPENDENT_COTRANSLATIONAL_PROTEIN_TARGETING_TO_MEMBRANE	0.0932186
Gide	ERR2208887	REACTOME_DARPP_32_EVENTS	-0.264292
Gide	ERR2208887	REACTOME_GAB1_SIGNALOSOME	-0.0555894
Gide	ERR2208887	REACTOME_SHC1_EVENTS_IN_EGFR_SIGNALING	-0.0426779
Gide	ERR2208887	REACTOME_APOBEC3G_MEDIATED_RESISTANCE_TO_HIV_1_INFECTION	0.137216
Gide	ERR2208887	REACTOME_NUCLEAR_IMPORT_OF_REV_PROTEIN	-0.258662
Gide	ERR2208887	REACTOME_EXTENSION_OF_TELOMERES	-0.139115
Gide	ERR2208887	REACTOME_RIP_MEDIATED_NFKB_ACTIVATION_VIA_ZBP1	-0.389172
Gide	ERR2208887	REACTOME_SEROTONIN_NEUROTRANSMITTER_RELEASE_CYCLE	-0.0100442
Gide	ERR2208887	REACTOME_NOREPINEPHRINE_NEUROTRANSMITTER_RELEASE_CYCLE	0.0183514
Gide	ERR2208887	REACTOME_ACETYLCHOLINE_BINDING_AND_DOWNSTREAM_EVENTS	0.0824067
Gide	ERR2208887	REACTOME_NEF_MEDIATED_CD8_DOWN_REGULATION	-0.226222
Gide	ERR2208887	REACTOME_EGFR_DOWNREGULATION	-0.061095
Gide	ERR2208887	REACTOME_STING_MEDIATED_INDUCTION_OF_HOST_IMMUNE_RESPONSES	-0.322337
Gide	ERR2208887	REACTOME_CYTOSOLIC_SENSORS_OF_PATHOGEN_ASSOCIATED_DNA_	-0.231575
Gide	ERR2208887	REACTOME_SIGNALING_BY_CYTOSOLIC_FGFR1_FUSION_MUTANTS	-0.33033
Gide	ERR2208887	REACTOME_FGFR1_MUTANT_RECEPTOR_ACTIVATION	-0.224918
Gide	ERR2208887	REACTOME_FGFR2_MUTANT_RECEPTOR_ACTIVATION	-0.0999563
Gide	ERR2208887	REACTOME_ORGANELLE_BIOGENESIS_AND_MAINTENANCE	-0.196334
Gide	ERR2208887	REACTOME_SYNTHESIS_OF_PYROPHOSPHATES_IN_THE_CYTOSOL	-0.0169449
Gide	ERR2208887	REACTOME_SYNTHESIS_OF_IP2_IP_AND_INS_IN_THE_CYTOSOL	-0.103769
Gide	ERR2208887	REACTOME_SYNTHESIS_OF_IP3_AND_IP4_IN_THE_CYTOSOL	-0.158491
Gide	ERR2208887	REACTOME_REGULATION_OF_BETA_CELL_DEVELOPMENT	0.0418787
Gide	ERR2208887	REACTOME_DOWNSTREAM_SIGNAL_TRANSDUCTION	-0.238075
Gide	ERR2208887	REACTOME_SIGNALING_BY_PDGF	-0.1196
Gide	ERR2208887	REACTOME_ACTIVATION_OF_TRKA_RECEPTORS	0.124355
Gide	ERR2208887	REACTOME_NGF_INDEPENDANT_TRKA_ACTIVATION	0.191289
Gide	ERR2208887	REACTOME_SCF_SKP2_MEDIATED_DEGRADATION_OF_P27_P21	-0.135984
Gide	ERR2208887	REACTOME_SIGNALLING_TO_ERKS	-0.161684
Gide	ERR2208887	REACTOME_SIGNALLING_TO_P38_VIA_RIT_AND_RIN	-0.177193
Gide	ERR2208887	REACTOME_DIGESTION_OF_DIETARY_CARBOHYDRATE	0.0457207
Gide	ERR2208887	REACTOME_CELLULAR_HEXOSE_TRANSPORT	-0.0435198
Gide	ERR2208887	REACTOME_METABOLISM_OF_PORPHYRINS	-0.110261
Gide	ERR2208887	REACTOME_HEME_BIOSYNTHESIS	-0.263863
Gide	ERR2208887	REACTOME_HEME_DEGRADATION	0.021367
Gide	ERR2208887	REACTOME_SIGNALING_BY_FGFR	-0.105966
Gide	ERR2208887	REACTOME_FGFR3_LIGAND_BINDING_AND_ACTIVATION	0.0108362
Gide	ERR2208887	REACTOME_FGFR2_LIGAND_BINDING_AND_ACTIVATION	0.0161737
Gide	ERR2208887	REACTOME_FGFR1_LIGAND_BINDING_AND_ACTIVATION	-0.0602739
Gide	ERR2208887	REACTOME_FGFR1B_LIGAND_BINDING_AND_ACTIVATION	-0.0214631
Gide	ERR2208887	REACTOME_FGFR3B_LIGAND_BINDING_AND_ACTIVATION	0.0907578
Gide	ERR2208887	REACTOME_FGFR1C_LIGAND_BINDING_AND_ACTIVATION	-0.101966
Gide	ERR2208887	REACTOME_FGFR2C_LIGAND_BINDING_AND_ACTIVATION	-0.0100365
Gide	ERR2208887	REACTOME_FGFR2B_LIGAND_BINDING_AND_ACTIVATION	0.0993707
Gide	ERR2208887	REACTOME_GAP_JUNCTION_ASSEMBLY	0.147361
Gide	ERR2208887	REACTOME_TRANSPORT_OF_CONNEXONS_TO_THE_PLASMA_MEMBRANE	0.107617
Gide	ERR2208887	REACTOME_GAP_JUNCTION_DEGRADATION	-0.186791
Gide	ERR2208887	REACTOME_PRE_NOTCH_PROCESSING_IN_THE_ENDOPLASMIC_RETICULUM	-0.0609449
Gide	ERR2208887	REACTOME_PRE_NOTCH_PROCESSING_IN_GOLGI	-0.202369
Gide	ERR2208887	REACTOME_PRE_NOTCH_EXPRESSION_AND_PROCESSING	-0.0931976
Gide	ERR2208887	REACTOME_CHOLESTEROL_BIOSYNTHESIS	-0.189171
Gide	ERR2208887	REACTOME_SNRNP_ASSEMBLY	-0.163501
Gide	ERR2208887	REACTOME_SYNTHESIS_OF_BILE_ACIDS_AND_BILE_SALTS	-0.0442852
Gide	ERR2208887	REACTOME_DIGESTION_OF_DIETARY_LIPID	0.280084
Gide	ERR2208887	REACTOME_ANDROGEN_BIOSYNTHESIS	-0.0128561
Gide	ERR2208887	REACTOME_ESTROGEN_BIOSYNTHESIS	0.0445489
Gide	ERR2208887	REACTOME_SYNTHESIS_OF_BILE_ACIDS_AND_BILE_SALTS_VIA_7ALPHA_HYDROXYCHOLESTEROL	0.0167
Gide	ERR2208887	REACTOME_P75NTR_SIGNALS_VIA_NF_KB	-0.251069
Gide	ERR2208887	REACTOME_NRAGE_SIGNALS_DEATH_THROUGH_JNK	-0.110149
Gide	ERR2208887	REACTOME_P75NTR_NEGATIVELY_REGULATES_CELL_CYCLE_VIA_SC1	-0.217673
Gide	ERR2208887	REACTOME_REGULATED_PROTEOLYSIS_OF_P75NTR	-0.415908
Gide	ERR2208887	REACTOME_P75NTR_REGULATES_AXONOGENESIS	-0.179982
Gide	ERR2208887	REACTOME_P75_NTR_RECEPTOR_MEDIATED_SIGNALLING	-0.162003
Gide	ERR2208887	REACTOME_SYNTHESIS_OF_BILE_ACIDS_AND_BILE_SALTS_VIA_24_HYDROXYCHOLESTEROL	0.0563825
Gide	ERR2208887	REACTOME_SYNTHESIS_OF_BILE_ACIDS_AND_BILE_SALTS_VIA_27_HYDROXYCHOLESTEROL	0.0416647
Gide	ERR2208887	REACTOME_MINERALOCORTICOID_BIOSYNTHESIS	-0.0369441
Gide	ERR2208887	REACTOME_GLUCOCORTICOID_BIOSYNTHESIS	-0.08425
Gide	ERR2208887	REACTOME_BILE_ACID_AND_BILE_SALT_METABOLISM	-0.0122334
Gide	ERR2208887	REACTOME_SIGNALING_BY_VEGF	-0.193326
Gide	ERR2208887	REACTOME_VEGF_LIGAND_RECEPTOR_INTERACTIONS	-0.102709
Gide	ERR2208887	REACTOME_SIGNALING_BY_RHO_GTPASES	-0.156009
Gide	ERR2208887	REACTOME_RHO_GTPASE_CYCLE	-0.124409
Gide	ERR2208887	REACTOME_DEGRADATION_OF_BETA_CATENIN_BY_THE_DESTRUCTION_COMPLEX	-0.182539
Gide	ERR2208887	REACTOME_RHO_GTPASE_EFFECTORS	-0.173139
Gide	ERR2208887	REACTOME_SIGNALING_BY_WNT	-0.116009
Gide	ERR2208887	REACTOME_METABOLISM_OF_STEROID_HORMONES	-0.0932311
Gide	ERR2208887	REACTOME_PREGNENOLONE_BIOSYNTHESIS	-0.276999
Gide	ERR2208887	REACTOME_BETA_CATENIN_PHOSPHORYLATION_CASCADE	-0.157721
Gide	ERR2208887	REACTOME_GRB2_EVENTS_IN_ERBB2_SIGNALING	0.00660339
Gide	ERR2208887	REACTOME_PI3K_EVENTS_IN_ERBB2_SIGNALING	-0.00567961
Gide	ERR2208887	REACTOME_COBALAMIN_CBL_VITAMIN_B12_TRANSPORT_AND_METABOLISM	-0.15762
Gide	ERR2208887	REACTOME_METABOLISM_OF_FOLATE_AND_PTERINES	-0.161427
Gide	ERR2208887	REACTOME_BIOTIN_TRANSPORT_AND_METABOLISM	-0.283818
Gide	ERR2208887	REACTOME_COENZYME_A_BIOSYNTHESIS	-0.206911
Gide	ERR2208887	REACTOME_VITAMIN_D_CALCIFEROL_METABOLISM	-0.208587
Gide	ERR2208887	REACTOME_NICOTINATE_METABOLISM	-0.138324
Gide	ERR2208887	REACTOME_VITAMIN_B1_THIAMIN_METABOLISM	0.0936015
Gide	ERR2208887	REACTOME_VITAMIN_C_ASCORBATE_METABOLISM	-0.0518748
Gide	ERR2208887	REACTOME_VITAMIN_B2_RIBOFLAVIN_METABOLISM	-0.167142
Gide	ERR2208887	REACTOME_METABOLISM_OF_WATER_SOLUBLE_VITAMINS_AND_COFACTORS	-0.125482
Gide	ERR2208887	REACTOME_METABOLISM_OF_VITAMINS_AND_COFACTORS	-0.0870504
Gide	ERR2208887	REACTOME_A_TETRASACCHARIDE_LINKER_SEQUENCE_IS_REQUIRED_FOR_GAG_SYNTHESIS	0.0297333
Gide	ERR2208887	REACTOME_NICOTINAMIDE_SALVAGING	-0.199125
Gide	ERR2208887	REACTOME_SIGNALING_BY_NOTCH1	-0.167738
Gide	ERR2208887	REACTOME_SIGNALING_BY_NOTCH2	-0.0806406
Gide	ERR2208887	REACTOME_PI3K_AKT_ACTIVATION	-0.369213
Gide	ERR2208887	REACTOME_AKT_PHOSPHORYLATES_TARGETS_IN_THE_CYTOSOL	-0.296865
Gide	ERR2208887	REACTOME_AKT_PHOSPHORYLATES_TARGETS_IN_THE_NUCLEUS	0.0120843
Gide	ERR2208887	REACTOME_NUCLEAR_EVENTS_KINASE_AND_TRANSCRIPTION_FACTOR_ACTIVATION_	-0.14901
Gide	ERR2208887	REACTOME_ERK_MAPK_TARGETS	-0.253517
Gide	ERR2208887	REACTOME_IMMUNOREGULATORY_INTERACTIONS_BETWEEN_A_LYMPHOID_AND_A_NON_LYMPHOID_CELL	-0.207517
Gide	ERR2208887	REACTOME_VITAMIN_B5_PANTOTHENATE_METABOLISM	-0.0564342
Gide	ERR2208887	REACTOME_NEGATIVE_REGULATION_OF_THE_PI3K_AKT_NETWORK	-0.115954
Gide	ERR2208887	REACTOME_CREB_PHOSPHORYLATION	-0.364284
Gide	ERR2208887	REACTOME_ER_TO_GOLGI_ANTEROGRADE_TRANSPORT	-0.179228
Gide	ERR2208887	REACTOME_MEMBRANE_TRAFFICKING	-0.180205
Gide	ERR2208887	REACTOME_TRANS_GOLGI_NETWORK_VESICLE_BUDDING	-0.234841
Gide	ERR2208887	REACTOME_CARNITINE_METABOLISM	-0.120409
Gide	ERR2208887	REACTOME_SIGNALING_BY_BMP	-0.0589435
Gide	ERR2208887	REACTOME_TCF_DEPENDENT_SIGNALING_IN_RESPONSE_TO_WNT	-0.110335
Gide	ERR2208887	REACTOME_WNT_MEDIATED_ACTIVATION_OF_DVL	-0.322956
Gide	ERR2208887	REACTOME_FORMATION_OF_THE_BETA_CATENIN_TCF_TRANSACTIVATING_COMPLEX	-0.238035
Gide	ERR2208887	REACTOME_G_PROTEIN_ACTIVATION	-0.129598
Gide	ERR2208887	REACTOME_METABOLISM_OF_NITRIC_OXIDE_NOS3_ACTIVATION_AND_REGULATION	-0.186075
Gide	ERR2208887	REACTOME_ASSEMBLY_OF_COLLAGEN_FIBRILS_AND_OTHER_MULTIMERIC_STRUCTURES	0.00592083
Gide	ERR2208887	REACTOME_METABOLISM_OF_ANGIOTENSINOGEN_TO_ANGIOTENSINS	0.068642
Gide	ERR2208887	REACTOME_KERATAN_SULFATE_BIOSYNTHESIS	-0.103773
Gide	ERR2208887	REACTOME_KERATAN_SULFATE_DEGRADATION	-0.235903
Gide	ERR2208887	REACTOME_CHONDROITIN_SULFATE_BIOSYNTHESIS	-0.079206
Gide	ERR2208887	REACTOME_DERMATAN_SULFATE_BIOSYNTHESIS	0.0023708
Gide	ERR2208887	REACTOME_HS_GAG_BIOSYNTHESIS	0.0284523
Gide	ERR2208887	REACTOME_TCR_SIGNALING	-0.23148
Gide	ERR2208887	REACTOME_HS_GAG_DEGRADATION	-0.0736378
Gide	ERR2208887	REACTOME_CS_DS_DEGRADATION	-0.157478
Gide	ERR2208887	REACTOME_GENERATION_OF_SECOND_MESSENGER_MOLECULES	-0.213354
Gide	ERR2208887	REACTOME_CALCINEURIN_ACTIVATES_NFAT	-0.294958
Gide	ERR2208887	REACTOME_ERKS_ARE_INACTIVATED	-0.245082
Gide	ERR2208887	REACTOME_CELL_SURFACE_INTERACTIONS_AT_THE_VASCULAR_WALL	-0.155332
Gide	ERR2208887	REACTOME_SIGNALING_BY_HIPPO	-0.216773
Gide	ERR2208887	REACTOME_FCGAMMA_RECEPTOR_FCGR_DEPENDENT_PHAGOCYTOSIS	-0.313511
Gide	ERR2208887	REACTOME_FCGR_ACTIVATION	-0.391724
Gide	ERR2208887	REACTOME_ROLE_OF_PHOSPHOLIPIDS_IN_PHAGOCYTOSIS	-0.366643
Gide	ERR2208887	REACTOME_YAP1_AND_WWTR1_TAZ_STIMULATED_GENE_EXPRESSION	-0.109635
Gide	ERR2208887	REACTOME_ENOS_ACTIVATION	-0.177934
Gide	ERR2208887	REACTOME_NOSTRIN_MEDIATED_ENOS_TRAFFICKING	-0.0189773
Gide	ERR2208887	REACTOME_MICRORNA_MIRNA_BIOGENESIS	-0.132882
Gide	ERR2208887	REACTOME_COPII_MEDIATED_VESICLE_TRANSPORT	-0.212132
Gide	ERR2208887	REACTOME_REGULATION_OF_PYRUVATE_DEHYDROGENASE_PDH_COMPLEX	-0.17796
Gide	ERR2208887	REACTOME_ALPHA_LINOLENIC_OMEGA3_AND_LINOLEIC_OMEGA6_ACID_METABOLISM	-0.100037
Gide	ERR2208887	REACTOME_LINOLEIC_ACID_LA_METABOLISM	0.0188824
Gide	ERR2208887	REACTOME_CELL_DEATH_SIGNALLING_VIA_NRAGE_NRIF_AND_NADE	-0.128788
Gide	ERR2208887	REACTOME_NADE_MODULATES_DEATH_SIGNALLING	-0.220563
Gide	ERR2208887	REACTOME_NRIF_SIGNALS_CELL_DEATH_FROM_THE_NUCLEUS	-0.248382
Gide	ERR2208887	REACTOME_P75NTR_RECRUITS_SIGNALLING_COMPLEXES	-0.213531
Gide	ERR2208887	REACTOME_NF_KB_IS_ACTIVATED_AND_SIGNALS_SURVIVAL	-0.21903
Gide	ERR2208887	REACTOME_METABOLISM_OF_AMINE_DERIVED_HORMONES	0.0427423
Gide	ERR2208887	REACTOME_SEROTONIN_AND_MELATONIN_BIOSYNTHESIS	-0.0201446
Gide	ERR2208887	REACTOME_PEPTIDE_HORMONE_BIOSYNTHESIS	0.0614159
Gide	ERR2208887	REACTOME_THYROXINE_BIOSYNTHESIS	0.0733164
Gide	ERR2208887	REACTOME_GLUTAMATE_NEUROTRANSMITTER_RELEASE_CYCLE	-0.0442018
Gide	ERR2208887	REACTOME_REGULATION_OF_GENE_EXPRESSION_IN_LATE_STAGE_BRANCHING_MORPHOGENESIS_PANCREATIC_BUD_PRECURSOR_CELLS	-0.0303361
Gide	ERR2208887	REACTOME_REGULATION_OF_GENE_EXPRESSION_IN_BETA_CELLS	0.067813
Gide	ERR2208887	REACTOME_REGULATION_OF_GENE_EXPRESSION_IN_ENDOCRINE_COMMITTED_NEUROG3_PROGENITOR_CELLS	-0.0446992
Gide	ERR2208887	REACTOME_REGULATION_OF_GENE_EXPRESSION_IN_EARLY_PANCREATIC_PRECURSOR_CELLS	0.225674
Gide	ERR2208887	REACTOME_PECAM1_INTERACTIONS	-0.284476
Gide	ERR2208887	REACTOME_BASIGIN_INTERACTIONS	-0.115864
Gide	ERR2208887	REACTOME_TIE2_SIGNALING	-0.13403
Gide	ERR2208887	REACTOME_GENE_SILENCING_BY_RNA	-0.217643
Gide	ERR2208887	REACTOME_BIOLOGICAL_OXIDATIONS	0.0223468
Gide	ERR2208887	REACTOME_CYTOCHROME_P450_ARRANGED_BY_SUBSTRATE_TYPE	0.0233801
Gide	ERR2208887	REACTOME_VITAMINS	-0.0530509
Gide	ERR2208887	REACTOME_FATTY_ACIDS	0.246802
Gide	ERR2208887	REACTOME_PHASE_I_FUNCTIONALIZATION_OF_COMPOUNDS	0.0156895
Gide	ERR2208887	REACTOME_MISCELLANEOUS_SUBSTRATES	0.210985
Gide	ERR2208887	REACTOME_ENDOGENOUS_STEROLS	-0.144359
Gide	ERR2208887	REACTOME_EICOSANOIDS	0.303451
Gide	ERR2208887	REACTOME_XENOBIOTICS	0.0576463
Gide	ERR2208887	REACTOME_CYP2E1_REACTIONS	0.0396151
Gide	ERR2208887	REACTOME_EPIGENETIC_REGULATION_OF_GENE_EXPRESSION	-0.296877
Gide	ERR2208887	REACTOME_NOTCH1_INTRACELLULAR_DOMAIN_REGULATES_TRANSCRIPTION	-0.175645
Gide	ERR2208887	REACTOME_ACTIVATED_NOTCH1_TRANSMITS_SIGNAL_TO_THE_NUCLEUS	-0.116852
Gide	ERR2208887	REACTOME_PRC2_METHYLATES_HISTONES_AND_DNA	-0.284565
Gide	ERR2208887	REACTOME_DOPAMINE_NEUROTRANSMITTER_RELEASE_CYCLE	-0.0458994
Gide	ERR2208887	REACTOME_EGFR_INTERACTS_WITH_PHOSPHOLIPASE_C_GAMMA	0.0262787
Gide	ERR2208887	REACTOME_MOLECULES_ASSOCIATED_WITH_ELASTIC_FIBRES	-0.0328503
Gide	ERR2208887	REACTOME_MHC_CLASS_II_ANTIGEN_PRESENTATION	-0.166451
Gide	ERR2208887	REACTOME_SYNTHESIS_OF_EPOXY_EET_AND_DIHYDROXYEICOSATRIENOIC_ACIDS_DHET_	0.135345
Gide	ERR2208887	REACTOME_SYNTHESIS_OF_5_EICOSATETRAENOIC_ACIDS	-0.0934179
Gide	ERR2208887	REACTOME_SYNTHESIS_OF_LEUKOTRIENES_LT_AND_EOXINS_EX_	0.102112
Gide	ERR2208887	REACTOME_SYNTHESIS_OF_LIPOXINS_LX_	-0.122826
Gide	ERR2208887	REACTOME_SYNTHESIS_OF_12_EICOSATETRAENOIC_ACID_DERIVATIVES	0.172221
Gide	ERR2208887	REACTOME_ARACHIDONIC_ACID_METABOLISM	0.0850991
Gide	ERR2208887	REACTOME_SYNTHESIS_OF_15_EICOSATETRAENOIC_ACID_DERIVATIVES	-3.48238e-06
Gide	ERR2208887	REACTOME_UBIQUINOL_BIOSYNTHESIS	-0.373247
Gide	ERR2208887	REACTOME_SYNTHESIS_OF_16_20_HYDROXYEICOSATETRAENOIC_ACIDS_HETE_	0.243876
Gide	ERR2208887	REACTOME_HYALURONAN_METABOLISM	-0.132604
Gide	ERR2208887	REACTOME_HYALURONAN_BIOSYNTHESIS_AND_EXPORT	-0.127962
Gide	ERR2208887	REACTOME_TRANSCRIPTIONAL_ACTIVATION_OF_MITOCHONDRIAL_BIOGENESIS	-0.205229
Gide	ERR2208887	REACTOME_ACTIVATION_OF_PPARGC1A_PGC_1ALPHA_BY_PHOSPHORYLATION	-0.12995
Gide	ERR2208887	REACTOME_INTEGRIN_CELL_SURFACE_INTERACTIONS	-0.0847506
Gide	ERR2208887	REACTOME_HYALURONAN_UPTAKE_AND_DEGRADATION	-0.134635
Gide	ERR2208887	REACTOME_ABACAVIR_TRANSMEMBRANE_TRANSPORT	-0.106103
Gide	ERR2208887	REACTOME_ABACAVIR_TRANSPORT_AND_METABOLISM	-0.063891
Gide	ERR2208887	REACTOME_ABACAVIR_METABOLISM	-0.0216982
Gide	ERR2208887	REACTOME_SYNTHESIS_OF_PROSTAGLANDINS_PG_AND_THROMBOXANES_TX_	0.000971631
Gide	ERR2208887	REACTOME_SCAVENGING_OF_HEME_FROM_PLASMA	-0.318527
Gide	ERR2208887	REACTOME_DAP12_INTERACTIONS	-0.248873
Gide	ERR2208887	REACTOME_BINDING_AND_UPTAKE_OF_LIGANDS_BY_SCAVENGER_RECEPTORS	-0.217125
Gide	ERR2208887	REACTOME_DOWNREGULATION_OF_TGF_BETA_RECEPTOR_SIGNALING	-0.188594
Gide	ERR2208887	REACTOME_TGF_BETA_RECEPTOR_SIGNALING_ACTIVATES_SMADS	-0.193642
Gide	ERR2208887	REACTOME_TGF_BETA_RECEPTOR_SIGNALING_IN_EMT_EPITHELIAL_TO_MESENCHYMAL_TRANSITION_	-0.119456
Gide	ERR2208887	REACTOME_TRANSCRIPTIONAL_ACTIVITY_OF_SMAD2_SMAD3_SMAD4_HETEROTRIMER	-0.211014
Gide	ERR2208887	REACTOME_DOWNREGULATION_OF_SMAD2_3_SMAD4_TRANSCRIPTIONAL_ACTIVITY	-0.198242
Gide	ERR2208887	REACTOME_SMAD2_SMAD3_SMAD4_HETEROTRIMER_REGULATES_TRANSCRIPTION	-0.19022
Gide	ERR2208887	REACTOME_EGFR_TRANSACTIVATION_BY_GASTRIN	-0.0938103
Gide	ERR2208887	REACTOME_THE_RETINOID_CYCLE_IN_CONES_DAYLIGHT_VISION_	0.142217
Gide	ERR2208887	REACTOME_VISUAL_PHOTOTRANSDUCTION	0.0289104
Gide	ERR2208887	REACTOME_NOTCH2_INTRACELLULAR_DOMAIN_REGULATES_TRANSCRIPTION	-0.0420285
Gide	ERR2208887	REACTOME_MUCOPOLYSACCHARIDOSES	-0.402779
Gide	ERR2208887	REACTOME_ANCHORING_FIBRIL_FORMATION	-0.0335538
Gide	ERR2208887	REACTOME_PI3K_AKT_SIGNALING_IN_CANCER	-0.0940277
Gide	ERR2208887	REACTOME_CONSTITUTIVE_SIGNALING_BY_ABERRANT_PI3K_IN_CANCER	-0.0792692
Gide	ERR2208887	REACTOME_CROSSLINKING_OF_COLLAGEN_FIBRILS	-0.157925
Gide	ERR2208887	REACTOME_CONDENSATION_OF_PROPHASE_CHROMOSOMES	-0.167365
Gide	ERR2208887	REACTOME_PHOSPHATE_BOND_HYDROLYSIS_BY_NUDT_PROTEINS	-0.0198446
Gide	ERR2208887	REACTOME_SIGNALING_BY_TYPE_1_INSULIN_LIKE_GROWTH_FACTOR_1_RECEPTOR_IGF1R_	-0.0830603
Gide	ERR2208887	REACTOME_METABOLISM_OF_INGESTED_SEMET_SEC_MESEC_INTO_H2SE	-0.0457116
Gide	ERR2208887	REACTOME_SELENOAMINO_ACID_METABOLISM	0.0909388
Gide	ERR2208887	REACTOME_DAP12_SIGNALING	-0.249854
Gide	ERR2208887	REACTOME_ACTIVATION_OF_GENE_EXPRESSION_BY_SREBF_SREBP_	-0.182219
Gide	ERR2208887	REACTOME_SHC_RELATED_EVENTS_TRIGGERED_BY_IGF1R	-0.122542
Gide	ERR2208887	REACTOME_RETINOID_CYCLE_DISEASE_EVENTS	0.126264
Gide	ERR2208887	REACTOME_THE_CANONICAL_RETINOID_CYCLE_IN_RODS_TWILIGHT_VISION_	0.0736487
Gide	ERR2208887	REACTOME_FC_EPSILON_RECEPTOR_FCERI_SIGNALING	-0.272349
Gide	ERR2208887	REACTOME_MASTL_FACILITATES_MITOTIC_PROGRESSION	-0.412532
Gide	ERR2208887	REACTOME_SEPARATION_OF_SISTER_CHROMATIDS	-0.172714
Gide	ERR2208887	REACTOME_ESTABLISHMENT_OF_SISTER_CHROMATID_COHESION	-0.257242
Gide	ERR2208887	REACTOME_COHESIN_LOADING_ONTO_CHROMATIN	-0.406591
Gide	ERR2208887	REACTOME_ACTIVATION_OF_THE_PHOTOTRANSDUCTION_CASCADE	-0.00545528
Gide	ERR2208887	REACTOME_RESOLUTION_OF_SISTER_CHROMATID_COHESION	-0.15321
Gide	ERR2208887	REACTOME_CONDENSATION_OF_PROMETAPHASE_CHROMOSOMES	-0.278056
Gide	ERR2208887	REACTOME_THE_PHOTOTRANSDUCTION_CASCADE	-0.0337808
Gide	ERR2208887	REACTOME_INTERACTION_WITH_CUMULUS_CELLS_AND_THE_ZONA_PELLUCIDA	0.00597863
Gide	ERR2208887	REACTOME_MITOTIC_METAPHASE_AND_ANAPHASE	-0.187367
Gide	ERR2208887	REACTOME_OXIDATIVE_STRESS_INDUCED_SENESCENCE	-0.145341
Gide	ERR2208887	REACTOME_SENESCENCE_ASSOCIATED_SECRETORY_PHENOTYPE_SASP_	-0.179022
Gide	ERR2208887	REACTOME_CELLULAR_SENESCENCE	-0.187633
Gide	ERR2208887	REACTOME_FORMATION_OF_SENESCENCE_ASSOCIATED_HETEROCHROMATIN_FOCI_SAHF_	-0.178913
Gide	ERR2208887	REACTOME_ONCOGENE_INDUCED_SENESCENCE	-0.0770635
Gide	ERR2208887	REACTOME_DNA_DAMAGE_TELOMERE_STRESS_INDUCED_SENESCENCE	-0.199015
Gide	ERR2208887	REACTOME_TRIF_MEDIATED_PROGRAMMED_CELL_DEATH	-0.348331
Gide	ERR2208887	REACTOME_CYTOSOLIC_IRON_SULFUR_CLUSTER_ASSEMBLY	-0.134071
Gide	ERR2208887	REACTOME_REGULATION_OF_PLK1_ACTIVITY_AT_G2_M_TRANSITION	-0.173897
Gide	ERR2208887	REACTOME_SIGNALING_BY_LEPTIN	-0.119668
Gide	ERR2208887	REACTOME_SIGNALING_BY_NOTCH1_PEST_DOMAIN_MUTANTS_IN_CANCER	-0.175891
Gide	ERR2208887	REACTOME_FBXW7_MUTANTS_AND_NOTCH1_IN_CANCER	-0.136343
Gide	ERR2208887	REACTOME_ACETYLCHOLINE_NEUROTRANSMITTER_RELEASE_CYCLE	-0.0259541
Gide	ERR2208887	REACTOME_CASPASE_MEDIATED_CLEAVAGE_OF_CYTOSKELETAL_PROTEINS	-0.314957
Gide	ERR2208887	REACTOME_INSULIN_PROCESSING	-0.219116
Gide	ERR2208887	REACTOME_SIGNALING_BY_NOTCH1_T_7_9_NOTCH1_M1580_K2555_TRANSLOCATION_MUTANT	-0.143001
Gide	ERR2208887	REACTOME_STIMULI_SENSING_CHANNELS	-0.0232669
Gide	ERR2208887	REACTOME_EPH_EPHRIN_SIGNALING	-0.103926
Gide	ERR2208887	REACTOME_SIGNALING_BY_NOTCH1_HD_DOMAIN_MUTANTS_IN_CANCER	-0.0387585
Gide	ERR2208887	REACTOME_ROLE_OF_LAT2_NTAL_LAB_ON_CALCIUM_MOBILIZATION	-0.359729
Gide	ERR2208887	REACTOME_FICOLINS_BIND_TO_REPETITIVE_CARBOHYDRATE_STRUCTURES_ON_THE_TARGET_CELL_SURFACE	0.108519
Gide	ERR2208887	REACTOME_FCERI_MEDIATED_MAPK_ACTIVATION	-0.284182
Gide	ERR2208887	REACTOME_FCERI_MEDIATED_CA_2_MOBILIZATION	-0.329151
Gide	ERR2208887	REACTOME_FCERI_MEDIATED_NF_KB_ACTIVATION	-0.28112
Gide	ERR2208887	REACTOME_POU5F1_OCT4_SOX2_NANOG_REPRESS_GENES_RELATED_TO_DIFFERENTIATION	-0.0683967
Gide	ERR2208887	REACTOME_POU5F1_OCT4_SOX2_NANOG_ACTIVATE_GENES_RELATED_TO_PROLIFERATION	0.0414251
Gide	ERR2208887	REACTOME_NOTCH2_ACTIVATION_AND_TRANSMISSION_OF_SIGNAL_TO_THE_NUCLEUS	-0.112289
Gide	ERR2208887	REACTOME_PEPTIDE_HORMONE_METABOLISM	-0.0216511
Gide	ERR2208887	REACTOME_NUCLEAR_ENVELOPE_BREAKDOWN	-0.303815
Gide	ERR2208887	REACTOME_ACTIVATION_OF_NIMA_KINASES_NEK9_NEK6_NEK7	-0.193953
Gide	ERR2208887	REACTOME_SUMOYLATION	-0.140449
Gide	ERR2208887	REACTOME_INITIATION_OF_NUCLEAR_ENVELOPE_NE_REFORMATION	-0.331568
Gide	ERR2208887	REACTOME_NUCLEAR_ENVELOPE_NE_REASSEMBLY	-0.150219
Gide	ERR2208887	REACTOME_LAMININ_INTERACTIONS	0.00731076
Gide	ERR2208887	REACTOME_SYNDECAN_INTERACTIONS	-0.135641
Gide	ERR2208887	REACTOME_NON_INTEGRIN_MEMBRANE_ECM_INTERACTIONS	-0.0437079
Gide	ERR2208887	REACTOME_ECM_PROTEOGLYCANS	-0.00559659
Gide	ERR2208887	REACTOME_SCAVENGING_BY_CLASS_B_RECEPTORS	0.198985
Gide	ERR2208887	REACTOME_SCAVENGING_BY_CLASS_A_RECEPTORS	0.0069722
Gide	ERR2208887	REACTOME_SCAVENGING_BY_CLASS_F_RECEPTORS	-0.167804
Gide	ERR2208887	REACTOME_SUMO_IS_CONJUGATED_TO_E1_UBA2_SAE1_	-0.183549
Gide	ERR2208887	REACTOME_SUMO_IS_TRANSFERRED_FROM_E1_TO_E2_UBE2I_UBC9_	-0.228495
Gide	ERR2208887	REACTOME_SUMO_IS_PROTEOLYTICALLY_PROCESSED	-0.298881
Gide	ERR2208887	REACTOME_SUMOYLATION_OF_DNA_DAMAGE_RESPONSE_AND_REPAIR_PROTEINS	-0.222638
Gide	ERR2208887	REACTOME_DEX_H_BOX_HELICASES_ACTIVATE_TYPE_I_IFN_AND_INFLAMMATORY_CYTOKINES_PRODUCTION_	-0.456892
Gide	ERR2208887	REACTOME_LRR_FLII_INTERACTING_PROTEIN_1_LRRFIP1_ACTIVATES_TYPE_I_IFN_PRODUCTION	-0.352395
Gide	ERR2208887	REACTOME_REGULATION_OF_INNATE_IMMUNE_RESPONSES_TO_CYTOSOLIC_DNA	-0.117869
Gide	ERR2208887	REACTOME_HDACS_DEACETYLATE_HISTONES	-0.302177
Gide	ERR2208887	REACTOME_PKMTS_METHYLATE_HISTONE_LYSINES	-0.275741
Gide	ERR2208887	REACTOME_HDMS_DEMETHYLATE_HISTONES	-0.358206
Gide	ERR2208887	REACTOME_HATS_ACETYLATE_HISTONES	-0.300046
Gide	ERR2208887	REACTOME_RMTS_METHYLATE_HISTONE_ARGININES	-0.17666
Gide	ERR2208887	REACTOME_PROCESSING_AND_ACTIVATION_OF_SUMO	-0.272012
Gide	ERR2208887	REACTOME_GLYCOGEN_STORAGE_DISEASES	-0.0187442
Gide	ERR2208887	REACTOME_SUMOYLATION_OF_TRANSCRIPTION_FACTORS	-0.0876386
Gide	ERR2208887	REACTOME_SUMOYLATION_OF_UBIQUITINYLATION_PROTEINS	-0.319734
Gide	ERR2208887	REACTOME_WNT_LIGAND_BIOGENESIS_AND_TRAFFICKING	0.114238
Gide	ERR2208887	REACTOME_CHROMATIN_MODIFYING_ENZYMES	-0.264521
Gide	ERR2208887	REACTOME_IRF3_MEDIATED_INDUCTION_OF_TYPE_I_IFN	-0.305351
Gide	ERR2208887	REACTOME_TRP_CHANNELS	-0.196417
Gide	ERR2208887	REACTOME_DEFECTS_IN_COBALAMIN_B12_METABOLISM	-0.289094
Gide	ERR2208887	REACTOME_DEFECTS_IN_VITAMIN_AND_COFACTOR_METABOLISM	-0.322082
Gide	ERR2208887	REACTOME_DETOXIFICATION_OF_REACTIVE_OXYGEN_SPECIES	-0.0918644
Gide	ERR2208887	REACTOME_NUCLEAR_PORE_COMPLEX_NPC_DISASSEMBLY	-0.325632
Gide	ERR2208887	REACTOME_LOSS_OF_FUNCTION_OF_SMAD2_3_IN_CANCER	-0.317602
Gide	ERR2208887	REACTOME_SIGNALING_BY_TGF_BETA_RECEPTOR_COMPLEX_IN_CANCER	-0.311073
Gide	ERR2208887	REACTOME_GLYCOGEN_SYNTHESIS	-0.0517952
Gide	ERR2208887	REACTOME_DEFECTS_IN_BIOTIN_BTN_METABOLISM	-0.38206
Gide	ERR2208887	REACTOME_REGULATION_BY_C_FLIP	-0.269793
Gide	ERR2208887	REACTOME_REGULATION_OF_HSF1_MEDIATED_HEAT_SHOCK_RESPONSE	-0.242373
Gide	ERR2208887	REACTOME_HSP90_CHAPERONE_CYCLE_FOR_STEROID_HORMONE_RECEPTORS_SHR_	-0.0853255
Gide	ERR2208887	REACTOME_HSF1_ACTIVATION	-0.195514
Gide	ERR2208887	REACTOME_CELLULAR_RESPONSE_TO_HEAT_STRESS	-0.247461
Gide	ERR2208887	REACTOME_ATTENUATION_PHASE	-0.141348
Gide	ERR2208887	REACTOME_HSF1_DEPENDENT_TRANSACTIVATION	-0.169686
Gide	ERR2208887	REACTOME_NOTCH_HLH_TRANSCRIPTION_PATHWAY	-0.19134
Gide	ERR2208887	REACTOME_METABOLISM_OF_POLYAMINES	-0.149506
Gide	ERR2208887	REACTOME_APOPTOTIC_CLEAVAGE_OF_CELL_ADHESION_PROTEINS	0.0859437
Gide	ERR2208887	REACTOME_AMINO_ACID_TRANSPORT_ACROSS_THE_PLASMA_MEMBRANE	-0.0577986
Gide	ERR2208887	REACTOME_INTEGRIN_SIGNALING	-0.132889
Gide	ERR2208887	REACTOME_GRB2_SOS_PROVIDES_LINKAGE_TO_MAPK_SIGNALING_FOR_INTEGRINS_	-0.126686
Gide	ERR2208887	REACTOME_DISEASES_ASSOCIATED_WITH_GLYCOSAMINOGLYCAN_METABOLISM	-0.0590777
Gide	ERR2208887	REACTOME_DEFECTIVE_B4GALT7_CAUSES_EDS_PROGEROID_TYPE	0.0326022
Gide	ERR2208887	REACTOME_DEFECTIVE_CHST3_CAUSES_SEDCJD	-0.0195211
Gide	ERR2208887	REACTOME_DEFECTIVE_CHST14_CAUSES_EDS_MUSCULOCONTRACTURAL_TYPE	-0.0153411
Gide	ERR2208887	REACTOME_DEFECTIVE_CHSY1_CAUSES_TPBS	-0.0172426
Gide	ERR2208887	REACTOME_DEFECTIVE_CHST6_CAUSES_MCDC1	-0.0954507
Gide	ERR2208887	REACTOME_DEFECTIVE_EXT2_CAUSES_EXOSTOSES_2	0.0181578
Gide	ERR2208887	REACTOME_DEFECTIVE_ST3GAL3_CAUSES_MCT12_AND_EIEE15	-0.168307
Gide	ERR2208887	REACTOME_DEFECTIVE_B4GALT1_CAUSES_B4GALT1_CDG_CDG_2D_	-0.17022
Gide	ERR2208887	REACTOME_TRANSCRIPTIONAL_REGULATION_BY_TP53	-0.172698
Gide	ERR2208887	REACTOME_P130CAS_LINKAGE_TO_MAPK_SIGNALING_FOR_INTEGRINS	-0.12313
Gide	ERR2208887	REACTOME_SIGNALING_BY_GPCR	-0.00787295
Gide	ERR2208887	REACTOME_CLASS_A_1_RHODOPSIN_LIKE_RECEPTORS_	0.0127904
Gide	ERR2208887	REACTOME_CLASS_B_2_SECRETIN_FAMILY_RECEPTORS_	0.0381057
Gide	ERR2208887	REACTOME_NETRIN_1_SIGNALING	-0.1382
Gide	ERR2208887	REACTOME_NEPHRIN_FAMILY_INTERACTIONS	-0.137322
Gide	ERR2208887	REACTOME_SEMAPHORIN_INTERACTIONS	-0.171303
Gide	ERR2208887	REACTOME_L1CAM_INTERACTIONS	-0.0567626
Gide	ERR2208887	REACTOME_NCAM_SIGNALING_FOR_NEURITE_OUT_GROWTH	-0.0297573
Gide	ERR2208887	REACTOME_PEPTIDE_LIGAND_BINDING_RECEPTORS	0.0197575
Gide	ERR2208887	REACTOME_AMINE_LIGAND_BINDING_RECEPTORS	0.0298681
Gide	ERR2208887	REACTOME_HORMONE_LIGAND_BINDING_RECEPTORS	-0.142252
Gide	ERR2208887	REACTOME_DSCAM_INTERACTIONS	-0.000855764
Gide	ERR2208887	REACTOME_SIGNALING_BY_ROBO_RECEPTORS	-0.0282056
Gide	ERR2208887	REACTOME_DEACTIVATION_OF_THE_BETA_CATENIN_TRANSACTIVATING_COMPLEX	-0.115782
Gide	ERR2208887	REACTOME_NEGATIVE_REGULATION_OF_TCF_DEPENDENT_SIGNALING_BY_WNT_LIGAND_ANTAGONISTS	0.155867
Gide	ERR2208887	REACTOME_DISEASES_ASSOCIATED_WITH_N_GLYCOSYLATION_OF_PROTEINS	-0.333651
Gide	ERR2208887	REACTOME_DISEASES_OF_GLYCOSYLATION	-0.0770934
Gide	ERR2208887	REACTOME_MYOCLONIC_EPILEPSY_OF_LAFORA	-0.0329654
Gide	ERR2208887	REACTOME_CYTOSOLIC_TRNA_AMINOACYLATION	-0.231761
Gide	ERR2208887	REACTOME_TRNA_AMINOACYLATION	-0.13245
Gide	ERR2208887	REACTOME_MITOCHONDRIAL_TRNA_AMINOACYLATION	-0.100825
Gide	ERR2208887	REACTOME_TACHYKININ_RECEPTORS_BIND_TACHYKININS	0.0427227
Gide	ERR2208887	REACTOME_CHEMOKINE_RECEPTORS_BIND_CHEMOKINES	0.00469877
Gide	ERR2208887	REACTOME_RECRUITMENT_OF_MITOTIC_CENTROSOME_PROTEINS_AND_COMPLEXES	-0.177594
Gide	ERR2208887	REACTOME_RECRUITMENT_OF_NUMA_TO_MITOTIC_CENTROSOMES	-0.13665
Gide	ERR2208887	REACTOME_ENERGY_DEPENDENT_REGULATION_OF_MTOR_BY_LKB1_AMPK	-0.234052
Gide	ERR2208887	REACTOME_ATF4_ACTIVATES_GENES_IN_RESPONSE_TO_ENDOPLASMIC_RETICULUM_STRESS	-0.176336
Gide	ERR2208887	REACTOME_ATF6_ATF6_ALPHA_ACTIVATES_CHAPERONES	-0.315163
Gide	ERR2208887	REACTOME_PERK_REGULATES_GENE_EXPRESSION	-0.207684
Gide	ERR2208887	REACTOME_IRE1ALPHA_ACTIVATES_CHAPERONES	-0.37285
Gide	ERR2208887	REACTOME_UNFOLDED_PROTEIN_RESPONSE_UPR_	-0.285709
Gide	ERR2208887	REACTOME_ATF6_ATF6_ALPHA_ACTIVATES_CHAPERONE_GENES	-0.325974
Gide	ERR2208887	REACTOME_TRANSCRIPTIONAL_REGULATION_OF_WHITE_ADIPOCYTE_DIFFERENTIATION	-0.0818452
Gide	ERR2208887	REACTOME_REGULATION_OF_INSULIN_LIKE_GROWTH_FACTOR_IGF_TRANSPORT_AND_UPTAKE_BY_INSULIN_LIKE_GROWTH_FACTOR_BINDING_PROTEINS_IGFBPS_	-0.0447122
Gide	ERR2208887	REACTOME_GLUCAGON_LIKE_PEPTIDE_1_GLP1_REGULATES_INSULIN_SECRETION	-0.0670313
Gide	ERR2208887	REACTOME_OLFACTORY_SIGNALING_PATHWAY	0.0189902
Gide	ERR2208887	REACTOME_SYNTHESIS_SECRETION_AND_INACTIVATION_OF_GLUCAGON_LIKE_PEPTIDE_1_GLP_1_	0.065523
Gide	ERR2208887	REACTOME_TRANSPORT_OF_SMALL_MOLECULES	-0.0704863
Gide	ERR2208887	REACTOME_ABC_FAMILY_PROTEINS_MEDIATED_TRANSPORT	-0.146923
Gide	ERR2208887	REACTOME_NUCLEAR_RECEPTOR_TRANSCRIPTION_PATHWAY	0.00476035
Gide	ERR2208887	REACTOME_BETA_CATENIN_INDEPENDENT_WNT_SIGNALING	-0.158124
Gide	ERR2208887	REACTOME_VASOPRESSIN_LIKE_RECEPTORS	0.0510034
Gide	ERR2208887	REACTOME_COSTIMULATION_BY_THE_CD28_FAMILY	-0.235872
Gide	ERR2208887	REACTOME_RECEPTOR_TYPE_TYROSINE_PROTEIN_PHOSPHATASES	0.0115046
Gide	ERR2208887	REACTOME_CD28_CO_STIMULATION	-0.254577
Gide	ERR2208887	REACTOME_CD28_DEPENDENT_PI3K_AKT_SIGNALING	-0.261873
Gide	ERR2208887	REACTOME_CD28_DEPENDENT_VAV1_PATHWAY	-0.251723
Gide	ERR2208887	REACTOME_OREXIN_AND_NEUROPEPTIDES_FF_AND_QRFP_BIND_TO_THEIR_RESPECTIVE_RECEPTORS	-0.027461
Gide	ERR2208887	REACTOME_CTLA4_INHIBITORY_SIGNALING	-0.323943
Gide	ERR2208887	REACTOME_ALPHA_OXIDATION_OF_PHYTANATE	-0.265098
Gide	ERR2208887	REACTOME_GLYOXYLATE_METABOLISM_AND_GLYCINE_DEGRADATION	-0.115022
Gide	ERR2208887	REACTOME_BETA_OXIDATION_OF_PRISTANOYL_COA	-0.171217
Gide	ERR2208887	REACTOME_SUMOYLATION_OF_TRANSCRIPTION_COFACTORS	-0.152582
Gide	ERR2208887	REACTOME_PD_1_SIGNALING	-0.173608
Gide	ERR2208887	REACTOME_COOPERATION_OF_PREFOLDIN_AND_TRIC_CCT_IN_ACTIN_AND_TUBULIN_FOLDING	-0.0382259
Gide	ERR2208887	REACTOME_FORMATION_OF_TUBULIN_FOLDING_INTERMEDIATES_BY_CCT_TRIC	-0.0386158
Gide	ERR2208887	REACTOME_POST_CHAPERONIN_TUBULIN_FOLDING_PATHWAY	0.00675208
Gide	ERR2208887	REACTOME_BETA_OXIDATION_OF_VERY_LONG_CHAIN_FATTY_ACIDS	-0.0496747
Gide	ERR2208887	REACTOME_FOLDING_OF_ACTIN_BY_CCT_TRIC	-0.296955
Gide	ERR2208887	REACTOME_ASSOCIATION_OF_TRIC_CCT_WITH_TARGET_PROTEINS_DURING_BIOSYNTHESIS	-0.254927
Gide	ERR2208887	REACTOME_STRIATED_MUSCLE_CONTRACTION	-0.0308653
Gide	ERR2208887	REACTOME_MUSCARINIC_ACETYLCHOLINE_RECEPTORS	0.0962216
Gide	ERR2208887	REACTOME_DOPAMINE_RECEPTORS	0.204565
Gide	ERR2208887	REACTOME_SEROTONIN_RECEPTORS	-0.0942127
Gide	ERR2208887	REACTOME_ADRENOCEPTORS	0.161517
Gide	ERR2208887	REACTOME_DISEASES_ASSOCIATED_WITH_O_GLYCOSYLATION_OF_PROTEINS	-0.0222806
Gide	ERR2208887	REACTOME_PEROXISOMAL_LIPID_METABOLISM	-0.129012
Gide	ERR2208887	REACTOME_SIGNAL_REGULATORY_PROTEIN_FAMILY_INTERACTIONS	-0.129009
Gide	ERR2208887	REACTOME_PROTEIN_FOLDING	-0.137677
Gide	ERR2208887	REACTOME_EICOSANOID_LIGAND_BINDING_RECEPTORS	0.137098
Gide	ERR2208887	REACTOME_LEUKOTRIENE_RECEPTORS	0.120868
Gide	ERR2208887	REACTOME_PROSTANOID_LIGAND_RECEPTORS	0.180699
Gide	ERR2208887	REACTOME_NITRIC_OXIDE_STIMULATES_GUANYLATE_CYCLASE	-0.0483335
Gide	ERR2208887	REACTOME_ADP_SIGNALLING_THROUGH_P2Y_PURINOCEPTOR_12	-0.152365
Gide	ERR2208887	REACTOME_G_BETA_GAMMA_SIGNALLING_THROUGH_PI3KGAMMA	-0.190609
Gide	ERR2208887	REACTOME_RAP1_SIGNALLING	-0.215561
Gide	ERR2208887	REACTOME_SIGNAL_AMPLIFICATION	-0.173831
Gide	ERR2208887	REACTOME_PROSTACYCLIN_SIGNALLING_THROUGH_PROSTACYCLIN_RECEPTOR	-0.148517
Gide	ERR2208887	REACTOME_EPHB_MEDIATED_FORWARD_SIGNALING	-0.155015
Gide	ERR2208887	REACTOME_EPHA_MEDIATED_GROWTH_CONE_COLLAPSE	-0.0189845
Gide	ERR2208887	REACTOME_EPHRIN_SIGNALING	-0.00613815
Gide	ERR2208887	REACTOME_EPH_EPHRIN_MEDIATED_REPULSION_OF_CELLS	-0.0795316
Gide	ERR2208887	REACTOME_MUSCLE_CONTRACTION	-0.0320415
Gide	ERR2208887	REACTOME_G_PROTEIN_BETA_GAMMA_SIGNALLING	-0.229638
Gide	ERR2208887	REACTOME_TRAFFICKING_OF_AMPA_RECEPTORS	-0.115238
Gide	ERR2208887	REACTOME_SEMA3A_PAK_DEPENDENT_AXON_REPULSION	-0.0756032
Gide	ERR2208887	REACTOME_SEMA3A_PLEXIN_REPULSION_SIGNALING_BY_INHIBITING_INTEGRIN_ADHESION	-0.0937093
Gide	ERR2208887	REACTOME_CRMPS_IN_SEMA3A_SIGNALING	-0.12027
Gide	ERR2208887	REACTOME_ACETYLCHOLINE_REGULATES_INSULIN_SECRETION	-0.259729
Gide	ERR2208887	REACTOME_ADRENALINE_NORADRENALINE_INHIBITS_INSULIN_SECRETION	-0.0773146
Gide	ERR2208887	REACTOME_REGULATION_OF_LIPID_METABOLISM_BY_PPARALPHA	-0.148675
Gide	ERR2208887	REACTOME_CIRCADIAN_CLOCK	-0.157863
Gide	ERR2208887	REACTOME_FREE_FATTY_ACIDS_REGULATE_INSULIN_SECRETION	-0.0906024
Gide	ERR2208887	REACTOME_INCRETIN_SYNTHESIS_SECRETION_AND_INACTIVATION	0.0763112
Gide	ERR2208887	REACTOME_SYNTHESIS_SECRETION_AND_INACTIVATION_OF_GLUCOSE_DEPENDENT_INSULINOTROPIC_POLYPEPTIDE_GIP_	0.0822181
Gide	ERR2208887	REACTOME_SEMA4D_IN_SEMAPHORIN_SIGNALING	-0.199373
Gide	ERR2208887	REACTOME_SIALIC_ACID_METABOLISM	-0.110152
Gide	ERR2208887	REACTOME_SUMOYLATION_OF_SUMOYLATION_PROTEINS	-0.327342
Gide	ERR2208887	REACTOME_CA2_PATHWAY	-0.18002
Gide	ERR2208887	REACTOME_PCP_CE_PATHWAY	-0.133711
Gide	ERR2208887	REACTOME_SUMOYLATION_OF_INTRACELLULAR_RECEPTORS	0.00252741
Gide	ERR2208887	REACTOME_G_ALPHA_Q_SIGNALLING_EVENTS	-0.0602467
Gide	ERR2208887	REACTOME_G_ALPHA_12_13_SIGNALLING_EVENTS	-0.119956
Gide	ERR2208887	REACTOME_SEMA4D_MEDIATED_INHIBITION_OF_CELL_ATTACHMENT_AND_MIGRATION	-0.275641
Gide	ERR2208887	REACTOME_SEMA4D_INDUCED_CELL_MIGRATION_AND_GROWTH_CONE_COLLAPSE	-0.198794
Gide	ERR2208887	REACTOME_OTHER_SEMAPHORIN_INTERACTIONS	-0.201367
Gide	ERR2208887	REACTOME_TRAFFICKING_OF_GLUR2_CONTAINING_AMPA_RECEPTORS	-0.0820174
Gide	ERR2208887	REACTOME_P2Y_RECEPTORS	-0.0673883
Gide	ERR2208887	REACTOME_NUCLEOTIDE_LIKE_PURINERGIC_RECEPTORS	-0.0281797
Gide	ERR2208887	REACTOME_PLATELET_HOMEOSTASIS	-0.114762
Gide	ERR2208887	REACTOME_REDUCTION_OF_CYTOSOLIC_CA_LEVELS	-0.0564395
Gide	ERR2208887	REACTOME_PLATELET_CALCIUM_HOMEOSTASIS	-0.060247
Gide	ERR2208887	REACTOME_CGMP_EFFECTS	-0.14154
Gide	ERR2208887	REACTOME_G_ALPHA_S_SIGNALLING_EVENTS	0.0107897
Gide	ERR2208887	REACTOME_ADP_SIGNALLING_THROUGH_P2Y_PURINOCEPTOR_1	-0.189177
Gide	ERR2208887	REACTOME_G_ALPHA_I_SIGNALLING_EVENTS	-0.0172202
Gide	ERR2208887	REACTOME_G_ALPHA_Z_SIGNALLING_EVENTS	-0.0888356
Gide	ERR2208887	REACTOME_DCC_MEDIATED_ATTRACTIVE_SIGNALING	-0.157382
Gide	ERR2208887	REACTOME_NETRIN_MEDIATED_REPULSION_SIGNALS	-0.210646
Gide	ERR2208887	REACTOME_CASPASE_ACTIVATION_VIA_DEPENDENCE_RECEPTORS_IN_THE_ABSENCE_OF_LIGAND	-0.29038
Gide	ERR2208887	REACTOME_ROLE_OF_SECOND_MESSENGERS_IN_NETRIN_1_SIGNALING	-0.171896
Gide	ERR2208887	REACTOME_ADHERENS_JUNCTIONS_INTERACTIONS	-0.0383728
Gide	ERR2208887	REACTOME_NCAM1_INTERACTIONS	0.0208974
Gide	ERR2208887	REACTOME_LYSOSPHINGOLIPID_AND_LPA_RECEPTORS	0.00963003
Gide	ERR2208887	REACTOME_OPSINS	-0.0666625
Gide	ERR2208887	REACTOME_CALCITONIN_LIKE_LIGAND_RECEPTORS	-0.0544485
Gide	ERR2208887	REACTOME_TIGHT_JUNCTION_INTERACTIONS	0.0764791
Gide	ERR2208887	REACTOME_GLUCAGON_TYPE_LIGAND_RECEPTORS	0.00158827
Gide	ERR2208887	REACTOME_CLASS_C_3_METABOTROPIC_GLUTAMATE_PHEROMONE_RECEPTORS_	-0.0619449
Gide	ERR2208887	REACTOME_NECTIN_NECL_TRANS_HETERODIMERIZATION	-0.052305
Gide	ERR2208887	REACTOME_CELL_CELL_JUNCTION_ORGANIZATION	0.0272624
Gide	ERR2208887	REACTOME_SYNTHESIS_SECRETION_AND_DEACYLATION_OF_GHRELIN	0.00353235
Gide	ERR2208887	REACTOME_REGULATION_OF_INSULIN_SECRETION	-0.036605
Gide	ERR2208887	REACTOME_TRANSPORT_OF_BILE_SALTS_AND_ORGANIC_ACIDS_METAL_IONS_AND_AMINE_COMPOUNDS	-0.0199163
Gide	ERR2208887	REACTOME_BICARBONATE_TRANSPORTERS	-0.292607
Gide	ERR2208887	REACTOME_TRANSPORT_OF_INORGANIC_CATIONS_ANIONS_AND_AMINO_ACIDS_OLIGOPEPTIDES	-0.0427894
Gide	ERR2208887	REACTOME_TRANSPORT_OF_VITAMINS_NUCLEOSIDES_AND_RELATED_MOLECULES	0.0137815
Gide	ERR2208887	REACTOME_SLC_MEDIATED_TRANSMEMBRANE_TRANSPORT	-0.0249833
Gide	ERR2208887	REACTOME_METAL_ION_SLC_TRANSPORTERS	-0.123294
Gide	ERR2208887	REACTOME_SODIUM_CALCIUM_EXCHANGERS	0.0461399
Gide	ERR2208887	REACTOME_SODIUM_PROTON_EXCHANGERS	-0.106061
Gide	ERR2208887	REACTOME_ARACHIDONATE_PRODUCTION_FROM_DAG	-0.0821205
Gide	ERR2208887	REACTOME_CATION_COUPLED_CHLORIDE_COTRANSPORTERS	-0.076499
Gide	ERR2208887	REACTOME_SMALL_INTERFERING_RNA_SIRNA_BIOGENESIS	-0.146466
Gide	ERR2208887	REACTOME_SIRT1_NEGATIVELY_REGULATES_RRNA_EXPRESSION	-0.22851
Gide	ERR2208887	REACTOME_ERCC6_CSB_AND_EHMT2_G9A_POSITIVELY_REGULATE_RRNA_EXPRESSION	-0.240559
Gide	ERR2208887	REACTOME_MULTIFUNCTIONAL_ANION_EXCHANGERS	-0.0529251
Gide	ERR2208887	REACTOME_SODIUM_COUPLED_PHOSPHATE_COTRANSPORTERS	0.0952512
Gide	ERR2208887	REACTOME_SPHINGOLIPID_METABOLISM	-0.114609
Gide	ERR2208887	REACTOME_ACTIVATION_OF_RAC1	-0.0252882
Gide	ERR2208887	REACTOME_REGULATION_OF_COMMISSURAL_AXON_PATHFINDING_BY_SLIT_AND_ROBO	-0.0731678
Gide	ERR2208887	REACTOME_INACTIVATION_OF_CDC42_AND_RAC1	-0.0530165
Gide	ERR2208887	REACTOME_ORGANIC_ANION_TRANSPORTERS	0.123697
Gide	ERR2208887	REACTOME_ROLE_OF_ABL_IN_ROBO_SLIT_SIGNALING	-0.389488
Gide	ERR2208887	REACTOME_THROMBOXANE_SIGNALLING_THROUGH_TP_RECEPTOR	-0.161711
Gide	ERR2208887	REACTOME_DEADENYLATION_DEPENDENT_MRNA_DECAY	-0.255142
Gide	ERR2208887	REACTOME_DEADENYLATION_OF_MRNA	-0.237383
Gide	ERR2208887	REACTOME_MRNA_DECAY_BY_3_TO_5_EXORIBONUCLEASE	-0.250748
Gide	ERR2208887	REACTOME_MRNA_DECAY_BY_5_TO_3_EXORIBONUCLEASE	-0.288723
Gide	ERR2208887	REACTOME_GP1B_IX_V_ACTIVATION_SIGNALLING	-0.289275
Gide	ERR2208887	REACTOME_VASOPRESSIN_REGULATES_RENAL_WATER_HOMEOSTASIS_VIA_AQUAPORINS	-0.0551426
Gide	ERR2208887	REACTOME_PASSIVE_TRANSPORT_BY_AQUAPORINS	0.0849772
Gide	ERR2208887	REACTOME_PLATELET_SENSITIZATION_BY_LDL	-0.297471
Gide	ERR2208887	REACTOME_LYSOSOME_VESICLE_BIOGENESIS	-0.236912
Gide	ERR2208887	REACTOME_GOLGI_ASSOCIATED_VESICLE_BIOGENESIS	-0.222268
Gide	ERR2208887	REACTOME_SODIUM_COUPLED_SULPHATE_DI_AND_TRI_CARBOXYLATE_TRANSPORTERS	0.121539
Gide	ERR2208887	REACTOME_PROTON_COUPLED_MONOCARBOXYLATE_TRANSPORT	-0.221776
Gide	ERR2208887	REACTOME_FATTY_ACIDS_BOUND_TO_GPR40_FFAR1_REGULATE_INSULIN_SECRETION	-0.174671
Gide	ERR2208887	REACTOME_ZINC_TRANSPORTERS	-0.176142
Gide	ERR2208887	REACTOME_ZINC_EFFLUX_AND_COMPARTMENTALIZATION_BY_THE_SLC30_FAMILY	-0.222198
Gide	ERR2208887	REACTOME_RECYCLING_PATHWAY_OF_L1	-0.0661449
Gide	ERR2208887	REACTOME_UNBLOCKING_OF_NMDA_RECEPTORS_GLUTAMATE_BINDING_AND_ACTIVATION	-0.146389
Gide	ERR2208887	REACTOME_BINDING_OF_TCF_LEF_CTNNB1_TO_TARGET_GENE_PROMOTERS	-0.0705773
Gide	ERR2208887	REACTOME_DEPOLYMERISATION_OF_THE_NUCLEAR_LAMINA	-0.363562
Gide	ERR2208887	REACTOME_ZINC_INFLUX_INTO_CELLS_BY_THE_SLC39_GENE_FAMILY	-0.150574
Gide	ERR2208887	REACTOME_NA_CL_DEPENDENT_NEUROTRANSMITTER_TRANSPORTERS	0.0555786
Gide	ERR2208887	REACTOME_CREB1_PHOSPHORYLATION_THROUGH_THE_ACTIVATION_OF_ADENYLATE_CYCLASE	-0.141928
Gide	ERR2208887	REACTOME_CREB1_PHOSPHORYLATION_THROUGH_THE_ACTIVATION_OF_CAMKII_CAMKK_CAMKIV_CASCASDE	-0.309566
Gide	ERR2208887	REACTOME_CREB1_PHOSPHORYLATION_THROUGH_NMDA_RECEPTOR_MEDIATED_ACTIVATION_OF_RAS_SIGNALING	-0.177235
Gide	ERR2208887	REACTOME_ACTIVATION_OF_NMDA_RECEPTORS_AND_POSTSYNAPTIC_EVENTS	-0.0765734
Gide	ERR2208887	REACTOME_RAS_ACTIVATION_UPON_CA2_INFLUX_THROUGH_NMDA_RECEPTOR	-0.181086
Gide	ERR2208887	REACTOME_FREE_FATTY_ACID_RECEPTORS	0.212729
Gide	ERR2208887	REACTOME_RSK_ACTIVATION	-0.140434
Gide	ERR2208887	REACTOME_FORMYL_PEPTIDE_RECEPTORS_BIND_FORMYL_PEPTIDES_AND_MANY_OTHER_LIGANDS	-0.0337275
Gide	ERR2208887	REACTOME_RELAXIN_RECEPTORS	-0.043844
Gide	ERR2208887	REACTOME_INTERACTION_BETWEEN_L1_AND_ANKYRINS	0.0260005
Gide	ERR2208887	REACTOME_SIGNAL_TRANSDUCTION_BY_L1	-0.0789826
Gide	ERR2208887	REACTOME_SMOOTH_MUSCLE_CONTRACTION	-0.131752
Gide	ERR2208887	REACTOME_AQUAPORIN_MEDIATED_TRANSPORT	-0.0392798
Gide	ERR2208887	REACTOME_TAK1_ACTIVATES_NFKB_BY_PHOSPHORYLATION_AND_ACTIVATION_OF_IKKS_COMPLEX	-0.176365
Gide	ERR2208887	REACTOME_TYPE_I_HEMIDESMOSOME_ASSEMBLY	0.169947
Gide	ERR2208887	REACTOME_BIOSYNTHESIS_OF_THE_N_GLYCAN_PRECURSOR_DOLICHOL_LIPID_LINKED_OLIGOSACCHARIDE_LLO_AND_TRANSFER_TO_A_NASCENT_PROTEIN	-0.181024
Gide	ERR2208887	REACTOME_SYNTHESIS_OF_DOLICHYL_PHOSPHATE	-0.210753
Gide	ERR2208887	REACTOME_ASPARAGINE_N_LINKED_GLYCOSYLATION	-0.182742
Gide	ERR2208887	REACTOME_SYNTHESIS_OF_GDP_MANNOSE	-0.302231
Gide	ERR2208887	REACTOME_SYNTHESIS_OF_UDP_N_ACETYL_GLUCOSAMINE	-0.123817
Gide	ERR2208887	REACTOME_SYNTHESIS_OF_SUBSTRATES_IN_N_GLYCAN_BIOSYTHESIS	-0.141585
Gide	ERR2208887	REACTOME_CELL_EXTRACELLULAR_MATRIX_INTERACTIONS	-0.22022
Gide	ERR2208887	REACTOME_REGULATION_OF_CYTOSKELETAL_REMODELING_AND_CELL_SPREADING_BY_IPP_COMPLEX_COMPONENTS	-0.215185
Gide	ERR2208887	REACTOME_INTERLEUKIN_1_FAMILY_SIGNALING	-0.160677
Gide	ERR2208887	REACTOME_CELL_JUNCTION_ORGANIZATION	0.0136192
Gide	ERR2208887	REACTOME_NRCAM_INTERACTIONS	-0.317765
Gide	ERR2208887	REACTOME_CHL1_INTERACTIONS	-0.220393
Gide	ERR2208887	REACTOME_NEUROFASCIN_INTERACTIONS	-0.0710144
Gide	ERR2208887	REACTOME_INTERLEUKIN_12_FAMILY_SIGNALING	-0.191733
Gide	ERR2208887	REACTOME_INTERLEUKIN_17_SIGNALING	-0.248065
Gide	ERR2208887	REACTOME_INTERLEUKIN_1_PROCESSING	-0.161395
Gide	ERR2208887	REACTOME_SIGNALING_BY_INTERLEUKINS	-0.151127
Gide	ERR2208887	REACTOME_OTHER_INTERLEUKIN_SIGNALING	-0.12113
Gide	ERR2208887	REACTOME_MAPK_TARGETS_NUCLEAR_EVENTS_MEDIATED_BY_MAP_KINASES	-0.260029
Gide	ERR2208887	REACTOME_ACTIVATED_TAK1_MEDIATES_P38_MAPK_ACTIVATION	-0.195064
Gide	ERR2208887	REACTOME_JNK_C_JUN_KINASES_PHOSPHORYLATION_AND_ACTIVATION_MEDIATED_BY_ACTIVATED_HUMAN_TAK1	-0.185865
Gide	ERR2208887	REACTOME_ACTIVATION_OF_THE_AP_1_FAMILY_OF_TRANSCRIPTION_FACTORS	-0.115951
Gide	ERR2208887	REACTOME_BUTYRATE_RESPONSE_FACTOR_1_BRF1_BINDS_AND_DESTABILIZES_MRNA	-0.222488
Gide	ERR2208887	REACTOME_AUF1_HNRNP_D0_BINDS_AND_DESTABILIZES_MRNA	-0.219502
Gide	ERR2208887	REACTOME_TRISTETRAPROLIN_TTP_ZFP36_BINDS_AND_DESTABILIZES_MRNA	-0.278831
Gide	ERR2208887	REACTOME_HUR_ELAVL1_BINDS_AND_STABILIZES_MRNA	-0.27502
Gide	ERR2208887	REACTOME_REGULATION_OF_MRNA_STABILITY_BY_PROTEINS_THAT_BIND_AU_RICH_ELEMENTS	-0.221932
Gide	ERR2208887	REACTOME_KSRP_KHSRP_BINDS_AND_DESTABILIZES_MRNA	-0.141354
Gide	ERR2208887	REACTOME_IONOTROPIC_ACTIVITY_OF_KAINATE_RECEPTORS	-0.0154308
Gide	ERR2208887	REACTOME_ACTIVATION_OF_KAINATE_RECEPTORS_UPON_GLUTAMATE_BINDING	-0.123509
Gide	ERR2208887	REACTOME_INTERLEUKIN_2_FAMILY_SIGNALING	-0.250187
Gide	ERR2208887	REACTOME_TRANSCRIPTIONAL_REGULATION_OF_PLURIPOTENT_STEM_CELLS	0.0416856
Gide	ERR2208887	REACTOME_MITOTIC_G2_G2_M_PHASES	-0.159027
Gide	ERR2208887	REACTOME_MITOTIC_G1_PHASE_AND_G1_S_TRANSITION	-0.136406
Gide	ERR2208887	REACTOME_SUMOYLATION_OF_CHROMATIN_ORGANIZATION_PROTEINS	-0.211649
Gide	ERR2208887	REACTOME_THROMBIN_SIGNALLING_THROUGH_PROTEINASE_ACTIVATED_RECEPTORS_PARS_	-0.144007
Gide	ERR2208887	REACTOME_SUMOYLATION_OF_RNA_BINDING_PROTEINS	-0.248037
Gide	ERR2208887	REACTOME_ASYMMETRIC_LOCALIZATION_OF_PCP_PROTEINS	-0.16564
Gide	ERR2208887	REACTOME_SUMOYLATION_OF_DNA_REPLICATION_PROTEINS	-0.251762
Gide	ERR2208887	REACTOME_DEGRADATION_OF_AXIN	-0.190607
Gide	ERR2208887	REACTOME_DEGRADATION_OF_DVL	-0.221335
Gide	ERR2208887	REACTOME_DISASSEMBLY_OF_THE_DESTRUCTION_COMPLEX_AND_RECRUITMENT_OF_AXIN_TO_THE_MEMBRANE	-0.049889
Gide	ERR2208887	REACTOME_REGULATION_OF_FZD_BY_UBIQUITINATION	0.118128
Gide	ERR2208887	REACTOME_REPRESSION_OF_WNT_TARGET_GENES	-0.142526
Gide	ERR2208887	REACTOME_SUMOYLATION_OF_DNA_METHYLATION_PROTEINS	-0.119104
Gide	ERR2208887	REACTOME_SUMOYLATION_OF_IMMUNE_RESPONSE_PROTEINS	-0.347157
Gide	ERR2208887	REACTOME_SIGNALING_BY_WNT_IN_CANCER	-0.0791768
Gide	ERR2208887	REACTOME_PHOSPHORYLATION_SITE_MUTANTS_OF_CTNNB1_ARE_NOT_TARGETED_TO_THE_PROTEASOME_BY_THE_DESTRUCTION_COMPLEX	-0.255635
Gide	ERR2208887	REACTOME_INTERCONVERSION_OF_NUCLEOTIDE_DI_AND_TRIPHOSPHATES	-0.0902325
Gide	ERR2208887	REACTOME_PRESYNAPTIC_FUNCTION_OF_KAINATE_RECEPTORS	-0.171231
Gide	ERR2208887	REACTOME_GPCR_LIGAND_BINDING	0.0122044
Gide	ERR2208887	REACTOME_DEFECTIVE_GALNT3_CAUSES_FAMILIAL_HYPERPHOSPHATEMIC_TUMORAL_CALCINOSIS_HFTC_	0.157732
Gide	ERR2208887	REACTOME_DEFECTIVE_LFNG_CAUSES_SCDO3	-0.0901192
Gide	ERR2208887	REACTOME_DEFECTIVE_C1GALT1C1_CAUSES_TN_POLYAGGLUTINATION_SYNDROME_TNPS_	0.127829
Gide	ERR2208887	REACTOME_WNT5A_DEPENDENT_INTERNALIZATION_OF_FZD4	-0.24167
Gide	ERR2208887	REACTOME_INTERLEUKIN_3_INTERLEUKIN_5_AND_GM_CSF_SIGNALING	-0.252011
Gide	ERR2208887	REACTOME_WNT5A_DEPENDENT_INTERNALIZATION_OF_FZD2_FZD5_AND_ROR2	-0.141963
Gide	ERR2208887	REACTOME_O_LINKED_GLYCOSYLATION	-0.0353523
Gide	ERR2208887	REACTOME_O_GLYCOSYLATION_OF_TSR_DOMAIN_CONTAINING_PROTEINS	-0.059691
Gide	ERR2208887	REACTOME_MITOPHAGY	-0.107386
Gide	ERR2208887	REACTOME_PINK1_PRKN_MEDIATED_MITOPHAGY	-0.102011
Gide	ERR2208887	REACTOME_UPTAKE_AND_FUNCTION_OF_ANTHRAX_TOXINS	-0.264269
Gide	ERR2208887	REACTOME_RIPK1_MEDIATED_REGULATED_NECROSIS	-0.201091
Gide	ERR2208887	REACTOME_VEGFR2_MEDIATED_VASCULAR_PERMEABILITY	-0.10403
Gide	ERR2208887	REACTOME_VEGFR2_MEDIATED_CELL_PROLIFERATION	-0.21799
Gide	ERR2208887	REACTOME_MISCELLANEOUS_TRANSPORT_AND_BINDING_EVENTS	-0.0293802
Gide	ERR2208887	REACTOME_POSITIVE_EPIGENETIC_REGULATION_OF_RRNA_EXPRESSION	-0.270814
Gide	ERR2208887	REACTOME_B_WICH_COMPLEX_POSITIVELY_REGULATES_RRNA_EXPRESSION	-0.291053
Gide	ERR2208887	REACTOME_NEGATIVE_EPIGENETIC_REGULATION_OF_RRNA_EXPRESSION	-0.30837
Gide	ERR2208887	REACTOME_TOXICITY_OF_BOTULINUM_TOXIN_TYPE_D_BONT_D_	-0.0579257
Gide	ERR2208887	REACTOME_MYOGENESIS	-0.0710518
Gide	ERR2208887	REACTOME_DISEASES_OF_IMMUNE_SYSTEM	-0.365804
Gide	ERR2208887	REACTOME_N_GLYCAN_TRIMMING_IN_THE_ER_AND_CALNEXIN_CALRETICULIN_CYCLE	-0.266931
Gide	ERR2208887	REACTOME_DNA_METHYLATION	-0.16397
Gide	ERR2208887	REACTOME_UPTAKE_AND_FUNCTION_OF_DIPHTHERIA_TOXIN	-0.423112
Gide	ERR2208887	REACTOME_UPTAKE_AND_ACTIONS_OF_BACTERIAL_TOXINS	-0.143418
Gide	ERR2208887	REACTOME_MISSPLICED_LRP5_MUTANTS_HAVE_ENHANCED_BETA_CATENIN_DEPENDENT_SIGNALING	0.246629
Gide	ERR2208887	REACTOME_RNF_MUTANTS_SHOW_ENHANCED_WNT_SIGNALING_AND_PROLIFERATION	0.0954624
Gide	ERR2208887	REACTOME_CASPASE_ACTIVATION_VIA_EXTRINSIC_APOPTOTIC_SIGNALLING_PATHWAY	-0.297621
Gide	ERR2208887	REACTOME_TNFR1_INDUCED_PROAPOPTOTIC_SIGNALING	-0.184456
Gide	ERR2208887	REACTOME_PROGRAMMED_CELL_DEATH	-0.197842
Gide	ERR2208887	REACTOME_REGULATION_OF_TNFR1_SIGNALING	-0.214587
Gide	ERR2208887	REACTOME_TNFR1_INDUCED_NFKAPPAB_SIGNALING_PATHWAY	-0.187308
Gide	ERR2208887	REACTOME_HEDGEHOG_LIGAND_BIOGENESIS	-0.189763
Gide	ERR2208887	REACTOME_SIGNALING_BY_HEDGEHOG	-0.137374
Gide	ERR2208887	REACTOME_SYNTHESIS_OF_DIPHTHAMIDE_EEF2	-0.380759
Gide	ERR2208887	REACTOME_MISMATCH_REPAIR	-0.182436
Gide	ERR2208887	REACTOME_SIGNALING_BY_RETINOIC_ACID	-0.0629073
Gide	ERR2208887	REACTOME_RELEASE_OF_HH_NP_FROM_THE_SECRETING_CELL	0.00717162
Gide	ERR2208887	REACTOME_RA_BIOSYNTHESIS_PATHWAY	-0.0472341
Gide	ERR2208887	REACTOME_MITOCHONDRIAL_TRANSLATION	-0.0485302
Gide	ERR2208887	REACTOME_NEGATIVE_REGULATION_OF_TCF_DEPENDENT_SIGNALING_BY_DVL_INTERACTING_PROTEINS	-0.0851286
Gide	ERR2208887	REACTOME_DISEASES_OF_MISMATCH_REPAIR_MMR_	-0.322863
Gide	ERR2208887	REACTOME_AFLATOXIN_ACTIVATION_AND_DETOXIFICATION	0.00946723
Gide	ERR2208887	REACTOME_ORGANIC_CATION_TRANSPORT	-0.156359
Gide	ERR2208887	REACTOME_ORGANIC_CATION_ANION_ZWITTERION_TRANSPORT	0.0173242
Gide	ERR2208887	REACTOME_METABOLISM_OF_LIPIDS	-0.0994383
Gide	ERR2208887	REACTOME_PHASE_4_RESTING_MEMBRANE_POTENTIAL	0.048036
Gide	ERR2208887	REACTOME_PHASE_3_RAPID_REPOLARISATION	-0.129567
Gide	ERR2208887	REACTOME_CARDIAC_CONDUCTION	-0.0103829
Gide	ERR2208887	REACTOME_PHASE_0_RAPID_DEPOLARISATION	-0.0238013
Gide	ERR2208887	REACTOME_PHASE_2_PLATEAU_PHASE	-0.107043
Gide	ERR2208887	REACTOME_PHASE_1_INACTIVATION_OF_FAST_NA_CHANNELS	0.107386
Gide	ERR2208887	REACTOME_TRANSCRIPTIONAL_REGULATION_BY_SMALL_RNAS	-0.286563
Gide	ERR2208887	REACTOME_PHYSIOLOGICAL_FACTORS	0.0413526
Gide	ERR2208887	REACTOME_ION_HOMEOSTASIS	-0.0628546
Gide	ERR2208887	REACTOME_METABOLIC_DISORDERS_OF_BIOLOGICAL_OXIDATION_ENZYMES	-0.107142
Gide	ERR2208887	REACTOME_PIWI_INTERACTING_RNA_PIRNA_BIOGENESIS	-0.200242
Gide	ERR2208887	REACTOME_IKBA_VARIANT_LEADS_TO_EDA_ID	-0.432272
Gide	ERR2208887	REACTOME_IRAK4_DEFICIENCY_TLR2_4_	-0.307879
Gide	ERR2208887	REACTOME_DECTIN_1_MEDIATED_NONCANONICAL_NF_KB_SIGNALING	-0.185306
Gide	ERR2208887	REACTOME_CLEC7A_DECTIN_1_INDUCES_NFAT_ACTIVATION	-0.347745
Gide	ERR2208887	REACTOME_CLEC7A_DECTIN_1_SIGNALING	-0.238085
Gide	ERR2208887	REACTOME_DISEASES_ASSOCIATED_WITH_GLYCOSYLATION_PRECURSOR_BIOSYNTHESIS	-0.16897
Gide	ERR2208887	REACTOME_ORGANIC_ANION_TRANSPORT	0.240472
Gide	ERR2208887	REACTOME_DEGRADATION_OF_GLI1_BY_THE_PROTEASOME	-0.200234
Gide	ERR2208887	REACTOME_HEDGEHOG_OFF_STATE	-0.139868
Gide	ERR2208887	REACTOME_ACTIVATION_OF_ANTERIOR_HOX_GENES_IN_HINDBRAIN_DEVELOPMENT_DURING_EARLY_EMBRYOGENESIS	-0.0663516
Gide	ERR2208887	REACTOME_CILIUM_ASSEMBLY	-0.198722
Gide	ERR2208887	REACTOME_ABC_TRANSPORTER_DISORDERS	-0.120058
Gide	ERR2208887	REACTOME_SLC_TRANSPORTER_DISORDERS	-0.108686
Gide	ERR2208887	REACTOME_DISORDERS_OF_TRANSMEMBRANE_TRANSPORTERS	-0.113913
Gide	ERR2208887	REACTOME_ANCHORING_OF_THE_BASAL_BODY_TO_THE_PLASMA_MEMBRANE	-0.196506
Gide	ERR2208887	REACTOME_VXPX_CARGO_TARGETING_TO_CILIUM	-0.297544
Gide	ERR2208887	REACTOME_CARGO_TRAFFICKING_TO_THE_PERICILIARY_MEMBRANE	-0.268768
Gide	ERR2208887	REACTOME_BBSOME_MEDIATED_CARGO_TARGETING_TO_CILIUM	-0.246343
Gide	ERR2208887	REACTOME_INTRAFLAGELLAR_TRANSPORT	-0.156065
Gide	ERR2208887	REACTOME_DECTIN_2_FAMILY	0.0679793
Gide	ERR2208887	REACTOME_C_TYPE_LECTIN_RECEPTORS_CLRS_	-0.165003
Gide	ERR2208887	REACTOME_CD209_DC_SIGN_SIGNALING	-0.26451
Gide	ERR2208887	REACTOME_TRAFFICKING_OF_MYRISTOYLATED_PROTEINS_TO_THE_CILIUM	-0.241654
Gide	ERR2208887	REACTOME_RHO_GTPASES_ACTIVATE_PKNS	-0.0940253
Gide	ERR2208887	REACTOME_ACTIVATED_PKN1_STIMULATES_TRANSCRIPTION_OF_AR_ANDROGEN_RECEPTOR_REGULATED_GENES_KLK2_AND_KLK3	-0.0907825
Gide	ERR2208887	REACTOME_RHO_GTPASES_ACTIVATE_CIT	-0.0987838
Gide	ERR2208887	REACTOME_RHO_GTPASES_ACTIVATE_KTN1	-0.217544
Gide	ERR2208887	REACTOME_RHO_GTPASES_ACTIVATE_IQGAPS	-0.0325698
Gide	ERR2208887	REACTOME_TNFR1_MEDIATED_CERAMIDE_PRODUCTION	0.0142934
Gide	ERR2208887	REACTOME_RHO_GTPASES_ACTIVATE_ROCKS	-0.115037
Gide	ERR2208887	REACTOME_RHO_GTPASES_ACTIVATE_PAKS	-0.145294
Gide	ERR2208887	REACTOME_TP53_REGULATES_METABOLIC_GENES	-0.182457
Gide	ERR2208887	REACTOME_LIGAND_RECEPTOR_INTERACTIONS	0.138217
Gide	ERR2208887	REACTOME_HEDGEHOG_ON_STATE	-0.136104
Gide	ERR2208887	REACTOME_REGULATION_OF_TP53_ACTIVITY	-0.137768
Gide	ERR2208887	REACTOME_TP53_REGULATES_TRANSCRIPTION_OF_CELL_DEATH_GENES	-0.148166
Gide	ERR2208887	REACTOME_ACTIVATION_OF_SMO	-0.0272867
Gide	ERR2208887	REACTOME_GLI_PROTEINS_BIND_PROMOTERS_OF_HH_RESPONSIVE_GENES_TO_PROMOTE_TRANSCRIPTION	0.02701
Gide	ERR2208887	REACTOME_CONSTITUTIVE_SIGNALING_BY_EGFRVIII	-0.259337
Gide	ERR2208887	REACTOME_APEX1_INDEPENDENT_RESOLUTION_OF_AP_SITES_VIA_THE_SINGLE_NUCLEOTIDE_REPLACEMENT_PATHWAY	-0.290098
Gide	ERR2208887	REACTOME_PCNA_DEPENDENT_LONG_PATCH_BASE_EXCISION_REPAIR	-0.0770505
Gide	ERR2208887	REACTOME_FRUCTOSE_METABOLISM	-0.191018
Gide	ERR2208887	REACTOME_VESICLE_MEDIATED_TRANSPORT	-0.187002
Gide	ERR2208887	REACTOME_PHOSPHOLIPASE_C_MEDIATED_CASCADE_FGFR2	-0.0384305
Gide	ERR2208887	REACTOME_PHOSPHOLIPASE_C_MEDIATED_CASCADE_FGFR4	-0.0030654
Gide	ERR2208887	REACTOME_DOWNSTREAM_SIGNALING_OF_ACTIVATED_FGFR1	-0.134929
Gide	ERR2208887	REACTOME_SHC_MEDIATED_CASCADE_FGFR1	-0.0889125
Gide	ERR2208887	REACTOME_PI_3K_CASCADE_FGFR1	-0.121154
Gide	ERR2208887	REACTOME_FRS_MEDIATED_FGFR1_SIGNALING	-0.107389
Gide	ERR2208887	REACTOME_PI_3K_CASCADE_FGFR2	-0.0980247
Gide	ERR2208887	REACTOME_DOWNSTREAM_SIGNALING_OF_ACTIVATED_FGFR2	-0.128069
Gide	ERR2208887	REACTOME_FRS_MEDIATED_FGFR2_SIGNALING	-0.0874124
Gide	ERR2208887	REACTOME_SHC_MEDIATED_CASCADE_FGFR3	-0.0510761
Gide	ERR2208887	REACTOME_FRS_MEDIATED_FGFR3_SIGNALING	-0.0757487
Gide	ERR2208887	REACTOME_DOWNSTREAM_SIGNALING_OF_ACTIVATED_FGFR3	-0.127213
Gide	ERR2208887	REACTOME_PI_3K_CASCADE_FGFR3	-0.0880131
Gide	ERR2208887	REACTOME_FRS_MEDIATED_FGFR4_SIGNALING	-0.0670086
Gide	ERR2208887	REACTOME_DOWNSTREAM_SIGNALING_OF_ACTIVATED_FGFR4	-0.115056
Gide	ERR2208887	REACTOME_SHC_MEDIATED_CASCADE_FGFR4	-0.0444915
Gide	ERR2208887	REACTOME_PI_3K_CASCADE_FGFR4	-0.0768272
Gide	ERR2208887	REACTOME_NEGATIVE_REGULATION_OF_FGFR1_SIGNALING	-0.12471
Gide	ERR2208887	REACTOME_NEGATIVE_REGULATION_OF_FGFR2_SIGNALING	-0.102326
Gide	ERR2208887	REACTOME_NEGATIVE_REGULATION_OF_FGFR3_SIGNALING	-0.0969513
Gide	ERR2208887	REACTOME_NEGATIVE_REGULATION_OF_FGFR4_SIGNALING	-0.0890706
Gide	ERR2208887	REACTOME_SIGNALING_BY_FGFR1	-0.152101
Gide	ERR2208887	REACTOME_SIGNALING_BY_FGFR2	-0.134173
Gide	ERR2208887	REACTOME_SIGNALING_BY_FGFR3	-0.13747
Gide	ERR2208887	REACTOME_SIGNALING_BY_FGFR4	-0.130551
Gide	ERR2208887	REACTOME_SIGNALING_BY_FGFR2_IN_DISEASE	-0.1393
Gide	ERR2208887	REACTOME_SIGNALING_BY_FGFR4_IN_DISEASE	-0.23501
Gide	ERR2208887	REACTOME_SIGNALING_BY_FGFR1_IN_DISEASE	-0.232161
Gide	ERR2208887	REACTOME_TRANSLESION_SYNTHESIS_BY_POLK	-0.034703
Gide	ERR2208887	REACTOME_TERMINATION_OF_TRANSLESION_DNA_SYNTHESIS	-0.0415414
Gide	ERR2208887	REACTOME_REGULATION_OF_RAS_BY_GAPS	-0.202646
Gide	ERR2208887	REACTOME_FGFRL1_MODULATION_OF_FGFR1_SIGNALING	-0.127019
Gide	ERR2208887	REACTOME_RESPONSE_TO_METAL_IONS	0.0857195
Gide	ERR2208887	REACTOME_CLEC7A_INFLAMMASOME_PATHWAY	-0.396964
Gide	ERR2208887	REACTOME_METALLOTHIONEINS_BIND_METALS	0.105484
Gide	ERR2208887	REACTOME_FORMATION_OF_XYLULOSE_5_PHOSPHATE	-0.044325
Gide	ERR2208887	REACTOME_MELANIN_BIOSYNTHESIS	0.167675
Gide	ERR2208887	REACTOME_DISEASES_OF_CARBOHYDRATE_METABOLISM	-0.148724
Gide	ERR2208887	REACTOME_DISEASES_OF_SIGNAL_TRANSDUCTION_BY_GROWTH_FACTOR_RECEPTORS_AND_SECOND_MESSENGERS	-0.168748
Gide	ERR2208887	REACTOME_INFECTIOUS_DISEASE	-0.130015
Gide	ERR2208887	REACTOME_RHO_GTPASES_ACTIVATE_WASPS_AND_WAVES	-0.261493
Gide	ERR2208887	REACTOME_RHO_GTPASES_ACTIVATE_FORMINS	-0.162285
Gide	ERR2208887	REACTOME_RHO_GTPASES_ACTIVATE_RHOTEKIN_AND_RHOPHILINS	-0.164804
Gide	ERR2208887	REACTOME_TNFR2_NON_CANONICAL_NF_KB_PATHWAY	-0.156646
Gide	ERR2208887	REACTOME_RHO_GTPASES_ACTIVATE_NADPH_OXIDASES	-0.128032
Gide	ERR2208887	REACTOME_DISEASES_OF_METABOLISM	-0.100644
Gide	ERR2208887	REACTOME_TNFS_BIND_THEIR_PHYSIOLOGICAL_RECEPTORS	-0.0570402
Gide	ERR2208887	REACTOME_RAF_ACTIVATION	-0.338835
Gide	ERR2208887	REACTOME_MAP2K_AND_MAPK_ACTIVATION	-0.154523
Gide	ERR2208887	REACTOME_CONSTITUTIVE_SIGNALING_BY_AKT1_E17K_IN_CANCER	-0.132792
Gide	ERR2208887	REACTOME_NEGATIVE_FEEDBACK_REGULATION_OF_MAPK_PATHWAY	-0.233423
Gide	ERR2208887	REACTOME_NEGATIVE_REGULATION_OF_MAPK_PATHWAY	-0.195474
Gide	ERR2208887	REACTOME_TNF_RECEPTOR_SUPERFAMILY_TNFSF_MEMBERS_MEDIATING_NON_CANONICAL_NF_KB_PATHWAY	-0.150706
Gide	ERR2208887	REACTOME_PROTEIN_REPAIR	-0.0790896
Gide	ERR2208887	REACTOME_DEFECTIVE_CFTR_CAUSES_CYSTIC_FIBROSIS	-0.215948
Gide	ERR2208887	REACTOME_LGI_ADAM_INTERACTIONS	0.0158559
Gide	ERR2208887	REACTOME_MAPK_FAMILY_SIGNALING_CASCADES	-0.135069
Gide	ERR2208887	REACTOME_SURFACTANT_METABOLISM	0.0793234
Gide	ERR2208887	REACTOME_MAP3K8_TPL2_DEPENDENT_MAPK1_3_ACTIVATION	-0.195729
Gide	ERR2208887	REACTOME_HDR_THROUGH_SINGLE_STRAND_ANNEALING_SSA_	-0.149985
Gide	ERR2208887	REACTOME_HDR_THROUGH_MMEJ_ALT_NHEJ_	-0.217305
Gide	ERR2208887	REACTOME_HDR_THROUGH_HOMOLOGOUS_RECOMBINATION_HRR_	-0.108403
Gide	ERR2208887	REACTOME_REGULATION_OF_TLR_BY_ENDOGENOUS_LIGAND	0.0568919
Gide	ERR2208887	REACTOME_MAPK6_MAPK4_SIGNALING	-0.187596
Gide	ERR2208887	REACTOME_DISEASES_ASSOCIATED_WITH_SURFACTANT_METABOLISM	0.12195
Gide	ERR2208887	REACTOME_DEUBIQUITINATION	-0.219326
Gide	ERR2208887	REACTOME_DEFECTIVE_CSF2RB_CAUSES_PULMONARY_SURFACTANT_METABOLISM_DYSFUNCTION_5_SMDP5_	0.141348
Gide	ERR2208887	REACTOME_UCH_PROTEINASES	-0.230421
Gide	ERR2208887	REACTOME_JOSEPHIN_DOMAIN_DUBS	-0.179911
Gide	ERR2208887	REACTOME_UB_SPECIFIC_PROCESSING_PROTEASES	-0.196313
Gide	ERR2208887	REACTOME_OVARIAN_TUMOR_DOMAIN_PROTEASES	-0.175262
Gide	ERR2208887	REACTOME_METALLOPROTEASE_DUBS	-0.238525
Gide	ERR2208887	REACTOME_CD22_MEDIATED_BCR_REGULATION	-0.377989
Gide	ERR2208887	REACTOME_DNA_DOUBLE_STRAND_BREAK_REPAIR	-0.17005
Gide	ERR2208887	REACTOME_RESOLUTION_OF_D_LOOP_STRUCTURES	-0.133979
Gide	ERR2208887	REACTOME_HOMOLOGY_DIRECTED_REPAIR	-0.132322
Gide	ERR2208887	REACTOME_SENSING_OF_DNA_DOUBLE_STRAND_BREAKS	-0.352603
Gide	ERR2208887	REACTOME_RESOLUTION_OF_D_LOOP_STRUCTURES_THROUGH_SYNTHESIS_DEPENDENT_STRAND_ANNEALING_SDSA_	-0.104191
Gide	ERR2208887	REACTOME_NONHOMOLOGOUS_END_JOINING_NHEJ_	-0.342099
Gide	ERR2208887	REACTOME_HOMOLOGOUS_DNA_PAIRING_AND_STRAND_EXCHANGE	-0.10885
Gide	ERR2208887	REACTOME_DNA_DOUBLE_STRAND_BREAK_RESPONSE	-0.268527
Gide	ERR2208887	REACTOME_PROCESSING_OF_DNA_DOUBLE_STRAND_BREAK_ENDS	-0.134039
Gide	ERR2208887	REACTOME_CARGO_CONCENTRATION_IN_THE_ER	-0.24255
Gide	ERR2208887	REACTOME_DNA_DAMAGE_RECOGNITION_IN_GG_NER	-0.249713
Gide	ERR2208887	REACTOME_FORMATION_OF_INCISION_COMPLEX_IN_GG_NER	-0.299334
Gide	ERR2208887	REACTOME_GAP_FILLING_DNA_REPAIR_SYNTHESIS_AND_LIGATION_IN_GG_NER	-0.093891
Gide	ERR2208887	REACTOME_NUCLEOTIDE_EXCISION_REPAIR	-0.239182
Gide	ERR2208887	REACTOME_GLOBAL_GENOME_NUCLEOTIDE_EXCISION_REPAIR_GG_NER_	-0.243914
Gide	ERR2208887	REACTOME_DUAL_INCISION_IN_GG_NER	-0.183059
Gide	ERR2208887	REACTOME_POST_TRANSLATIONAL_PROTEIN_MODIFICATION	-0.144275
Gide	ERR2208887	REACTOME_DEPOSITION_OF_NEW_CENPA_CONTAINING_NUCLEOSOMES_AT_THE_CENTROMERE	-0.058591
Gide	ERR2208887	REACTOME_RESPIRATORY_ELECTRON_TRANSPORT	-0.12321
Gide	ERR2208887	REACTOME_INFLAMMASOMES	-0.294348
Gide	ERR2208887	REACTOME_HIGHLY_SODIUM_PERMEABLE_POSTSYNAPTIC_ACETYLCHOLINE_NICOTINIC_RECEPTORS	0.121315
Gide	ERR2208887	REACTOME_HIGHLY_CALCIUM_PERMEABLE_POSTSYNAPTIC_NICOTINIC_ACETYLCHOLINE_RECEPTORS	0.128946
Gide	ERR2208887	REACTOME_HIGHLY_CALCIUM_PERMEABLE_NICOTINIC_ACETYLCHOLINE_RECEPTORS	0.107491
Gide	ERR2208887	REACTOME_FORMATION_OF_TC_NER_PRE_INCISION_COMPLEX	-0.239085
Gide	ERR2208887	REACTOME_TRANSCRIPTION_COUPLED_NUCLEOTIDE_EXCISION_REPAIR_TC_NER_	-0.211392
Gide	ERR2208887	REACTOME_DUAL_INCISION_IN_TC_NER	-0.193446
Gide	ERR2208887	REACTOME_TRNA_MODIFICATION_IN_THE_NUCLEUS_AND_CYTOSOL	-0.144716
Gide	ERR2208887	REACTOME_SYNTHESIS_OF_WYBUTOSINE_AT_G37_OF_TRNA_PHE_	-0.154087
Gide	ERR2208887	REACTOME_FANCONI_ANEMIA_PATHWAY	-0.144696
Gide	ERR2208887	REACTOME_INTERLEUKIN_6_FAMILY_SIGNALING	-0.172428
Gide	ERR2208887	REACTOME_INTERLEUKIN_10_SIGNALING	-0.126576
Gide	ERR2208887	REACTOME_TRNA_PROCESSING_IN_THE_NUCLEUS	-0.282599
Gide	ERR2208887	REACTOME_TRNA_PROCESSING_IN_THE_MITOCHONDRION	-0.150614
Gide	ERR2208887	REACTOME_ERBB2_REGULATES_CELL_MOTILITY	0.00728552
Gide	ERR2208887	REACTOME_INTERLEUKIN_4_AND_INTERLEUKIN_13_SIGNALING	-0.101061
Gide	ERR2208887	REACTOME_TRNA_MODIFICATION_IN_THE_MITOCHONDRION	-0.249382
Gide	ERR2208887	REACTOME_GDP_FUCOSE_BIOSYNTHESIS	-0.211018
Gide	ERR2208887	REACTOME_IL_6_TYPE_CYTOKINE_RECEPTOR_LIGAND_INTERACTIONS	-0.0956072
Gide	ERR2208887	REACTOME_RRNA_MODIFICATION_IN_THE_NUCLEUS_AND_CYTOSOL	-0.184974
Gide	ERR2208887	REACTOME_TP53_REGULATES_TRANSCRIPTION_OF_CELL_CYCLE_GENES	-0.158408
Gide	ERR2208887	REACTOME_RRNA_MODIFICATION_IN_THE_MITOCHONDRION	-0.210448
Gide	ERR2208887	REACTOME_NEUREXINS_AND_NEUROLIGINS	-0.0684796
Gide	ERR2208887	REACTOME_PROTEIN_PROTEIN_INTERACTIONS_AT_SYNAPSES	-0.0564596
Gide	ERR2208887	REACTOME_TP53_REGULATES_TRANSCRIPTION_OF_DNA_REPAIR_GENES	-0.222972
Gide	ERR2208887	REACTOME_CHOLINE_CATABOLISM	-0.11062
Gide	ERR2208887	REACTOME_NEUTROPHIL_DEGRANULATION	-0.150694
Gide	ERR2208887	REACTOME_COMPLEX_I_BIOGENESIS	-0.146744
Gide	ERR2208887	REACTOME_METAL_SEQUESTRATION_BY_ANTIMICROBIAL_PROTEINS	0.401098
Gide	ERR2208887	REACTOME_SIGNALING_BY_MODERATE_KINASE_ACTIVITY_BRAF_MUTANTS	-0.169693
Gide	ERR2208887	REACTOME_SIGNALING_BY_BRAF_AND_RAF_FUSIONS	-0.184248
Gide	ERR2208887	REACTOME_RAS_SIGNALING_DOWNSTREAM_OF_NF1_LOSS_OF_FUNCTION_VARIANTS	-0.187213
Gide	ERR2208887	REACTOME_ONCOGENIC_MAPK_SIGNALING	-0.195927
Gide	ERR2208887	REACTOME_ANTIMICROBIAL_PEPTIDES	0.0949594
Gide	ERR2208887	REACTOME_TP53_REGULATES_TRANSCRIPTION_OF_GENES_INVOLVED_IN_CYTOCHROME_C_RELEASE	-0.0587575
Gide	ERR2208887	REACTOME_TP53_REGULATES_TRANSCRIPTION_OF_SEVERAL_ADDITIONAL_CELL_DEATH_GENES_WHOSE_SPECIFIC_ROLES_IN_P53_DEPENDENT_APOPTOSIS_REMAIN_UNCERTAIN	0.00431963
Gide	ERR2208887	REACTOME_TP53_REGULATES_TRANSCRIPTION_OF_CASPASE_ACTIVATORS_AND_CASPASES	-0.193486
Gide	ERR2208887	REACTOME_TP53_REGULATES_TRANSCRIPTION_OF_DEATH_RECEPTORS_AND_LIGANDS	-0.166966
Gide	ERR2208887	REACTOME_FGFR2_ALTERNATIVE_SPLICING	-0.149851
Gide	ERR2208887	REACTOME_TP53_REGULATES_TRANSCRIPTION_OF_GENES_INVOLVED_IN_G2_CELL_CYCLE_ARREST	-0.22053
Gide	ERR2208887	REACTOME_TP53_REGULATES_TRANSCRIPTION_OF_ADDITIONAL_CELL_CYCLE_GENES_WHOSE_EXACT_ROLE_IN_THE_P53_PATHWAY_REMAIN_UNCERTAIN	-0.185951
Gide	ERR2208887	REACTOME_TP53_REGULATES_TRANSCRIPTION_OF_GENES_INVOLVED_IN_G1_CELL_CYCLE_ARREST	-0.0791238
Gide	ERR2208887	REACTOME_REGULATION_OF_TP53_ACTIVITY_THROUGH_PHOSPHORYLATION	-0.137586
Gide	ERR2208887	REACTOME_REGULATION_OF_TP53_ACTIVITY_THROUGH_ACETYLATION	-0.191198
Gide	ERR2208887	REACTOME_REGULATION_OF_TP53_ACTIVITY_THROUGH_ASSOCIATION_WITH_CO_FACTORS	-0.0160697
Gide	ERR2208887	REACTOME_REGULATION_OF_TP53_ACTIVITY_THROUGH_METHYLATION	-0.199484
Gide	ERR2208887	REACTOME_KERATINIZATION	0.201043
Gide	ERR2208887	REACTOME_REGULATION_OF_TP53_EXPRESSION_AND_DEGRADATION	-0.10512
Gide	ERR2208887	REACTOME_METABOLISM_OF_FAT_SOLUBLE_VITAMINS	0.0327492
Gide	ERR2208887	REACTOME_SIGNALING_BY_MET	-0.107977
Gide	ERR2208887	REACTOME_MET_RECEPTOR_ACTIVATION	-0.0220219
Gide	ERR2208887	REACTOME_NEGATIVE_REGULATION_OF_MET_ACTIVITY	-0.160758
Gide	ERR2208887	REACTOME_PTEN_REGULATION	-0.196508
Gide	ERR2208887	REACTOME_RNA_POLYMERASE_II_TRANSCRIBES_SNRNA_GENES	-0.226584
Gide	ERR2208887	REACTOME_COPI_MEDIATED_ANTEROGRADE_TRANSPORT	-0.164765
Gide	ERR2208887	REACTOME_FORMATION_OF_THE_CORNIFIED_ENVELOPE	0.277839
Gide	ERR2208887	REACTOME_COPI_DEPENDENT_GOLGI_TO_ER_RETROGRADE_TRAFFIC	-0.140007
Gide	ERR2208887	REACTOME_COPI_INDEPENDENT_GOLGI_TO_ER_RETROGRADE_TRAFFIC	-0.11014
Gide	ERR2208887	REACTOME_INTRA_GOLGI_TRAFFIC	-0.275812
Gide	ERR2208887	REACTOME_RETROGRADE_TRANSPORT_AT_THE_TRANS_GOLGI_NETWORK	-0.300312
Gide	ERR2208887	REACTOME_INTRA_GOLGI_AND_RETROGRADE_GOLGI_TO_ER_TRAFFIC	-0.201388
Gide	ERR2208887	REACTOME_PI5P_REGULATES_TP53_ACETYLATION	-0.269801
Gide	ERR2208887	REACTOME_COOPERATION_OF_PDCL_PHLP1_AND_TRIC_CCT_IN_G_PROTEIN_BETA_FOLDING	-0.179344
Gide	ERR2208887	REACTOME_GLYCEROPHOSPHOLIPID_CATABOLISM	-0.0271119
Gide	ERR2208887	REACTOME_ASSEMBLY_OF_THE_ORC_COMPLEX_AT_THE_ORIGIN_OF_REPLICATION	-0.223839
Gide	ERR2208887	REACTOME_CDC6_ASSOCIATION_WITH_THE_ORC_ORIGIN_COMPLEX	-0.0195599
Gide	ERR2208887	REACTOME_ASSEMBLY_OF_THE_PRE_REPLICATIVE_COMPLEX	-0.155114
Gide	ERR2208887	REACTOME_MITOTIC_PROPHASE	-0.295069
Gide	ERR2208887	REACTOME_MITOTIC_PROMETAPHASE	-0.171137
Gide	ERR2208887	REACTOME_MITOTIC_TELOPHASE_CYTOKINESIS	-0.311612
Gide	ERR2208887	REACTOME_M_PHASE	-0.205631
Gide	ERR2208887	REACTOME_G2_PHASE	0.0308472
Gide	ERR2208887	REACTOME_ORC1_REMOVAL_FROM_CHROMATIN	-0.16406
Gide	ERR2208887	REACTOME_DNA_REPLICATION_INITIATION	-0.0315689
Gide	ERR2208887	REACTOME_ACTIVATION_OF_THE_PRE_REPLICATIVE_COMPLEX	-0.0977619
Gide	ERR2208887	REACTOME_DNA_REPLICATION_PRE_INITIATION	-0.13915
Gide	ERR2208887	REACTOME_SWITCHING_OF_ORIGINS_TO_A_POST_REPLICATIVE_STATE	-0.182488
Gide	ERR2208887	REACTOME_POLYMERASE_SWITCHING	-0.125079
Gide	ERR2208887	REACTOME_PROCESSIVE_SYNTHESIS_ON_THE_LAGGING_STRAND	-0.115942
Gide	ERR2208887	REACTOME_LAGGING_STRAND_SYNTHESIS	-0.119819
Gide	ERR2208887	REACTOME_DNA_STRAND_ELONGATION	-0.0740321
Gide	ERR2208887	REACTOME_G1_S_SPECIFIC_TRANSCRIPTION	-0.0826065
Gide	ERR2208887	REACTOME_CYCLIN_D_ASSOCIATED_EVENTS_IN_G1	-0.0688987
Gide	ERR2208887	REACTOME_S_PHASE	-0.142758
Gide	ERR2208887	REACTOME_CYCLIN_A_B1_B2_ASSOCIATED_EVENTS_DURING_G2_M_TRANSITION	-0.186023
Gide	ERR2208887	REACTOME_CELL_CYCLE_MITOTIC	-0.1737
Gide	ERR2208887	REACTOME_DNA_REPLICATION	-0.133518
Gide	ERR2208887	REACTOME_G2_M_DNA_DAMAGE_CHECKPOINT	-0.204832
Gide	ERR2208887	REACTOME_G2_M_DNA_REPLICATION_CHECKPOINT	-0.222931
Gide	ERR2208887	REACTOME_G2_M_CHECKPOINTS	-0.179941
Gide	ERR2208887	REACTOME_STABILIZATION_OF_P53	-0.200716
Gide	ERR2208887	REACTOME_G1_S_DNA_DAMAGE_CHECKPOINTS	-0.172568
Gide	ERR2208887	REACTOME_MITOTIC_SPINDLE_CHECKPOINT	-0.209891
Gide	ERR2208887	REACTOME_CELL_CYCLE_CHECKPOINTS	-0.189632
Gide	ERR2208887	REACTOME_CYCLIN_A_CDK2_ASSOCIATED_EVENTS_AT_S_PHASE_ENTRY	-0.155783
Gide	ERR2208887	REACTOME_GLYCOLYSIS	-0.209327
Gide	ERR2208887	REACTOME_GLYCOGEN_BREAKDOWN_GLYCOGENOLYSIS_	-0.158051
Gide	ERR2208887	REACTOME_GLUCONEOGENESIS	-0.0910833
Gide	ERR2208887	REACTOME_PYRUVATE_METABOLISM	-0.21333
Gide	ERR2208887	REACTOME_GLUCOSE_METABOLISM	-0.193087
Gide	ERR2208887	REACTOME_FRUCTOSE_CATABOLISM	-0.360362
Gide	ERR2208887	REACTOME_GALACTOSE_CATABOLISM	-0.218594
Gide	ERR2208887	REACTOME_UREA_CYCLE	-0.0887399
Gide	ERR2208887	REACTOME_BRANCHED_CHAIN_AMINO_ACID_CATABOLISM	-0.203944
Gide	ERR2208887	REACTOME_HISTIDINE_CATABOLISM	0.236385
Gide	ERR2208887	REACTOME_PROPIONYL_COA_CATABOLISM	-0.374794
Gide	ERR2208887	REACTOME_LYSINE_CATABOLISM	-0.236404
Gide	ERR2208887	REACTOME_TRYPTOPHAN_CATABOLISM	-0.25224
Gide	ERR2208887	REACTOME_CREATINE_METABOLISM	0.0684445
Gide	ERR2208887	REACTOME_METABOLISM_OF_AMINO_ACIDS_AND_DERIVATIVES	-0.0224048
Gide	ERR2208887	REACTOME_PENTOSE_PHOSPHATE_PATHWAY	-0.289061
Gide	ERR2208887	REACTOME_ETHANOL_OXIDATION	0.00621726
Gide	ERR2208887	REACTOME_METABOLISM_OF_CARBOHYDRATES	-0.122021
Gide	ERR2208887	REACTOME_CITRIC_ACID_CYCLE_TCA_CYCLE_	-0.293129
Gide	ERR2208887	REACTOME_PYRUVATE_METABOLISM_AND_CITRIC_ACID_TCA_CYCLE	-0.237284
Gide	ERR2208887	REACTOME_MRNA_CAPPING	-0.268548
Gide	ERR2208887	REACTOME_MRNA_SPLICING_MINOR_PATHWAY	-0.131912
Gide	ERR2208887	REACTOME_MRNA_SPLICING	-0.217906
Gide	ERR2208887	REACTOME_MRNA_EDITING_C_TO_U_CONVERSION	-0.102024
Gide	ERR2208887	REACTOME_TRANSPORT_OF_MATURE_TRANSCRIPT_TO_CYTOPLASM	-0.2733
Gide	ERR2208887	REACTOME_PROCESSING_OF_CAPPED_INTRON_CONTAINING_PRE_MRNA	-0.240424
Gide	ERR2208887	REACTOME_TRNA_PROCESSING	-0.211401
Gide	ERR2208887	REACTOME_RRNA_PROCESSING	-0.0650524
Gide	ERR2208887	REACTOME_EUKARYOTIC_TRANSLATION_INITIATION	0.056934
Gide	ERR2208887	REACTOME_ACTIVATION_OF_THE_MRNA_UPON_BINDING_OF_THE_CAP_BINDING_COMPLEX_AND_EIFS_AND_SUBSEQUENT_BINDING_TO_43S	0.0490074
Gide	ERR2208887	REACTOME_RECYCLING_OF_EIF2_GDP	-0.387363
Gide	ERR2208887	REACTOME_TRANSLATION	-0.00965867
Gide	ERR2208887	REACTOME_TRANSPORT_OF_NUCLEOTIDE_SUGARS	-0.326193
Gide	ERR2208887	REACTOME_PYRIMIDINE_SALVAGE	-0.0432921
Gide	ERR2208887	REACTOME_PYRIMIDINE_CATABOLISM	-0.188019
Gide	ERR2208887	REACTOME_RNA_POLYMERASE_I_TRANSCRIPTION_INITIATION	-0.27924
Gide	ERR2208887	REACTOME_RNA_POLYMERASE_I_PROMOTER_ESCAPE	-0.298932
Gide	ERR2208887	REACTOME_RNA_POLYMERASE_III_CHAIN_ELONGATION	-0.102764
Gide	ERR2208887	REACTOME_PURINE_RIBONUCLEOSIDE_MONOPHOSPHATE_BIOSYNTHESIS	-0.343849
Gide	ERR2208887	REACTOME_RNA_POLYMERASE_II_TRANSCRIPTION_TERMINATION	-0.193519
Gide	ERR2208887	REACTOME_RNA_POLYMERASE_II_TRANSCRIPTION	-0.0658189
Gide	ERR2208887	REACTOME_RNA_POLYMERASE_I_TRANSCRIPTION_TERMINATION	-0.297974
Gide	ERR2208887	REACTOME_RNA_POLYMERASE_I_TRANSCRIPTION	-0.283256
Gide	ERR2208887	REACTOME_BASE_EXCISION_REPAIR	-0.138418
Gide	ERR2208887	REACTOME_CHROMOSOME_MAINTENANCE	-0.117456
Gide	ERR2208887	REACTOME_DEATH_RECEPTOR_SIGNALLING	-0.187427
Gide	ERR2208887	REACTOME_DNA_DAMAGE_BYPASS	-0.101673
Gide	ERR2208887	REACTOME_DNA_REPAIR	-0.196785
Gide	ERR2208887	REACTOME_BASE_EXCISION_REPAIR_AP_SITE_FORMATION	-0.142015
Gide	ERR2208887	REACTOME_RESOLUTION_OF_ABASIC_SITES_AP_SITES_	-0.108754
Gide	ERR2208887	REACTOME_DNA_DAMAGE_REVERSAL	-0.279158
Gide	ERR2208887	REACTOME_RNA_POLYMERASE_III_TRANSCRIPTION_TERMINATION	-0.122391
Gide	ERR2208887	REACTOME_RNA_POLYMERASE_III_TRANSCRIPTION	-0.101617
Gide	ERR2208887	REACTOME_KETONE_BODY_METABOLISM	-0.187859
Gide	ERR2208887	REACTOME_PURINE_SALVAGE	-0.148572
Gide	ERR2208887	REACTOME_PURINE_CATABOLISM	-0.0356419
Gide	ERR2208887	REACTOME_IRS_ACTIVATION	-0.0900878
Gide	ERR2208887	REACTOME_SIGNAL_ATTENUATION	-0.147184
Gide	ERR2208887	REACTOME_INSULIN_RECEPTOR_SIGNALLING_CASCADE	-0.0958462
Gide	ERR2208887	REACTOME_SIGNALING_BY_INSULIN_RECEPTOR	-0.117187
Gide	ERR2208887	REACTOME_CHK1_CHK2_CDS1_MEDIATED_INACTIVATION_OF_CYCLIN_B_CDK1_COMPLEX	-0.248272
Gide	ERR2208887	REACTOME_PROCESSING_OF_CAPPED_INTRONLESS_PRE_MRNA	-0.132243
Gide	ERR2208887	REACTOME_MRNA_EDITING	-0.145626
Gide	ERR2208887	REACTOME_FATTY_ACYL_COA_BIOSYNTHESIS	-0.0721227
Gide	ERR2208887	REACTOME_TRIGLYCERIDE_BIOSYNTHESIS	-0.0763488
Gide	ERR2208887	REACTOME_APOPTOTIC_EXECUTION_PHASE	-0.151656
Gide	ERR2208887	REACTOME_FASL_CD95L_SIGNALING	-0.307026
Gide	ERR2208887	REACTOME_TRAIL_SIGNALING	-0.24068
Gide	ERR2208887	REACTOME_DISSOLUTION_OF_FIBRIN_CLOT	-0.184771
Gide	ERR2208887	REACTOME_SYNTHESIS_OF_VERY_LONG_CHAIN_FATTY_ACYL_COAS	-0.0401127
Gide	ERR2208887	REACTOME_PLATELET_ADHESION_TO_EXPOSED_COLLAGEN	-0.177606
Gide	ERR2208887	REACTOME_TNF_SIGNALING	-0.218705
Gide	ERR2208887	REACTOME_PLATELET_ACTIVATION_SIGNALING_AND_AGGREGATION	-0.132516
Gide	ERR2208887	REACTOME_RESPONSE_TO_ELEVATED_PLATELET_CYTOSOLIC_CA2_	-0.122714
Gide	ERR2208887	REACTOME_PLATELET_AGGREGATION_PLUG_FORMATION_	-0.100144
Gide	ERR2208887	REACTOME_RNA_POLYMERASE_III_TRANSCRIPTION_INITIATION_FROM_TYPE_1_PROMOTER	-0.0653985
Gide	ERR2208887	REACTOME_RNA_POLYMERASE_III_TRANSCRIPTION_INITIATION_FROM_TYPE_3_PROMOTER	-0.108568
Gide	ERR2208887	REACTOME_SYNTHESIS_OF_KETONE_BODIES	-0.159147
Gide	ERR2208887	REACTOME_MITOCHONDRIAL_FATTY_ACID_BETA_OXIDATION_OF_SATURATED_FATTY_ACIDS	-0.0343911
Gide	ERR2208887	REACTOME_MITOCHONDRIAL_FATTY_ACID_BETA_OXIDATION_OF_UNSATURATED_FATTY_ACIDS	-0.0367093
Gide	ERR2208887	REACTOME_MITOCHONDRIAL_FATTY_ACID_BETA_OXIDATION	-0.10913
Gide	ERR2208887	REACTOME_BETA_OXIDATION_OF_LAUROYL_COA_TO_DECANOYL_COA_COA	-0.0340353
Gide	ERR2208887	REACTOME_BETA_OXIDATION_OF_DECANOYL_COA_TO_OCTANOYL_COA_COA	-0.0979472
Gide	ERR2208887	REACTOME_BETA_OXIDATION_OF_OCTANOYL_COA_TO_HEXANOYL_COA	-0.170726
Gide	ERR2208887	REACTOME_BETA_OXIDATION_OF_HEXANOYL_COA_TO_BUTANOYL_COA	-0.0576061
Gide	ERR2208887	REACTOME_BETA_OXIDATION_OF_BUTANOYL_COA_TO_ACETYL_COA	-0.0201794
Gide	ERR2208887	REACTOME_INSULIN_RECEPTOR_RECYCLING	-0.135423
Gide	ERR2208887	REACTOME_SLBP_DEPENDENT_PROCESSING_OF_REPLICATION_DEPENDENT_HISTONE_PRE_MRNAS	-0.039255
Gide	ERR2208887	REACTOME_PROCESSING_OF_INTRONLESS_PRE_MRNAS	-0.218452
Gide	ERR2208887	REACTOME_TRANSPORT_OF_FATTY_ACIDS	0.282907
Gide	ERR2208887	REACTOME_TRANSPORT_OF_NUCLEOSIDES_AND_FREE_PURINE_AND_PYRIMIDINE_BASES_ACROSS_THE_PLASMA_MEMBRANE	0.0280327
Gide	ERR2208887	REACTOME_THE_NLRP3_INFLAMMASOME	-0.333589
Gide	ERR2208887	REACTOME_INTERFERON_GAMMA_SIGNALING	-0.194909
Gide	ERR2208887	REACTOME_REGULATION_OF_IFNG_SIGNALING	-0.300245
Gide	ERR2208887	REACTOME_ADVANCED_GLYCOSYLATION_ENDPRODUCT_RECEPTOR_SIGNALING	-0.052423
Gide	ERR2208887	REACTOME_TRANSPORT_OF_ORGANIC_ANIONS	0.0251235
Gide	ERR2208887	REACTOME_GASTRIN_CREB_SIGNALLING_PATHWAY_VIA_PKC_AND_MAPK	-0.0609337
Gide	ERR2208887	REACTOME_ERBB2_ACTIVATES_PTK6_SIGNALING	0.0982226
Gide	ERR2208887	REACTOME_SIGNALING_BY_PTK6	-0.0579869
Gide	ERR2208887	REACTOME_WAX_AND_PLASMALOGEN_BIOSYNTHESIS	0.0314511
Gide	ERR2208887	REACTOME_PTK6_REGULATES_PROTEINS_INVOLVED_IN_RNA_PROCESSING	-0.0331043
Gide	ERR2208887	REACTOME_PTK6_REGULATES_RTKS_AND_THEIR_EFFECTORS_AKT1_AND_DOK1	0.0148238
Gide	ERR2208887	REACTOME_PTK6_REGULATES_CELL_CYCLE	0.206053
Gide	ERR2208887	REACTOME_PTK6_REGULATES_RHO_GTPASES_RAS_GTPASE_AND_MAP_KINASES	-0.141981
Gide	ERR2208887	REACTOME_PTK6_EXPRESSION	-0.157985
Gide	ERR2208887	REACTOME_SYNAPTIC_ADHESION_LIKE_MOLECULES	-0.0611091
Gide	ERR2208887	REACTOME_PHOSPHATE_BOND_HYDROLYSIS_BY_NTPDASE_PROTEINS	-0.168457
Gide	ERR2208887	REACTOME_BUTYROPHILIN_BTN_FAMILY_INTERACTIONS	0.00138626
Gide	ERR2208887	REACTOME_SIGNALING_BY_FGFR2_IIIA_TM	-0.121083
Gide	ERR2208887	REACTOME_MET_ACTIVATES_RAS_SIGNALING	-0.228488
Gide	ERR2208887	REACTOME_MET_ACTIVATES_PI3K_AKT_SIGNALING	-0.411512
Gide	ERR2208887	REACTOME_PROTEIN_UBIQUITINATION	-0.216822
Gide	ERR2208887	REACTOME_THE_ROLE_OF_GTSE1_IN_G2_M_PROGRESSION_AFTER_G2_CHECKPOINT	-0.118958
Gide	ERR2208887	REACTOME_SIGNALING_BY_MST1	0.147783
Gide	ERR2208887	REACTOME_SIGNALING_BY_FGFR3_FUSIONS_IN_CANCER	-0.174645
Gide	ERR2208887	REACTOME_RET_SIGNALING	-0.0809426
Gide	ERR2208887	REACTOME_TRANSCRIPTIONAL_REGULATION_BY_VENTX	-0.229387
Gide	ERR2208887	REACTOME_TBC_RABGAPS	-0.233908
Gide	ERR2208887	REACTOME_AURKA_ACTIVATION_BY_TPX2	-0.187653
Gide	ERR2208887	REACTOME_INTERLEUKIN_20_FAMILY_SIGNALING	-0.0232498
Gide	ERR2208887	REACTOME_GOLGI_TO_ER_RETROGRADE_TRANSPORT	-0.16788
Gide	ERR2208887	REACTOME_CARGO_RECOGNITION_FOR_CLATHRIN_MEDIATED_ENDOCYTOSIS	-0.110048
Gide	ERR2208887	REACTOME_CLATHRIN_MEDIATED_ENDOCYTOSIS	-0.149347
[truncated: 1,030,521+ more rows]

## Sheet: Data S8
Patient's drug response labels
[truncated: 665 more rows]
