# Supplementary material for: Network-based machine learning approach to predict immunotherapy response in cancer patients
Source: Nat Commun. 2022 Jun 28;13:3703. doi: 10.1038/s41467-022-31535-6 (PMC9240063; doi:10.1038/s41467-022-31535-6)
Supplement: Supplementary file 5 — Source Data [file 41467_2022_31535_MOESM5_ESM.xlsx]

## Sheet: Source Data Key
Source Data	Description
Figure 2 Hyperparam	Optimal hyperparameter selected during LOOCV
Figure 2 Predicted proba	Predicted response and predicted probability using l2 regularized logistic regression (LOOCV)
Figure 3 Predicted response	Predicted response using l2 regularized logistic regression (across study predictions)
Figure 3 Predicted performance	Prediction performances of across study predictions
Figure 4	Prediction performances using ML-based feature selection
Figure 5 Predicted response	Prediction of ICI repsonses in TCGA dataset
Figure 5 Correlation	Correlation between NetBio-based predictions and immunogenic features in the TCGA cohort
Figure 6	Immunohistochemistry-based immune phenotypes and expression levels of NetBio pathways in bladder cancer patients
Figure 7	Predicted response using NetBio, TMB or NetBio + TMB

## Sheet: Figure 2 Hyperparam
Figure 2. The identified optimal hyper-parameter during LOOCV
study	test_type	ML	test_sample	C
Gide	GeneBio	LogisticRegression	ERR2208887	0.3
Gide	GeneBio	LogisticRegression	ERR2208888	0.3
Gide	GeneBio	LogisticRegression	ERR2208889	0.3
Gide	GeneBio	LogisticRegression	ERR2208890	0.3
Gide	GeneBio	LogisticRegression	ERR2208891	0.3
Gide	GeneBio	LogisticRegression	ERR2208892	0.3
Gide	GeneBio	LogisticRegression	ERR2208893	0.3
Gide	GeneBio	LogisticRegression	ERR2208894	0.3
Gide	GeneBio	LogisticRegression	ERR2208895	0.3
Gide	GeneBio	LogisticRegression	ERR2208896	0.3
Gide	GeneBio	LogisticRegression	ERR2208897	0.3
Gide	GeneBio	LogisticRegression	ERR2208898	0.3
Gide	GeneBio	LogisticRegression	ERR2208899	0.3
Gide	GeneBio	LogisticRegression	ERR2208900	0.3
Gide	GeneBio	LogisticRegression	ERR2208901	0.1
Gide	GeneBio	LogisticRegression	ERR2208902	0.3
Gide	GeneBio	LogisticRegression	ERR2208903	0.2
Gide	GeneBio	LogisticRegression	ERR2208904	0.2
Gide	GeneBio	LogisticRegression	ERR2208905	0.3
Gide	GeneBio	LogisticRegression	ERR2208906	0.3
Gide	GeneBio	LogisticRegression	ERR2208907	0.3
Gide	GeneBio	LogisticRegression	ERR2208908	0.3
Gide	GeneBio	LogisticRegression	ERR2208909	0.4
Gide	GeneBio	LogisticRegression	ERR2208910	0.1
Gide	GeneBio	LogisticRegression	ERR2208911	0.2
Gide	GeneBio	LogisticRegression	ERR2208912	0.3
Gide	GeneBio	LogisticRegression	ERR2208913	0.3
Gide	GeneBio	LogisticRegression	ERR2208914	0.3
Gide	GeneBio	LogisticRegression	ERR2208915	0.3
Gide	GeneBio	LogisticRegression	ERR2208916	0.4
Gide	GeneBio	LogisticRegression	ERR2208918	0.3
Gide	GeneBio	LogisticRegression	ERR2208919	0.4
Gide	GeneBio	LogisticRegression	ERR2208920	0.3
Gide	GeneBio	LogisticRegression	ERR2208921	0.3
Gide	GeneBio	LogisticRegression	ERR2208922	0.3
Gide	GeneBio	LogisticRegression	ERR2208923	0.6
Gide	GeneBio	LogisticRegression	ERR2208924	0.3
Gide	GeneBio	LogisticRegression	ERR2208926	0.3
Gide	GeneBio	LogisticRegression	ERR2208927	0.3
Gide	GeneBio	LogisticRegression	ERR2208928	0.3
Gide	GeneBio	LogisticRegression	ERR2208929	0.3
Gide	GeneBio	LogisticRegression	ERR2208930	0.3
Gide	GeneBio	LogisticRegression	ERR2208931	0.3
Gide	GeneBio	LogisticRegression	ERR2208932	0.2
Gide	GeneBio	LogisticRegression	ERR2208933	0.2
Gide	GeneBio	LogisticRegression	ERR2208934	0.3
Gide	GeneBio	LogisticRegression	ERR2208935	0.9
Gide	GeneBio	LogisticRegression	ERR2208936	0.2
Gide	GeneBio	LogisticRegression	ERR2208937	0.2
Gide	GeneBio	LogisticRegression	ERR2208938	0.2
Gide	GeneBio	LogisticRegression	ERR2208939	0.2
Gide	GeneBio	LogisticRegression	ERR2208940	0.1
Gide	GeneBio	LogisticRegression	ERR2208941	0.1
Gide	GeneBio	LogisticRegression	ERR2208942	0.2
Gide	GeneBio	LogisticRegression	ERR2208943	0.3
Gide	GeneBio	LogisticRegression	ERR2208944	0.3
Gide	GeneBio	LogisticRegression	ERR2208945	0.3
Gide	GeneBio	LogisticRegression	ERR2208946	0.4
Gide	GeneBio	LogisticRegression	ERR2208947	0.2
Gide	GeneBio	LogisticRegression	ERR2208948	0.2
Gide	GeneBio	LogisticRegression	ERR2208949	0.1
Gide	GeneBio	LogisticRegression	ERR2208951	0.3
Gide	GeneBio	LogisticRegression	ERR2208952	0.3
Gide	GeneBio	LogisticRegression	ERR2208953	0.2
Gide	GeneBio	LogisticRegression	ERR2208954	0.3
Gide	GeneBio	LogisticRegression	ERR2208956	0.2
Gide	GeneBio	LogisticRegression	ERR2208957	0.3
Gide	GeneBio	LogisticRegression	ERR2208958	0.3
Gide	GeneBio	LogisticRegression	ERR2208959	0.3
Gide	GeneBio	LogisticRegression	ERR2208960	0.3
Gide	GeneBio	LogisticRegression	ERR2208961	0.3
Gide	GeneBio	LogisticRegression	ERR2208962	0.3
Gide	GeneBio	LogisticRegression	ERR2208963	0.3
Gide	GeneBio	LogisticRegression	ERR2208964	0.3
Gide	GeneBio	LogisticRegression	ERR2208965	0.3
Gide	GeneBio	LogisticRegression	ERR2208966	0.3
Gide	GeneBio	LogisticRegression	ERR2208967	0.3
Gide	GeneBio	LogisticRegression	ERR2208968	0.1
Gide	GeneBio	LogisticRegression	ERR2208969	0.3
Gide	GeneBio	LogisticRegression	ERR2208970	0.3
Gide	GeneBio	LogisticRegression	ERR2208971	0.3
Gide	GeneBio	LogisticRegression	ERR2208972	0.5
Gide	GeneBio	LogisticRegression	ERR2208973	0.1
Gide	GeneBio	LogisticRegression	ERR2208974	0.3
Gide	GeneBio	LogisticRegression	ERR2208975	0.3
Gide	GeneBio	LogisticRegression	ERR2208977	0.3
Gide	GeneBio	LogisticRegression	ERR3262561	0.1
Gide	GeneBio	LogisticRegression	ERR3262562	0.1
Gide	GeneBio	LogisticRegression	ERR3262563	0.1
Gide	GeneBio	LogisticRegression	ERR3262564	0.2
Gide	GeneBio	LogisticRegression	ERR3262565	0.3
Gide	PD-L1	LogisticRegression	ERR2208887	0.1
Gide	PD-L1	LogisticRegression	ERR2208888	0.1
Gide	PD-L1	LogisticRegression	ERR2208889	0.1
Gide	PD-L1	LogisticRegression	ERR2208890	0.1
Gide	PD-L1	LogisticRegression	ERR2208891	0.1
Gide	PD-L1	LogisticRegression	ERR2208892	0.1
Gide	PD-L1	LogisticRegression	ERR2208893	0.1
Gide	PD-L1	LogisticRegression	ERR2208894	0.1
Gide	PD-L1	LogisticRegression	ERR2208895	0.1
Gide	PD-L1	LogisticRegression	ERR2208896	0.1
Gide	PD-L1	LogisticRegression	ERR2208897	0.1
Gide	PD-L1	LogisticRegression	ERR2208898	0.1
Gide	PD-L1	LogisticRegression	ERR2208899	0.1
Gide	PD-L1	LogisticRegression	ERR2208900	0.1
Gide	PD-L1	LogisticRegression	ERR2208901	0.1
Gide	PD-L1	LogisticRegression	ERR2208902	0.1
Gide	PD-L1	LogisticRegression	ERR2208903	0.1
Gide	PD-L1	LogisticRegression	ERR2208904	0.1
Gide	PD-L1	LogisticRegression	ERR2208905	0.1
Gide	PD-L1	LogisticRegression	ERR2208906	0.1
Gide	PD-L1	LogisticRegression	ERR2208907	0.1
Gide	PD-L1	LogisticRegression	ERR2208908	0.1
Gide	PD-L1	LogisticRegression	ERR2208909	0.1
Gide	PD-L1	LogisticRegression	ERR2208910	0.1
Gide	PD-L1	LogisticRegression	ERR2208911	0.1
Gide	PD-L1	LogisticRegression	ERR2208912	0.1
Gide	PD-L1	LogisticRegression	ERR2208913	0.1
Gide	PD-L1	LogisticRegression	ERR2208914	0.1
Gide	PD-L1	LogisticRegression	ERR2208915	0.1
Gide	PD-L1	LogisticRegression	ERR2208916	0.1
Gide	PD-L1	LogisticRegression	ERR2208918	0.1
Gide	PD-L1	LogisticRegression	ERR2208919	0.1
Gide	PD-L1	LogisticRegression	ERR2208920	0.1
Gide	PD-L1	LogisticRegression	ERR2208921	0.1
Gide	PD-L1	LogisticRegression	ERR2208922	0.1
Gide	PD-L1	LogisticRegression	ERR2208923	0.1
Gide	PD-L1	LogisticRegression	ERR2208924	0.1
Gide	PD-L1	LogisticRegression	ERR2208926	0.1
Gide	PD-L1	LogisticRegression	ERR2208927	0.1
Gide	PD-L1	LogisticRegression	ERR2208928	0.1
Gide	PD-L1	LogisticRegression	ERR2208929	0.1
Gide	PD-L1	LogisticRegression	ERR2208930	0.1
Gide	PD-L1	LogisticRegression	ERR2208931	0.1
Gide	PD-L1	LogisticRegression	ERR2208932	0.1
Gide	PD-L1	LogisticRegression	ERR2208933	0.1
Gide	PD-L1	LogisticRegression	ERR2208934	0.1
Gide	PD-L1	LogisticRegression	ERR2208935	0.1
Gide	PD-L1	LogisticRegression	ERR2208936	0.1
Gide	PD-L1	LogisticRegression	ERR2208937	0.1
Gide	PD-L1	LogisticRegression	ERR2208938	0.1
Gide	PD-L1	LogisticRegression	ERR2208939	0.1
Gide	PD-L1	LogisticRegression	ERR2208940	0.1
Gide	PD-L1	LogisticRegression	ERR2208941	0.1
Gide	PD-L1	LogisticRegression	ERR2208942	0.1
Gide	PD-L1	LogisticRegression	ERR2208943	0.1
Gide	PD-L1	LogisticRegression	ERR2208944	0.1
Gide	PD-L1	LogisticRegression	ERR2208945	0.1
Gide	PD-L1	LogisticRegression	ERR2208946	0.1
Gide	PD-L1	LogisticRegression	ERR2208947	0.1
Gide	PD-L1	LogisticRegression	ERR2208948	0.1
Gide	PD-L1	LogisticRegression	ERR2208949	0.1
Gide	PD-L1	LogisticRegression	ERR2208951	0.1
Gide	PD-L1	LogisticRegression	ERR2208952	0.1
Gide	PD-L1	LogisticRegression	ERR2208953	0.1
Gide	PD-L1	LogisticRegression	ERR2208954	0.1
Gide	PD-L1	LogisticRegression	ERR2208956	0.1
Gide	PD-L1	LogisticRegression	ERR2208957	0.1
Gide	PD-L1	LogisticRegression	ERR2208958	0.1
Gide	PD-L1	LogisticRegression	ERR2208959	0.1
Gide	PD-L1	LogisticRegression	ERR2208960	0.1
Gide	PD-L1	LogisticRegression	ERR2208961	0.1
Gide	PD-L1	LogisticRegression	ERR2208962	0.1
Gide	PD-L1	LogisticRegression	ERR2208963	0.1
Gide	PD-L1	LogisticRegression	ERR2208964	0.1
Gide	PD-L1	LogisticRegression	ERR2208965	0.1
Gide	PD-L1	LogisticRegression	ERR2208966	0.1
Gide	PD-L1	LogisticRegression	ERR2208967	0.1
Gide	PD-L1	LogisticRegression	ERR2208968	0.1
Gide	PD-L1	LogisticRegression	ERR2208969	0.1
Gide	PD-L1	LogisticRegression	ERR2208970	0.1
Gide	PD-L1	LogisticRegression	ERR2208971	0.1
Gide	PD-L1	LogisticRegression	ERR2208972	0.1
Gide	PD-L1	LogisticRegression	ERR2208973	0.1
Gide	PD-L1	LogisticRegression	ERR2208974	0.1
Gide	PD-L1	LogisticRegression	ERR2208975	0.1
Gide	PD-L1	LogisticRegression	ERR2208977	0.1
Gide	PD-L1	LogisticRegression	ERR3262561	0.1
Gide	PD-L1	LogisticRegression	ERR3262562	0.1
Gide	PD-L1	LogisticRegression	ERR3262563	0.1
Gide	PD-L1	LogisticRegression	ERR3262564	0.1
Gide	PD-L1	LogisticRegression	ERR3262565	0.1
Gide	PD1	LogisticRegression	ERR2208887	0.1
Gide	PD1	LogisticRegression	ERR2208888	0.1
Gide	PD1	LogisticRegression	ERR2208889	0.1
Gide	PD1	LogisticRegression	ERR2208890	0.1
Gide	PD1	LogisticRegression	ERR2208891	0.1
Gide	PD1	LogisticRegression	ERR2208892	0.1
Gide	PD1	LogisticRegression	ERR2208893	0.1
Gide	PD1	LogisticRegression	ERR2208894	0.1
Gide	PD1	LogisticRegression	ERR2208895	0.1
Gide	PD1	LogisticRegression	ERR2208896	0.1
Gide	PD1	LogisticRegression	ERR2208897	0.1
Gide	PD1	LogisticRegression	ERR2208898	0.1
Gide	PD1	LogisticRegression	ERR2208899	0.1
Gide	PD1	LogisticRegression	ERR2208900	0.1
Gide	PD1	LogisticRegression	ERR2208901	0.1
Gide	PD1	LogisticRegression	ERR2208902	0.1
Gide	PD1	LogisticRegression	ERR2208903	0.1
Gide	PD1	LogisticRegression	ERR2208904	0.1
Gide	PD1	LogisticRegression	ERR2208905	0.1
Gide	PD1	LogisticRegression	ERR2208906	0.1
Gide	PD1	LogisticRegression	ERR2208907	0.1
Gide	PD1	LogisticRegression	ERR2208908	0.1
Gide	PD1	LogisticRegression	ERR2208909	0.1
Gide	PD1	LogisticRegression	ERR2208910	0.1
Gide	PD1	LogisticRegression	ERR2208911	0.1
Gide	PD1	LogisticRegression	ERR2208912	0.1
Gide	PD1	LogisticRegression	ERR2208913	0.1
Gide	PD1	LogisticRegression	ERR2208914	0.1
Gide	PD1	LogisticRegression	ERR2208915	0.1
Gide	PD1	LogisticRegression	ERR2208916	0.1
Gide	PD1	LogisticRegression	ERR2208918	0.1
Gide	PD1	LogisticRegression	ERR2208919	0.1
Gide	PD1	LogisticRegression	ERR2208920	0.1
Gide	PD1	LogisticRegression	ERR2208921	0.1
Gide	PD1	LogisticRegression	ERR2208922	0.1
Gide	PD1	LogisticRegression	ERR2208923	0.1
Gide	PD1	LogisticRegression	ERR2208924	0.1
Gide	PD1	LogisticRegression	ERR2208926	0.1
Gide	PD1	LogisticRegression	ERR2208927	0.1
Gide	PD1	LogisticRegression	ERR2208928	0.1
Gide	PD1	LogisticRegression	ERR2208929	0.1
Gide	PD1	LogisticRegression	ERR2208930	0.1
Gide	PD1	LogisticRegression	ERR2208931	0.1
Gide	PD1	LogisticRegression	ERR2208932	0.1
Gide	PD1	LogisticRegression	ERR2208933	0.1
Gide	PD1	LogisticRegression	ERR2208934	0.1
Gide	PD1	LogisticRegression	ERR2208935	0.1
Gide	PD1	LogisticRegression	ERR2208936	0.1
Gide	PD1	LogisticRegression	ERR2208937	0.1
Gide	PD1	LogisticRegression	ERR2208938	0.1
Gide	PD1	LogisticRegression	ERR2208939	0.1
Gide	PD1	LogisticRegression	ERR2208940	0.1
Gide	PD1	LogisticRegression	ERR2208941	0.1
Gide	PD1	LogisticRegression	ERR2208942	0.1
Gide	PD1	LogisticRegression	ERR2208943	0.1
Gide	PD1	LogisticRegression	ERR2208944	0.1
Gide	PD1	LogisticRegression	ERR2208945	0.1
Gide	PD1	LogisticRegression	ERR2208946	0.1
Gide	PD1	LogisticRegression	ERR2208947	0.1
Gide	PD1	LogisticRegression	ERR2208948	0.1
Gide	PD1	LogisticRegression	ERR2208949	0.1
Gide	PD1	LogisticRegression	ERR2208951	0.1
Gide	PD1	LogisticRegression	ERR2208952	0.1
Gide	PD1	LogisticRegression	ERR2208953	0.1
Gide	PD1	LogisticRegression	ERR2208954	0.1
Gide	PD1	LogisticRegression	ERR2208956	0.1
Gide	PD1	LogisticRegression	ERR2208957	0.1
Gide	PD1	LogisticRegression	ERR2208958	0.1
Gide	PD1	LogisticRegression	ERR2208959	0.1
Gide	PD1	LogisticRegression	ERR2208960	0.1
Gide	PD1	LogisticRegression	ERR2208961	0.1
Gide	PD1	LogisticRegression	ERR2208962	0.1
Gide	PD1	LogisticRegression	ERR2208963	0.1
Gide	PD1	LogisticRegression	ERR2208964	0.1
Gide	PD1	LogisticRegression	ERR2208965	0.1
Gide	PD1	LogisticRegression	ERR2208966	0.1
Gide	PD1	LogisticRegression	ERR2208967	0.1
Gide	PD1	LogisticRegression	ERR2208968	0.1
Gide	PD1	LogisticRegression	ERR2208969	0.1
Gide	PD1	LogisticRegression	ERR2208970	0.1
Gide	PD1	LogisticRegression	ERR2208971	0.1
Gide	PD1	LogisticRegression	ERR2208972	0.1
Gide	PD1	LogisticRegression	ERR2208973	0.1
Gide	PD1	LogisticRegression	ERR2208974	0.1
Gide	PD1	LogisticRegression	ERR2208975	0.1
Gide	PD1	LogisticRegression	ERR2208977	0.1
Gide	PD1	LogisticRegression	ERR3262561	0.1
Gide	PD1	LogisticRegression	ERR3262562	0.1
Gide	PD1	LogisticRegression	ERR3262563	0.1
Gide	PD1	LogisticRegression	ERR3262564	0.1
Gide	PD1	LogisticRegression	ERR3262565	0.1
Gide	CTLA4	LogisticRegression	ERR2208887	0.1
Gide	CTLA4	LogisticRegression	ERR2208888	0.1
Gide	CTLA4	LogisticRegression	ERR2208889	0.1
Gide	CTLA4	LogisticRegression	ERR2208890	0.1
Gide	CTLA4	LogisticRegression	ERR2208891	0.1
Gide	CTLA4	LogisticRegression	ERR2208892	0.1
Gide	CTLA4	LogisticRegression	ERR2208893	0.1
Gide	CTLA4	LogisticRegression	ERR2208894	0.1
Gide	CTLA4	LogisticRegression	ERR2208895	0.1
Gide	CTLA4	LogisticRegression	ERR2208896	0.1
Gide	CTLA4	LogisticRegression	ERR2208897	0.1
Gide	CTLA4	LogisticRegression	ERR2208898	0.1
Gide	CTLA4	LogisticRegression	ERR2208899	0.1
Gide	CTLA4	LogisticRegression	ERR2208900	0.1
Gide	CTLA4	LogisticRegression	ERR2208901	0.1
Gide	CTLA4	LogisticRegression	ERR2208902	0.1
Gide	CTLA4	LogisticRegression	ERR2208903	0.1
Gide	CTLA4	LogisticRegression	ERR2208904	0.1
Gide	CTLA4	LogisticRegression	ERR2208905	0.1
Gide	CTLA4	LogisticRegression	ERR2208906	0.1
Gide	CTLA4	LogisticRegression	ERR2208907	0.1
Gide	CTLA4	LogisticRegression	ERR2208908	0.1
Gide	CTLA4	LogisticRegression	ERR2208909	0.1
Gide	CTLA4	LogisticRegression	ERR2208910	0.1
Gide	CTLA4	LogisticRegression	ERR2208911	0.1
Gide	CTLA4	LogisticRegression	ERR2208912	0.1
Gide	CTLA4	LogisticRegression	ERR2208913	0.1
Gide	CTLA4	LogisticRegression	ERR2208914	0.1
Gide	CTLA4	LogisticRegression	ERR2208915	0.1
Gide	CTLA4	LogisticRegression	ERR2208916	0.1
Gide	CTLA4	LogisticRegression	ERR2208918	0.1
Gide	CTLA4	LogisticRegression	ERR2208919	0.1
Gide	CTLA4	LogisticRegression	ERR2208920	0.1
Gide	CTLA4	LogisticRegression	ERR2208921	0.1
Gide	CTLA4	LogisticRegression	ERR2208922	0.1
Gide	CTLA4	LogisticRegression	ERR2208923	0.1
Gide	CTLA4	LogisticRegression	ERR2208924	0.1
Gide	CTLA4	LogisticRegression	ERR2208926	0.1
Gide	CTLA4	LogisticRegression	ERR2208927	0.1
Gide	CTLA4	LogisticRegression	ERR2208928	0.1
Gide	CTLA4	LogisticRegression	ERR2208929	0.1
Gide	CTLA4	LogisticRegression	ERR2208930	0.1
Gide	CTLA4	LogisticRegression	ERR2208931	0.1
Gide	CTLA4	LogisticRegression	ERR2208932	0.1
Gide	CTLA4	LogisticRegression	ERR2208933	0.1
Gide	CTLA4	LogisticRegression	ERR2208934	0.1
Gide	CTLA4	LogisticRegression	ERR2208935	0.1
Gide	CTLA4	LogisticRegression	ERR2208936	0.1
Gide	CTLA4	LogisticRegression	ERR2208937	0.1
Gide	CTLA4	LogisticRegression	ERR2208938	0.1
Gide	CTLA4	LogisticRegression	ERR2208939	0.1
Gide	CTLA4	LogisticRegression	ERR2208940	0.1
Gide	CTLA4	LogisticRegression	ERR2208941	0.1
Gide	CTLA4	LogisticRegression	ERR2208942	0.1
Gide	CTLA4	LogisticRegression	ERR2208943	0.1
Gide	CTLA4	LogisticRegression	ERR2208944	0.1
Gide	CTLA4	LogisticRegression	ERR2208945	0.1
Gide	CTLA4	LogisticRegression	ERR2208946	0.1
Gide	CTLA4	LogisticRegression	ERR2208947	0.1
Gide	CTLA4	LogisticRegression	ERR2208948	0.1
Gide	CTLA4	LogisticRegression	ERR2208949	0.1
Gide	CTLA4	LogisticRegression	ERR2208951	0.1
Gide	CTLA4	LogisticRegression	ERR2208952	0.1
Gide	CTLA4	LogisticRegression	ERR2208953	0.1
Gide	CTLA4	LogisticRegression	ERR2208954	0.1
Gide	CTLA4	LogisticRegression	ERR2208956	0.1
Gide	CTLA4	LogisticRegression	ERR2208957	0.1
Gide	CTLA4	LogisticRegression	ERR2208958	0.1
Gide	CTLA4	LogisticRegression	ERR2208959	0.1
Gide	CTLA4	LogisticRegression	ERR2208960	0.1
Gide	CTLA4	LogisticRegression	ERR2208961	0.1
Gide	CTLA4	LogisticRegression	ERR2208962	0.1
Gide	CTLA4	LogisticRegression	ERR2208963	0.1
Gide	CTLA4	LogisticRegression	ERR2208964	0.1
Gide	CTLA4	LogisticRegression	ERR2208965	0.1
Gide	CTLA4	LogisticRegression	ERR2208966	0.1
Gide	CTLA4	LogisticRegression	ERR2208967	0.1
Gide	CTLA4	LogisticRegression	ERR2208968	0.1
Gide	CTLA4	LogisticRegression	ERR2208969	0.1
Gide	CTLA4	LogisticRegression	ERR2208970	0.1
Gide	CTLA4	LogisticRegression	ERR2208971	0.1
Gide	CTLA4	LogisticRegression	ERR2208972	0.1
Gide	CTLA4	LogisticRegression	ERR2208973	0.1
Gide	CTLA4	LogisticRegression	ERR2208974	0.1
Gide	CTLA4	LogisticRegression	ERR2208975	0.1
Gide	CTLA4	LogisticRegression	ERR2208977	0.1
Gide	CTLA4	LogisticRegression	ERR3262561	0.1
Gide	CTLA4	LogisticRegression	ERR3262562	0.1
Gide	CTLA4	LogisticRegression	ERR3262563	0.1
Gide	CTLA4	LogisticRegression	ERR3262564	0.1
Gide	CTLA4	LogisticRegression	ERR3262565	0.1
Gide	CD8T	LogisticRegression	ERR2208887	0.1
Gide	CD8T	LogisticRegression	ERR2208888	0.1
Gide	CD8T	LogisticRegression	ERR2208889	0.1
Gide	CD8T	LogisticRegression	ERR2208890	0.1
Gide	CD8T	LogisticRegression	ERR2208891	0.2
Gide	CD8T	LogisticRegression	ERR2208892	0.2
Gide	CD8T	LogisticRegression	ERR2208893	0.1
Gide	CD8T	LogisticRegression	ERR2208894	0.1
Gide	CD8T	LogisticRegression	ERR2208895	0.2
Gide	CD8T	LogisticRegression	ERR2208896	0.1
Gide	CD8T	LogisticRegression	ERR2208897	0.1
Gide	CD8T	LogisticRegression	ERR2208898	0.1
Gide	CD8T	LogisticRegression	ERR2208899	0.1
Gide	CD8T	LogisticRegression	ERR2208900	0.2
Gide	CD8T	LogisticRegression	ERR2208901	0.2
Gide	CD8T	LogisticRegression	ERR2208902	0.2
Gide	CD8T	LogisticRegression	ERR2208903	0.1
Gide	CD8T	LogisticRegression	ERR2208904	0.1
Gide	CD8T	LogisticRegression	ERR2208905	0.2
Gide	CD8T	LogisticRegression	ERR2208906	0.2
Gide	CD8T	LogisticRegression	ERR2208907	0.1
Gide	CD8T	LogisticRegression	ERR2208908	0.1
Gide	CD8T	LogisticRegression	ERR2208909	0.1
Gide	CD8T	LogisticRegression	ERR2208910	0.1
Gide	CD8T	LogisticRegression	ERR2208911	0.1
Gide	CD8T	LogisticRegression	ERR2208912	0.1
Gide	CD8T	LogisticRegression	ERR2208913	0.1
Gide	CD8T	LogisticRegression	ERR2208914	0.1
Gide	CD8T	LogisticRegression	ERR2208915	0.1
Gide	CD8T	LogisticRegression	ERR2208916	0.1
Gide	CD8T	LogisticRegression	ERR2208918	0.1
Gide	CD8T	LogisticRegression	ERR2208919	0.1
Gide	CD8T	LogisticRegression	ERR2208920	0.1
Gide	CD8T	LogisticRegression	ERR2208921	0.1
Gide	CD8T	LogisticRegression	ERR2208922	0.1
Gide	CD8T	LogisticRegression	ERR2208923	0.1
Gide	CD8T	LogisticRegression	ERR2208924	0.1
Gide	CD8T	LogisticRegression	ERR2208926	0.1
Gide	CD8T	LogisticRegression	ERR2208927	0.1
Gide	CD8T	LogisticRegression	ERR2208928	0.1
Gide	CD8T	LogisticRegression	ERR2208929	0.1
Gide	CD8T	LogisticRegression	ERR2208930	0.1
Gide	CD8T	LogisticRegression	ERR2208931	0.1
Gide	CD8T	LogisticRegression	ERR2208932	0.1
Gide	CD8T	LogisticRegression	ERR2208933	0.1
Gide	CD8T	LogisticRegression	ERR2208934	0.1
Gide	CD8T	LogisticRegression	ERR2208935	0.1
Gide	CD8T	LogisticRegression	ERR2208936	0.2
Gide	CD8T	LogisticRegression	ERR2208937	0.1
Gide	CD8T	LogisticRegression	ERR2208938	0.2
Gide	CD8T	LogisticRegression	ERR2208939	0.1
Gide	CD8T	LogisticRegression	ERR2208940	0.1
Gide	CD8T	LogisticRegression	ERR2208941	0.1
Gide	CD8T	LogisticRegression	ERR2208942	0.1
Gide	CD8T	LogisticRegression	ERR2208943	0.2
Gide	CD8T	LogisticRegression	ERR2208944	0.1
Gide	CD8T	LogisticRegression	ERR2208945	0.1
Gide	CD8T	LogisticRegression	ERR2208946	0.2
Gide	CD8T	LogisticRegression	ERR2208947	0.1
Gide	CD8T	LogisticRegression	ERR2208948	0.1
Gide	CD8T	LogisticRegression	ERR2208949	0.1
Gide	CD8T	LogisticRegression	ERR2208951	0.1
Gide	CD8T	LogisticRegression	ERR2208952	0.1
Gide	CD8T	LogisticRegression	ERR2208953	0.1
Gide	CD8T	LogisticRegression	ERR2208954	0.1
Gide	CD8T	LogisticRegression	ERR2208956	0.1
Gide	CD8T	LogisticRegression	ERR2208957	0.1
Gide	CD8T	LogisticRegression	ERR2208958	0.1
Gide	CD8T	LogisticRegression	ERR2208959	0.1
Gide	CD8T	LogisticRegression	ERR2208960	0.1
Gide	CD8T	LogisticRegression	ERR2208961	0.1
Gide	CD8T	LogisticRegression	ERR2208962	0.1
Gide	CD8T	LogisticRegression	ERR2208963	0.1
Gide	CD8T	LogisticRegression	ERR2208964	0.1
Gide	CD8T	LogisticRegression	ERR2208965	0.1
Gide	CD8T	LogisticRegression	ERR2208966	0.1
Gide	CD8T	LogisticRegression	ERR2208967	0.1
Gide	CD8T	LogisticRegression	ERR2208968	0.1
Gide	CD8T	LogisticRegression	ERR2208969	0.1
Gide	CD8T	LogisticRegression	ERR2208970	0.1
Gide	CD8T	LogisticRegression	ERR2208971	0.1
Gide	CD8T	LogisticRegression	ERR2208972	0.1
Gide	CD8T	LogisticRegression	ERR2208973	0.1
Gide	CD8T	LogisticRegression	ERR2208974	0.2
Gide	CD8T	LogisticRegression	ERR2208975	0.1
Gide	CD8T	LogisticRegression	ERR2208977	0.1
Gide	CD8T	LogisticRegression	ERR3262561	0.1
Gide	CD8T	LogisticRegression	ERR3262562	0.1
Gide	CD8T	LogisticRegression	ERR3262563	0.2
Gide	CD8T	LogisticRegression	ERR3262564	0.1
Gide	CD8T	LogisticRegression	ERR3262565	0.1
Gide	CAF	LogisticRegression	ERR2208887	0.9
Gide	CAF	LogisticRegression	ERR2208888	0.5
Gide	CAF	LogisticRegression	ERR2208889	0.2
Gide	CAF	LogisticRegression	ERR2208890	0.5
Gide	CAF	LogisticRegression	ERR2208891	0.8
Gide	CAF	LogisticRegression	ERR2208892	0.9
Gide	CAF	LogisticRegression	ERR2208893	0.7
Gide	CAF	LogisticRegression	ERR2208894	0.9
Gide	CAF	LogisticRegression	ERR2208895	0.8
Gide	CAF	LogisticRegression	ERR2208896	0.7
Gide	CAF	LogisticRegression	ERR2208897	0.3
Gide	CAF	LogisticRegression	ERR2208898	0.4
Gide	CAF	LogisticRegression	ERR2208899	0.3
Gide	CAF	LogisticRegression	ERR2208900	0.8
Gide	CAF	LogisticRegression	ERR2208901	0.8
Gide	CAF	LogisticRegression	ERR2208902	0.7
Gide	CAF	LogisticRegression	ERR2208903	0.6
Gide	CAF	LogisticRegression	ERR2208904	0.1
Gide	CAF	LogisticRegression	ERR2208905	0.2
Gide	CAF	LogisticRegression	ERR2208906	0.8
Gide	CAF	LogisticRegression	ERR2208907	0.9
Gide	CAF	LogisticRegression	ERR2208908	0.7
Gide	CAF	LogisticRegression	ERR2208909	0.9
Gide	CAF	LogisticRegression	ERR2208910	0.3
Gide	CAF	LogisticRegression	ERR2208911	0.8
Gide	CAF	LogisticRegression	ERR2208912	0.6
Gide	CAF	LogisticRegression	ERR2208913	0.3
Gide	CAF	LogisticRegression	ERR2208914	0.5
Gide	CAF	LogisticRegression	ERR2208915	0.5
Gide	CAF	LogisticRegression	ERR2208916	0.4
Gide	CAF	LogisticRegression	ERR2208918	0.5
Gide	CAF	LogisticRegression	ERR2208919	0.5
Gide	CAF	LogisticRegression	ERR2208920	0.7
Gide	CAF	LogisticRegression	ERR2208921	0.2
Gide	CAF	LogisticRegression	ERR2208922	0.3
Gide	CAF	LogisticRegression	ERR2208923	0.5
Gide	CAF	LogisticRegression	ERR2208924	0.3
Gide	CAF	LogisticRegression	ERR2208926	0.3
Gide	CAF	LogisticRegression	ERR2208927	0.7
Gide	CAF	LogisticRegression	ERR2208928	0.4
Gide	CAF	LogisticRegression	ERR2208929	0.4
Gide	CAF	LogisticRegression	ERR2208930	0.3
Gide	CAF	LogisticRegression	ERR2208931	0.6
Gide	CAF	LogisticRegression	ERR2208932	0.3
Gide	CAF	LogisticRegression	ERR2208933	0.3
Gide	CAF	LogisticRegression	ERR2208934	0.3
Gide	CAF	LogisticRegression	ERR2208935	0.1
Gide	CAF	LogisticRegression	ERR2208936	0.1
Gide	CAF	LogisticRegression	ERR2208937	0.3
Gide	CAF	LogisticRegression	ERR2208938	0.1
Gide	CAF	LogisticRegression	ERR2208939	0.8
Gide	CAF	LogisticRegression	ERR2208940	0.1
Gide	CAF	LogisticRegression	ERR2208941	0.1
Gide	CAF	LogisticRegression	ERR2208942	0.9
Gide	CAF	LogisticRegression	ERR2208943	0.8
Gide	CAF	LogisticRegression	ERR2208944	0.5
Gide	CAF	LogisticRegression	ERR2208945	0.8
Gide	CAF	LogisticRegression	ERR2208946	0.9
Gide	CAF	LogisticRegression	ERR2208947	0.5
Gide	CAF	LogisticRegression	ERR2208948	0.3
Gide	CAF	LogisticRegression	ERR2208949	0.3
Gide	CAF	LogisticRegression	ERR2208951	0.4
Gide	CAF	LogisticRegression	ERR2208952	0.8
Gide	CAF	LogisticRegression	ERR2208953	0.2
Gide	CAF	LogisticRegression	ERR2208954	0.8
Gide	CAF	LogisticRegression	ERR2208956	0.7
Gide	CAF	LogisticRegression	ERR2208957	0.8
Gide	CAF	LogisticRegression	ERR2208958	0.8
Gide	CAF	LogisticRegression	ERR2208959	0.8
Gide	CAF	LogisticRegression	ERR2208960	0.8
Gide	CAF	LogisticRegression	ERR2208961	0.2
Gide	CAF	LogisticRegression	ERR2208962	0.8
Gide	CAF	LogisticRegression	ERR2208963	0.8
Gide	CAF	LogisticRegression	ERR2208964	0.6
Gide	CAF	LogisticRegression	ERR2208965	0.8
Gide	CAF	LogisticRegression	ERR2208966	0.7
Gide	CAF	LogisticRegression	ERR2208967	0.8
Gide	CAF	LogisticRegression	ERR2208968	0.2
Gide	CAF	LogisticRegression	ERR2208969	0.6
Gide	CAF	LogisticRegression	ERR2208970	0.6
Gide	CAF	LogisticRegression	ERR2208971	0.6
Gide	CAF	LogisticRegression	ERR2208972	0.7
Gide	CAF	LogisticRegression	ERR2208973	0.4
Gide	CAF	LogisticRegression	ERR2208974	0.3
Gide	CAF	LogisticRegression	ERR2208975	0.2
Gide	CAF	LogisticRegression	ERR2208977	0.1
Gide	CAF	LogisticRegression	ERR3262561	0.7
Gide	CAF	LogisticRegression	ERR3262562	0.6
Gide	CAF	LogisticRegression	ERR3262563	0.9
Gide	CAF	LogisticRegression	ERR3262564	0.1
Gide	CAF	LogisticRegression	ERR3262565	0.5
Gide	T exhaust	LogisticRegression	ERR2208887	0.1
Gide	T exhaust	LogisticRegression	ERR2208888	0.1
Gide	T exhaust	LogisticRegression	ERR2208889	0.1
Gide	T exhaust	LogisticRegression	ERR2208890	0.1
Gide	T exhaust	LogisticRegression	ERR2208891	0.1
Gide	T exhaust	LogisticRegression	ERR2208892	0.1
Gide	T exhaust	LogisticRegression	ERR2208893	0.1
Gide	T exhaust	LogisticRegression	ERR2208894	0.2
Gide	T exhaust	LogisticRegression	ERR2208895	0.1
Gide	T exhaust	LogisticRegression	ERR2208896	0.1
Gide	T exhaust	LogisticRegression	ERR2208897	0.1
Gide	T exhaust	LogisticRegression	ERR2208898	0.1
Gide	T exhaust	LogisticRegression	ERR2208899	0.1
Gide	T exhaust	LogisticRegression	ERR2208900	0.1
Gide	T exhaust	LogisticRegression	ERR2208901	0.1
Gide	T exhaust	LogisticRegression	ERR2208902	0.1
Gide	T exhaust	LogisticRegression	ERR2208903	0.1
Gide	T exhaust	LogisticRegression	ERR2208904	0.1
Gide	T exhaust	LogisticRegression	ERR2208905	0.1
Gide	T exhaust	LogisticRegression	ERR2208906	0.1
Gide	T exhaust	LogisticRegression	ERR2208907	0.1
Gide	T exhaust	LogisticRegression	ERR2208908	0.1
Gide	T exhaust	LogisticRegression	ERR2208909	0.1
Gide	T exhaust	LogisticRegression	ERR2208910	0.1
Gide	T exhaust	LogisticRegression	ERR2208911	0.1
Gide	T exhaust	LogisticRegression	ERR2208912	0.1
Gide	T exhaust	LogisticRegression	ERR2208913	0.1
Gide	T exhaust	LogisticRegression	ERR2208914	0.1
Gide	T exhaust	LogisticRegression	ERR2208915	0.1
Gide	T exhaust	LogisticRegression	ERR2208916	0.3
Gide	T exhaust	LogisticRegression	ERR2208918	0.1
Gide	T exhaust	LogisticRegression	ERR2208919	0.7
Gide	T exhaust	LogisticRegression	ERR2208920	0.1
Gide	T exhaust	LogisticRegression	ERR2208921	0.1
Gide	T exhaust	LogisticRegression	ERR2208922	0.1
Gide	T exhaust	LogisticRegression	ERR2208923	0.1
Gide	T exhaust	LogisticRegression	ERR2208924	0.1
Gide	T exhaust	LogisticRegression	ERR2208926	0.1
Gide	T exhaust	LogisticRegression	ERR2208927	0.1
Gide	T exhaust	LogisticRegression	ERR2208928	0.1
Gide	T exhaust	LogisticRegression	ERR2208929	0.1
Gide	T exhaust	LogisticRegression	ERR2208930	0.1
Gide	T exhaust	LogisticRegression	ERR2208931	0.1
Gide	T exhaust	LogisticRegression	ERR2208932	0.3
Gide	T exhaust	LogisticRegression	ERR2208933	0.1
Gide	T exhaust	LogisticRegression	ERR2208934	0.1
Gide	T exhaust	LogisticRegression	ERR2208935	0.1
Gide	T exhaust	LogisticRegression	ERR2208936	0.1
Gide	T exhaust	LogisticRegression	ERR2208937	0.1
Gide	T exhaust	LogisticRegression	ERR2208938	0.4
Gide	T exhaust	LogisticRegression	ERR2208939	0.1
Gide	T exhaust	LogisticRegression	ERR2208940	0.1
Gide	T exhaust	LogisticRegression	ERR2208941	0.6
Gide	T exhaust	LogisticRegression	ERR2208942	0.5
Gide	T exhaust	LogisticRegression	ERR2208943	0.3
Gide	T exhaust	LogisticRegression	ERR2208944	0.1
Gide	T exhaust	LogisticRegression	ERR2208945	0.4
Gide	T exhaust	LogisticRegression	ERR2208946	0.1
Gide	T exhaust	LogisticRegression	ERR2208947	0.3
Gide	T exhaust	LogisticRegression	ERR2208948	0.4
Gide	T exhaust	LogisticRegression	ERR2208949	0.4
Gide	T exhaust	LogisticRegression	ERR2208951	0.1
Gide	T exhaust	LogisticRegression	ERR2208952	0.1
Gide	T exhaust	LogisticRegression	ERR2208953	0.4
Gide	T exhaust	LogisticRegression	ERR2208954	0.4
Gide	T exhaust	LogisticRegression	ERR2208956	0.1
Gide	T exhaust	LogisticRegression	ERR2208957	0.1
Gide	T exhaust	LogisticRegression	ERR2208958	0.4
Gide	T exhaust	LogisticRegression	ERR2208959	0.1
Gide	T exhaust	LogisticRegression	ERR2208960	0.4
Gide	T exhaust	LogisticRegression	ERR2208961	0.4
Gide	T exhaust	LogisticRegression	ERR2208962	0.4
Gide	T exhaust	LogisticRegression	ERR2208963	0.2
Gide	T exhaust	LogisticRegression	ERR2208964	0.8
Gide	T exhaust	LogisticRegression	ERR2208965	0.4
Gide	T exhaust	LogisticRegression	ERR2208966	0.4
Gide	T exhaust	LogisticRegression	ERR2208967	0.1
Gide	T exhaust	LogisticRegression	ERR2208968	0.3
Gide	T exhaust	LogisticRegression	ERR2208969	0.4
Gide	T exhaust	LogisticRegression	ERR2208970	0.1
Gide	T exhaust	LogisticRegression	ERR2208971	0.4
Gide	T exhaust	LogisticRegression	ERR2208972	0.4
Gide	T exhaust	LogisticRegression	ERR2208973	0.1
Gide	T exhaust	LogisticRegression	ERR2208974	0.2
Gide	T exhaust	LogisticRegression	ERR2208975	0.1
Gide	T exhaust	LogisticRegression	ERR2208977	0.1
Gide	T exhaust	LogisticRegression	ERR3262561	0.4
Gide	T exhaust	LogisticRegression	ERR3262562	0.2
Gide	T exhaust	LogisticRegression	ERR3262563	0.2
Gide	T exhaust	LogisticRegression	ERR3262564	0.1
Gide	T exhaust	LogisticRegression	ERR3262565	0.1
Gide	TAM	LogisticRegression	ERR2208887	0.1
Gide	TAM	LogisticRegression	ERR2208888	0.1
Gide	TAM	LogisticRegression	ERR2208889	0.1
Gide	TAM	LogisticRegression	ERR2208890	0.1
Gide	TAM	LogisticRegression	ERR2208891	0.1
Gide	TAM	LogisticRegression	ERR2208892	0.1
Gide	TAM	LogisticRegression	ERR2208893	0.1
Gide	TAM	LogisticRegression	ERR2208894	0.1
Gide	TAM	LogisticRegression	ERR2208895	0.1
Gide	TAM	LogisticRegression	ERR2208896	0.1
Gide	TAM	LogisticRegression	ERR2208897	0.1
Gide	TAM	LogisticRegression	ERR2208898	0.1
Gide	TAM	LogisticRegression	ERR2208899	0.1
Gide	TAM	LogisticRegression	ERR2208900	0.1
Gide	TAM	LogisticRegression	ERR2208901	0.1
Gide	TAM	LogisticRegression	ERR2208902	0.1
Gide	TAM	LogisticRegression	ERR2208903	0.1
Gide	TAM	LogisticRegression	ERR2208904	0.1
Gide	TAM	LogisticRegression	ERR2208905	0.1
Gide	TAM	LogisticRegression	ERR2208906	0.1
Gide	TAM	LogisticRegression	ERR2208907	0.1
Gide	TAM	LogisticRegression	ERR2208908	0.1
Gide	TAM	LogisticRegression	ERR2208909	0.1
Gide	TAM	LogisticRegression	ERR2208910	0.1
Gide	TAM	LogisticRegression	ERR2208911	0.1
Gide	TAM	LogisticRegression	ERR2208912	0.1
Gide	TAM	LogisticRegression	ERR2208913	0.1
Gide	TAM	LogisticRegression	ERR2208914	0.1
Gide	TAM	LogisticRegression	ERR2208915	0.1
Gide	TAM	LogisticRegression	ERR2208916	0.1
Gide	TAM	LogisticRegression	ERR2208918	0.1
Gide	TAM	LogisticRegression	ERR2208919	0.1
Gide	TAM	LogisticRegression	ERR2208920	0.1
Gide	TAM	LogisticRegression	ERR2208921	0.1
Gide	TAM	LogisticRegression	ERR2208922	0.1
Gide	TAM	LogisticRegression	ERR2208923	0.1
Gide	TAM	LogisticRegression	ERR2208924	0.1
Gide	TAM	LogisticRegression	ERR2208926	0.1
Gide	TAM	LogisticRegression	ERR2208927	0.1
Gide	TAM	LogisticRegression	ERR2208928	0.1
Gide	TAM	LogisticRegression	ERR2208929	0.1
Gide	TAM	LogisticRegression	ERR2208930	0.1
Gide	TAM	LogisticRegression	ERR2208931	0.1
Gide	TAM	LogisticRegression	ERR2208932	0.1
Gide	TAM	LogisticRegression	ERR2208933	0.1
Gide	TAM	LogisticRegression	ERR2208934	0.1
Gide	TAM	LogisticRegression	ERR2208935	0.1
Gide	TAM	LogisticRegression	ERR2208936	0.1
Gide	TAM	LogisticRegression	ERR2208937	0.1
Gide	TAM	LogisticRegression	ERR2208938	0.1
Gide	TAM	LogisticRegression	ERR2208939	0.1
Gide	TAM	LogisticRegression	ERR2208940	0.1
Gide	TAM	LogisticRegression	ERR2208941	0.1
Gide	TAM	LogisticRegression	ERR2208942	0.1
Gide	TAM	LogisticRegression	ERR2208943	0.1
Gide	TAM	LogisticRegression	ERR2208944	0.1
Gide	TAM	LogisticRegression	ERR2208945	0.1
Gide	TAM	LogisticRegression	ERR2208946	0.1
Gide	TAM	LogisticRegression	ERR2208947	0.1
Gide	TAM	LogisticRegression	ERR2208948	0.1
Gide	TAM	LogisticRegression	ERR2208949	0.1
Gide	TAM	LogisticRegression	ERR2208951	0.1
Gide	TAM	LogisticRegression	ERR2208952	0.1
Gide	TAM	LogisticRegression	ERR2208953	0.1
Gide	TAM	LogisticRegression	ERR2208954	0.1
Gide	TAM	LogisticRegression	ERR2208956	0.1
Gide	TAM	LogisticRegression	ERR2208957	0.1
Gide	TAM	LogisticRegression	ERR2208958	0.1
Gide	TAM	LogisticRegression	ERR2208959	0.1
Gide	TAM	LogisticRegression	ERR2208960	0.1
Gide	TAM	LogisticRegression	ERR2208961	0.1
Gide	TAM	LogisticRegression	ERR2208962	0.1
Gide	TAM	LogisticRegression	ERR2208963	0.1
Gide	TAM	LogisticRegression	ERR2208964	0.1
Gide	TAM	LogisticRegression	ERR2208965	0.1
Gide	TAM	LogisticRegression	ERR2208966	0.1
Gide	TAM	LogisticRegression	ERR2208967	0.1
Gide	TAM	LogisticRegression	ERR2208968	0.1
Gide	TAM	LogisticRegression	ERR2208969	0.1
Gide	TAM	LogisticRegression	ERR2208970	0.1
Gide	TAM	LogisticRegression	ERR2208971	0.1
Gide	TAM	LogisticRegression	ERR2208972	0.1
Gide	TAM	LogisticRegression	ERR2208973	0.1
Gide	TAM	LogisticRegression	ERR2208974	0.1
Gide	TAM	LogisticRegression	ERR2208975	0.1
Gide	TAM	LogisticRegression	ERR2208977	0.1
Gide	TAM	LogisticRegression	ERR3262561	0.1
Gide	TAM	LogisticRegression	ERR3262562	0.1
Gide	TAM	LogisticRegression	ERR3262563	0.1
Gide	TAM	LogisticRegression	ERR3262564	0.1
Gide	TAM	LogisticRegression	ERR3262565	0.1
Gide	PD1_CTLA4	LogisticRegression	ERR2208887	0.6
Gide	PD1_CTLA4	LogisticRegression	ERR2208888	0.6
Gide	PD1_CTLA4	LogisticRegression	ERR2208889	0.4
Gide	PD1_CTLA4	LogisticRegression	ERR2208890	0.6
Gide	PD1_CTLA4	LogisticRegression	ERR2208891	0.1
Gide	PD1_CTLA4	LogisticRegression	ERR2208892	0.1
Gide	PD1_CTLA4	LogisticRegression	ERR2208893	0.6
Gide	PD1_CTLA4	LogisticRegression	ERR2208894	0.6
Gide	PD1_CTLA4	LogisticRegression	ERR2208895	0.1
Gide	PD1_CTLA4	LogisticRegression	ERR2208896	0.5
Gide	PD1_CTLA4	LogisticRegression	ERR2208897	0.6
Gide	PD1_CTLA4	LogisticRegression	ERR2208898	0.6
Gide	PD1_CTLA4	LogisticRegression	ERR2208899	0.2
Gide	PD1_CTLA4	LogisticRegression	ERR2208900	0.1
Gide	PD1_CTLA4	LogisticRegression	ERR2208901	0.7
Gide	PD1_CTLA4	LogisticRegression	ERR2208902	0.2
Gide	PD1_CTLA4	LogisticRegression	ERR2208903	0.2
Gide	PD1_CTLA4	LogisticRegression	ERR2208904	0.1
Gide	PD1_CTLA4	LogisticRegression	ERR2208905	0.1
Gide	PD1_CTLA4	LogisticRegression	ERR2208906	0.1
Gide	PD1_CTLA4	LogisticRegression	ERR2208907	0.1
Gide	PD1_CTLA4	LogisticRegression	ERR2208908	0.1
Gide	PD1_CTLA4	LogisticRegression	ERR2208909	0.1
Gide	PD1_CTLA4	LogisticRegression	ERR2208910	0.1
Gide	PD1_CTLA4	LogisticRegression	ERR2208911	0.1
Gide	PD1_CTLA4	LogisticRegression	ERR2208912	0.1
Gide	PD1_CTLA4	LogisticRegression	ERR2208913	0.1
Gide	PD1_CTLA4	LogisticRegression	ERR2208914	0.1
Gide	PD1_CTLA4	LogisticRegression	ERR2208915	0.1
Gide	PD1_CTLA4	LogisticRegression	ERR2208916	0.2
Gide	PD1_CTLA4	LogisticRegression	ERR2208918	0.2
Gide	PD1_CTLA4	LogisticRegression	ERR2208919	0.1
Gide	PD1_CTLA4	LogisticRegression	ERR2208920	0.2
Gide	PD1_CTLA4	LogisticRegression	ERR2208921	0.2
Gide	PD1_CTLA4	LogisticRegression	ERR2208922	0.2
Gide	PD1_CTLA4	LogisticRegression	ERR2208923	0.2
Gide	PD1_CTLA4	LogisticRegression	ERR2208924	0.1
Gide	PD1_CTLA4	LogisticRegression	ERR2208926	0.2
Gide	PD1_CTLA4	LogisticRegression	ERR2208927	0.1
Gide	PD1_CTLA4	LogisticRegression	ERR2208928	0.2
Gide	PD1_CTLA4	LogisticRegression	ERR2208929	0.1
Gide	PD1_CTLA4	LogisticRegression	ERR2208930	0.1
Gide	PD1_CTLA4	LogisticRegression	ERR2208931	0.2
Gide	PD1_CTLA4	LogisticRegression	ERR2208932	0.1
Gide	PD1_CTLA4	LogisticRegression	ERR2208933	0.1
Gide	PD1_CTLA4	LogisticRegression	ERR2208934	0.1
Gide	PD1_CTLA4	LogisticRegression	ERR2208935	0.1
Gide	PD1_CTLA4	LogisticRegression	ERR2208936	0.5
Gide	PD1_CTLA4	LogisticRegression	ERR2208937	0.8
Gide	PD1_CTLA4	LogisticRegression	ERR2208938	0.1
Gide	PD1_CTLA4	LogisticRegression	ERR2208939	0.2
Gide	PD1_CTLA4	LogisticRegression	ERR2208940	0.2
Gide	PD1_CTLA4	LogisticRegression	ERR2208941	0.2
Gide	PD1_CTLA4	LogisticRegression	ERR2208942	0.1
Gide	PD1_CTLA4	LogisticRegression	ERR2208943	0.2
Gide	PD1_CTLA4	LogisticRegression	ERR2208944	0.2
Gide	PD1_CTLA4	LogisticRegression	ERR2208945	0.2
Gide	PD1_CTLA4	LogisticRegression	ERR2208946	0.2
Gide	PD1_CTLA4	LogisticRegression	ERR2208947	0.1
Gide	PD1_CTLA4	LogisticRegression	ERR2208948	0.2
Gide	PD1_CTLA4	LogisticRegression	ERR2208949	0.2
Gide	PD1_CTLA4	LogisticRegression	ERR2208951	0.2
Gide	PD1_CTLA4	LogisticRegression	ERR2208952	0.1
Gide	PD1_CTLA4	LogisticRegression	ERR2208953	0.8
Gide	PD1_CTLA4	LogisticRegression	ERR2208954	0.1
Gide	PD1_CTLA4	LogisticRegression	ERR2208956	0.8
Gide	PD1_CTLA4	LogisticRegression	ERR2208957	0.1
Gide	PD1_CTLA4	LogisticRegression	ERR2208958	0.3
Gide	PD1_CTLA4	LogisticRegression	ERR2208959	0.1
Gide	PD1_CTLA4	LogisticRegression	ERR2208960	0.1
Gide	PD1_CTLA4	LogisticRegression	ERR2208961	0.1
Gide	PD1_CTLA4	LogisticRegression	ERR2208962	0.1
Gide	PD1_CTLA4	LogisticRegression	ERR2208963	0.2
Gide	PD1_CTLA4	LogisticRegression	ERR2208964	0.1
Gide	PD1_CTLA4	LogisticRegression	ERR2208965	0.2
Gide	PD1_CTLA4	LogisticRegression	ERR2208966	0.1
Gide	PD1_CTLA4	LogisticRegression	ERR2208967	0.4
Gide	PD1_CTLA4	LogisticRegression	ERR2208968	0.2
Gide	PD1_CTLA4	LogisticRegression	ERR2208969	0.1
Gide	PD1_CTLA4	LogisticRegression	ERR2208970	0.1
Gide	PD1_CTLA4	LogisticRegression	ERR2208971	0.2
Gide	PD1_CTLA4	LogisticRegression	ERR2208972	0.2
Gide	PD1_CTLA4	LogisticRegression	ERR2208973	0.2
Gide	PD1_CTLA4	LogisticRegression	ERR2208974	0.1
Gide	PD1_CTLA4	LogisticRegression	ERR2208975	0.2
Gide	PD1_CTLA4	LogisticRegression	ERR2208977	0.2
Gide	PD1_CTLA4	LogisticRegression	ERR3262561	0.2
Gide	PD1_CTLA4	LogisticRegression	ERR3262562	0.6
Gide	PD1_CTLA4	LogisticRegression	ERR3262563	0.2
Gide	PD1_CTLA4	LogisticRegression	ERR3262564	0.3
Gide	PD1_CTLA4	LogisticRegression	ERR3262565	0.2
Gide	NetBio	LogisticRegression	ERR2208887	0.1
Gide	NetBio	LogisticRegression	ERR2208888	0.1
Gide	NetBio	LogisticRegression	ERR2208889	0.1
Gide	NetBio	LogisticRegression	ERR2208890	0.1
Gide	NetBio	LogisticRegression	ERR2208891	0.1
Gide	NetBio	LogisticRegression	ERR2208892	0.1
Gide	NetBio	LogisticRegression	ERR2208893	0.1
Gide	NetBio	LogisticRegression	ERR2208894	0.2
Gide	NetBio	LogisticRegression	ERR2208895	0.1
Gide	NetBio	LogisticRegression	ERR2208896	0.1
Gide	NetBio	LogisticRegression	ERR2208897	0.1
Gide	NetBio	LogisticRegression	ERR2208898	0.1
Gide	NetBio	LogisticRegression	ERR2208899	0.1
Gide	NetBio	LogisticRegression	ERR2208900	0.3
Gide	NetBio	LogisticRegression	ERR2208901	0.1
Gide	NetBio	LogisticRegression	ERR2208902	0.1
Gide	NetBio	LogisticRegression	ERR2208903	0.1
Gide	NetBio	LogisticRegression	ERR2208904	0.3
Gide	NetBio	LogisticRegression	ERR2208905	0.1
Gide	NetBio	LogisticRegression	ERR2208906	0.2
Gide	NetBio	LogisticRegression	ERR2208907	0.1
Gide	NetBio	LogisticRegression	ERR2208908	0.1
Gide	NetBio	LogisticRegression	ERR2208909	0.1
Gide	NetBio	LogisticRegression	ERR2208910	0.1
Gide	NetBio	LogisticRegression	ERR2208911	0.2
Gide	NetBio	LogisticRegression	ERR2208912	0.1
Gide	NetBio	LogisticRegression	ERR2208913	0.1
Gide	NetBio	LogisticRegression	ERR2208914	0.3
Gide	NetBio	LogisticRegression	ERR2208915	0.2
Gide	NetBio	LogisticRegression	ERR2208916	0.2
Gide	NetBio	LogisticRegression	ERR2208918	0.1
Gide	NetBio	LogisticRegression	ERR2208919	0.1
Gide	NetBio	LogisticRegression	ERR2208920	0.1
Gide	NetBio	LogisticRegression	ERR2208921	0.1
Gide	NetBio	LogisticRegression	ERR2208922	0.1
Gide	NetBio	LogisticRegression	ERR2208923	0.1
Gide	NetBio	LogisticRegression	ERR2208924	0.1
Gide	NetBio	LogisticRegression	ERR2208926	0.2
Gide	NetBio	LogisticRegression	ERR2208927	0.2
Gide	NetBio	LogisticRegression	ERR2208928	0.2
Gide	NetBio	LogisticRegression	ERR2208929	0.1
Gide	NetBio	LogisticRegression	ERR2208930	0.2
Gide	NetBio	LogisticRegression	ERR2208931	0.1
Gide	NetBio	LogisticRegression	ERR2208932	0.1
Gide	NetBio	LogisticRegression	ERR2208933	0.1
Gide	NetBio	LogisticRegression	ERR2208934	0.4
Gide	NetBio	LogisticRegression	ERR2208935	0.1
Gide	NetBio	LogisticRegression	ERR2208936	0.1
Gide	NetBio	LogisticRegression	ERR2208937	0.3
Gide	NetBio	LogisticRegression	ERR2208938	0.2
Gide	NetBio	LogisticRegression	ERR2208939	0.1
Gide	NetBio	LogisticRegression	ERR2208940	0.1
Gide	NetBio	LogisticRegression	ERR2208941	0.1
Gide	NetBio	LogisticRegression	ERR2208942	0.1
Gide	NetBio	LogisticRegression	ERR2208943	0.1
Gide	NetBio	LogisticRegression	ERR2208944	0.1
Gide	NetBio	LogisticRegression	ERR2208945	0.1
Gide	NetBio	LogisticRegression	ERR2208946	0.1
Gide	NetBio	LogisticRegression	ERR2208947	0.2
Gide	NetBio	LogisticRegression	ERR2208948	0.1
Gide	NetBio	LogisticRegression	ERR2208949	0.2
Gide	NetBio	LogisticRegression	ERR2208951	0.1
Gide	NetBio	LogisticRegression	ERR2208952	0.1
Gide	NetBio	LogisticRegression	ERR2208953	0.1
Gide	NetBio	LogisticRegression	ERR2208954	0.1
Gide	NetBio	LogisticRegression	ERR2208956	0.1
Gide	NetBio	LogisticRegression	ERR2208957	0.1
Gide	NetBio	LogisticRegression	ERR2208958	0.1
Gide	NetBio	LogisticRegression	ERR2208959	0.1
Gide	NetBio	LogisticRegression	ERR2208960	0.1
Gide	NetBio	LogisticRegression	ERR2208961	0.1
Gide	NetBio	LogisticRegression	ERR2208962	0.1
Gide	NetBio	LogisticRegression	ERR2208963	0.1
Gide	NetBio	LogisticRegression	ERR2208964	0.1
Gide	NetBio	LogisticRegression	ERR2208965	0.1
Gide	NetBio	LogisticRegression	ERR2208966	0.1
Gide	NetBio	LogisticRegression	ERR2208967	0.1
Gide	NetBio	LogisticRegression	ERR2208968	0.1
Gide	NetBio	LogisticRegression	ERR2208969	0.1
Gide	NetBio	LogisticRegression	ERR2208970	0.1
Gide	NetBio	LogisticRegression	ERR2208971	0.1
Gide	NetBio	LogisticRegression	ERR2208972	0.1
Gide	NetBio	LogisticRegression	ERR2208973	0.1
Gide	NetBio	LogisticRegression	ERR2208974	0.1
Gide	NetBio	LogisticRegression	ERR2208975	0.1
Gide	NetBio	LogisticRegression	ERR2208977	0.5
Gide	NetBio	LogisticRegression	ERR3262561	0.1
Gide	NetBio	LogisticRegression	ERR3262562	0.1
Gide	NetBio	LogisticRegression	ERR3262563	0.2
Gide	NetBio	LogisticRegression	ERR3262564	0.2
Gide	NetBio	LogisticRegression	ERR3262565	0.2
Gide	TME-Bio	LogisticRegression	ERR2208887	0.1
Gide	TME-Bio	LogisticRegression	ERR2208888	0.1
Gide	TME-Bio	LogisticRegression	ERR2208889	0.1
Gide	TME-Bio	LogisticRegression	ERR2208890	0.1
Gide	TME-Bio	LogisticRegression	ERR2208891	0.1
Gide	TME-Bio	LogisticRegression	ERR2208892	0.1
Gide	TME-Bio	LogisticRegression	ERR2208893	0.1
Gide	TME-Bio	LogisticRegression	ERR2208894	0.1
Gide	TME-Bio	LogisticRegression	ERR2208895	0.1
Gide	TME-Bio	LogisticRegression	ERR2208896	0.1
Gide	TME-Bio	LogisticRegression	ERR2208897	0.1
Gide	TME-Bio	LogisticRegression	ERR2208898	0.1
Gide	TME-Bio	LogisticRegression	ERR2208899	0.1
Gide	TME-Bio	LogisticRegression	ERR2208900	0.1
Gide	TME-Bio	LogisticRegression	ERR2208901	0.1
Gide	TME-Bio	LogisticRegression	ERR2208902	0.1
Gide	TME-Bio	LogisticRegression	ERR2208903	0.1
Gide	TME-Bio	LogisticRegression	ERR2208904	0.1
Gide	TME-Bio	LogisticRegression	ERR2208905	0.1
Gide	TME-Bio	LogisticRegression	ERR2208906	0.1
Gide	TME-Bio	LogisticRegression	ERR2208907	0.1
Gide	TME-Bio	LogisticRegression	ERR2208908	0.1
Gide	TME-Bio	LogisticRegression	ERR2208909	0.1
Gide	TME-Bio	LogisticRegression	ERR2208910	0.1
Gide	TME-Bio	LogisticRegression	ERR2208911	0.1
Gide	TME-Bio	LogisticRegression	ERR2208912	0.1
Gide	TME-Bio	LogisticRegression	ERR2208913	0.1
Gide	TME-Bio	LogisticRegression	ERR2208914	0.1
Gide	TME-Bio	LogisticRegression	ERR2208915	0.1
Gide	TME-Bio	LogisticRegression	ERR2208916	0.1
Gide	TME-Bio	LogisticRegression	ERR2208918	0.1
Gide	TME-Bio	LogisticRegression	ERR2208919	0.1
Gide	TME-Bio	LogisticRegression	ERR2208920	0.1
Gide	TME-Bio	LogisticRegression	ERR2208921	0.1
Gide	TME-Bio	LogisticRegression	ERR2208922	0.1
Gide	TME-Bio	LogisticRegression	ERR2208923	0.1
Gide	TME-Bio	LogisticRegression	ERR2208924	0.1
Gide	TME-Bio	LogisticRegression	ERR2208926	0.1
Gide	TME-Bio	LogisticRegression	ERR2208927	0.1
Gide	TME-Bio	LogisticRegression	ERR2208928	0.1
Gide	TME-Bio	LogisticRegression	ERR2208929	0.1
Gide	TME-Bio	LogisticRegression	ERR2208930	0.1
Gide	TME-Bio	LogisticRegression	ERR2208931	0.1
Gide	TME-Bio	LogisticRegression	ERR2208932	0.1
Gide	TME-Bio	LogisticRegression	ERR2208933	0.1
Gide	TME-Bio	LogisticRegression	ERR2208934	0.1
Gide	TME-Bio	LogisticRegression	ERR2208935	0.1
Gide	TME-Bio	LogisticRegression	ERR2208936	0.1
Gide	TME-Bio	LogisticRegression	ERR2208937	0.1
Gide	TME-Bio	LogisticRegression	ERR2208938	0.1
Gide	TME-Bio	LogisticRegression	ERR2208939	0.1
Gide	TME-Bio	LogisticRegression	ERR2208940	0.1
Gide	TME-Bio	LogisticRegression	ERR2208941	0.1
Gide	TME-Bio	LogisticRegression	ERR2208942	0.1
Gide	TME-Bio	LogisticRegression	ERR2208943	0.1
Gide	TME-Bio	LogisticRegression	ERR2208944	0.1
Gide	TME-Bio	LogisticRegression	ERR2208945	0.1
Gide	TME-Bio	LogisticRegression	ERR2208946	0.1
Gide	TME-Bio	LogisticRegression	ERR2208947	0.1
Gide	TME-Bio	LogisticRegression	ERR2208948	0.1
Gide	TME-Bio	LogisticRegression	ERR2208949	0.1
Gide	TME-Bio	LogisticRegression	ERR2208951	0.1
Gide	TME-Bio	LogisticRegression	ERR2208952	0.1
Gide	TME-Bio	LogisticRegression	ERR2208953	0.1
Gide	TME-Bio	LogisticRegression	ERR2208954	0.1
Gide	TME-Bio	LogisticRegression	ERR2208956	0.1
Gide	TME-Bio	LogisticRegression	ERR2208957	0.1
Gide	TME-Bio	LogisticRegression	ERR2208958	0.1
Gide	TME-Bio	LogisticRegression	ERR2208959	0.1
Gide	TME-Bio	LogisticRegression	ERR2208960	0.1
Gide	TME-Bio	LogisticRegression	ERR2208961	0.1
Gide	TME-Bio	LogisticRegression	ERR2208962	0.1
Gide	TME-Bio	LogisticRegression	ERR2208963	0.1
Gide	TME-Bio	LogisticRegression	ERR2208964	0.1
Gide	TME-Bio	LogisticRegression	ERR2208965	0.1
Gide	TME-Bio	LogisticRegression	ERR2208966	0.1
Gide	TME-Bio	LogisticRegression	ERR2208967	0.1
Gide	TME-Bio	LogisticRegression	ERR2208968	0.1
Gide	TME-Bio	LogisticRegression	ERR2208969	0.1
Gide	TME-Bio	LogisticRegression	ERR2208970	0.1
Gide	TME-Bio	LogisticRegression	ERR2208971	0.1
Gide	TME-Bio	LogisticRegression	ERR2208972	0.1
Gide	TME-Bio	LogisticRegression	ERR2208973	0.1
Gide	TME-Bio	LogisticRegression	ERR2208974	0.1
Gide	TME-Bio	LogisticRegression	ERR2208975	0.1
Gide	TME-Bio	LogisticRegression	ERR2208977	0.1
Gide	TME-Bio	LogisticRegression	ERR3262561	0.1
Gide	TME-Bio	LogisticRegression	ERR3262562	0.1
Gide	TME-Bio	LogisticRegression	ERR3262563	0.1
Gide	TME-Bio	LogisticRegression	ERR3262564	0.1
Gide	TME-Bio	LogisticRegression	ERR3262565	0.1
IMvigor210	GeneBio	LogisticRegression	SAMc1b27bc16435	0.1
IMvigor210	GeneBio	LogisticRegression	SAMf275eb859a39	0.1
IMvigor210	GeneBio	LogisticRegression	SAM7f0d9cc7f001	0.1
IMvigor210	GeneBio	LogisticRegression	SAM4305ab968b90	0.8
IMvigor210	GeneBio	LogisticRegression	SAMcf018fee2acd	0.7
IMvigor210	GeneBio	LogisticRegression	SAMb2f1d0e54ece	0.1
IMvigor210	GeneBio	LogisticRegression	SAMcc4675f394a1	0.9
IMvigor210	GeneBio	LogisticRegression	SAM49f9b2e57aa5	0.3
IMvigor210	GeneBio	LogisticRegression	SAM2e7aa8fa0ab3	0.3
IMvigor210	GeneBio	LogisticRegression	SAMdf3e42c8672a	0.4
IMvigor210	GeneBio	LogisticRegression	SAMd027124354ce	0.1
IMvigor210	GeneBio	LogisticRegression	SAM36d87392593b	0.5
IMvigor210	GeneBio	LogisticRegression	SAM36a9225b0222	0.1
IMvigor210	GeneBio	LogisticRegression	SAMe7bf6c015192	0.1
IMvigor210	GeneBio	LogisticRegression	SAM6dd7ad1d797d	0.1
IMvigor210	GeneBio	LogisticRegression	SAMc0d625a50eb8	0.9
IMvigor210	GeneBio	LogisticRegression	SAM18039827e1b9	0.9
IMvigor210	GeneBio	LogisticRegression	SAM681e4bf7cf85	0.2
IMvigor210	GeneBio	LogisticRegression	SAMc692536a795a	0.6
IMvigor210	GeneBio	LogisticRegression	SAM9a2cf3c06fb3	0.4
IMvigor210	GeneBio	LogisticRegression	SAM557dde1b9f3e	0.1
IMvigor210	GeneBio	LogisticRegression	SAM23aa15d4a0b0	0.4
IMvigor210	GeneBio	LogisticRegression	SAM468a9e1dc821	0.9
IMvigor210	GeneBio	LogisticRegression	SAM81b71522417a	0.8
IMvigor210	GeneBio	LogisticRegression	SAM6cb230f208a8	0.5
IMvigor210	GeneBio	LogisticRegression	SAM0684af734db1	0.2
IMvigor210	GeneBio	LogisticRegression	SAMb963dda93cfd	0.6
IMvigor210	GeneBio	LogisticRegression	SAMa9ca8536d2b1	0.1
IMvigor210	GeneBio	LogisticRegression	SAM9fb814c22bdb	0.1
IMvigor210	GeneBio	LogisticRegression	SAMbcbc7957c264	0.6
IMvigor210	GeneBio	LogisticRegression	SAM7fb6987514a4	0.1
IMvigor210	GeneBio	LogisticRegression	SAM63405b04ab2d	0.8
IMvigor210	GeneBio	LogisticRegression	SAM18bc1078bc15	0.5
IMvigor210	GeneBio	LogisticRegression	SAM7d2dfba6cd84	0.1
IMvigor210	GeneBio	LogisticRegression	SAMd1bd63734394	0.3
IMvigor210	GeneBio	LogisticRegression	SAMe9ae8beb82fa	0.4
IMvigor210	GeneBio	LogisticRegression	SAMb0a83e5fbde9	0.9
IMvigor210	GeneBio	LogisticRegression	SAMba7176afe070	0.8
IMvigor210	GeneBio	LogisticRegression	SAMae1690469964	0.9
IMvigor210	GeneBio	LogisticRegression	SAMbe83eae4026e	0.8
IMvigor210	GeneBio	LogisticRegression	SAMe5bc41772bc9	0.6
IMvigor210	GeneBio	LogisticRegression	SAM23095936e611	0.4
IMvigor210	GeneBio	LogisticRegression	SAM7114d99032ec	0.9
IMvigor210	GeneBio	LogisticRegression	SAMd215b503f99a	0.9
IMvigor210	GeneBio	LogisticRegression	SAMdb3f50c9129c	0.7
IMvigor210	GeneBio	LogisticRegression	SAMbf1a3ae828e6	0.1
IMvigor210	GeneBio	LogisticRegression	SAM52e3fa3ad574	0.1
IMvigor210	GeneBio	LogisticRegression	SAMd4c0837b0997	0.4
IMvigor210	GeneBio	LogisticRegression	SAM9cafb905b36a	0.1
IMvigor210	GeneBio	LogisticRegression	SAM032c642382a7	0.1
IMvigor210	GeneBio	LogisticRegression	SAMb419a8fcbfcd	0.1
IMvigor210	GeneBio	LogisticRegression	SAM8884fe446d20	0.9
IMvigor210	GeneBio	LogisticRegression	SAM2070b416069c	0.8
IMvigor210	GeneBio	LogisticRegression	SAM0ce9c983b20f	0.1
IMvigor210	GeneBio	LogisticRegression	SAMa1e62d323e1d	0.1
IMvigor210	GeneBio	LogisticRegression	SAM61baf919bb01	0.2
IMvigor210	GeneBio	LogisticRegression	SAM97a00e0929fb	0.1
IMvigor210	GeneBio	LogisticRegression	SAM2f228939632f	0.7
IMvigor210	GeneBio	LogisticRegression	SAM9539a4f19ebc	0.8
IMvigor210	GeneBio	LogisticRegression	SAM36851bc8b9ae	0.7
IMvigor210	GeneBio	LogisticRegression	SAM297c0301e861	0.1
IMvigor210	GeneBio	LogisticRegression	SAM1fa6bcb7fc48	0.4
IMvigor210	GeneBio	LogisticRegression	SAM075e037d95bc	0.4
IMvigor210	GeneBio	LogisticRegression	SAM6d2ae0c39b96	0.8
IMvigor210	GeneBio	LogisticRegression	SAMcabb6d58ff55	0.1
IMvigor210	GeneBio	LogisticRegression	SAM716f54e468f4	0.6
IMvigor210	GeneBio	LogisticRegression	SAMeff2ce356ccb	0.7
IMvigor210	GeneBio	LogisticRegression	SAM110501d0eedb	0.7
IMvigor210	GeneBio	LogisticRegression	SAM2e9ac0b1b250	0.9
IMvigor210	GeneBio	LogisticRegression	SAMc0ef41aa6c8b	0.8
IMvigor210	GeneBio	LogisticRegression	SAMd636e3461955	0.8
IMvigor210	GeneBio	LogisticRegression	SAMe712352fb82a	0.2
IMvigor210	GeneBio	LogisticRegression	SAM30b5c6c54cf7	0.1
IMvigor210	GeneBio	LogisticRegression	SAMd98bac0a070f	0.4
IMvigor210	GeneBio	LogisticRegression	SAM8e8ef2368dfa	0.9
IMvigor210	GeneBio	LogisticRegression	SAM08cce2fa88f2	0.7
IMvigor210	GeneBio	LogisticRegression	SAMb4c7a001537d	0.4
IMvigor210	GeneBio	LogisticRegression	SAMfd947610629d	0.7
IMvigor210	GeneBio	LogisticRegression	SAM943df5cf15df	0.8
IMvigor210	GeneBio	LogisticRegression	SAM31f41dd0d6ca	0.8
IMvigor210	GeneBio	LogisticRegression	SAMb3c02294aba7	0.1
IMvigor210	GeneBio	LogisticRegression	SAM39eb94fa504d	0.8
IMvigor210	GeneBio	LogisticRegression	SAM62fb1388c871	0.8
IMvigor210	GeneBio	LogisticRegression	SAMc0da5d48686d	0.3
IMvigor210	GeneBio	LogisticRegression	SAMe7bcab05402e	0.6
IMvigor210	GeneBio	LogisticRegression	SAM2570ff4aae6e	0.2
IMvigor210	GeneBio	LogisticRegression	SAM2dc3f04e45e9	0.6
IMvigor210	GeneBio	LogisticRegression	SAM4501e41e4751	0.9
IMvigor210	GeneBio	LogisticRegression	SAM5b57e47fdcb3	0.4
IMvigor210	GeneBio	LogisticRegression	SAMae4da274eded	0.4
IMvigor210	GeneBio	LogisticRegression	SAMd35318127278	0.1
IMvigor210	GeneBio	LogisticRegression	SAMa913c6139ec8	0.1
IMvigor210	GeneBio	LogisticRegression	SAM75142fcab9df	0.4
IMvigor210	GeneBio	LogisticRegression	SAMd697ba701077	0.5
IMvigor210	GeneBio	LogisticRegression	SAM166a419a4e5a	0.8
IMvigor210	GeneBio	LogisticRegression	SAM025b45c27e05	0.6
IMvigor210	GeneBio	LogisticRegression	SAMe07c4560772d	0.8
IMvigor210	GeneBio	LogisticRegression	SAM560f23d6a3ad	0.1
IMvigor210	GeneBio	LogisticRegression	SAM52500cabdd36	0.8
IMvigor210	GeneBio	LogisticRegression	SAM14df63a65411	0.1
IMvigor210	GeneBio	LogisticRegression	SAMf3a9bce50099	0.8
IMvigor210	GeneBio	LogisticRegression	SAMffa5c7cad0e5	0.3
IMvigor210	GeneBio	LogisticRegression	SAMdab9ca8fb5de	0.5
IMvigor210	GeneBio	LogisticRegression	SAM34430ef08e5b	0.1
IMvigor210	GeneBio	LogisticRegression	SAM4b0175e8db6e	0.7
IMvigor210	GeneBio	LogisticRegression	SAMf28c01545593	0.9
IMvigor210	GeneBio	LogisticRegression	SAMaec7380f9ab0	0.1
IMvigor210	GeneBio	LogisticRegression	SAMe94c30c30616	0.5
IMvigor210	GeneBio	LogisticRegression	SAM54e58f1b0230	0.8
IMvigor210	GeneBio	LogisticRegression	SAM5e3bae090b8c	0.9
IMvigor210	GeneBio	LogisticRegression	SAM3cb94b0d5297	0.7
IMvigor210	GeneBio	LogisticRegression	SAM61b9d4d84c64	0.9
IMvigor210	GeneBio	LogisticRegression	SAMcb132b0cdd2c	0.1
IMvigor210	GeneBio	LogisticRegression	SAMe97af0feefdf	0.7
IMvigor210	GeneBio	LogisticRegression	SAMee3844cc0b9f	0.6
IMvigor210	GeneBio	LogisticRegression	SAMdcae54fcd7fa	0.5
IMvigor210	GeneBio	LogisticRegression	SAMdad5c29dc105	0.6
IMvigor210	GeneBio	LogisticRegression	SAMa424c75831b4	0.4
IMvigor210	GeneBio	LogisticRegression	SAM28687037e4ff	0.9
IMvigor210	GeneBio	LogisticRegression	SAMe50d15fde368	0.2
IMvigor210	GeneBio	LogisticRegression	SAM45c8e6412c66	0.4
IMvigor210	GeneBio	LogisticRegression	SAM8533e5e261d6	0.3
IMvigor210	GeneBio	LogisticRegression	SAMaaf505c36f93	0.1
IMvigor210	GeneBio	LogisticRegression	SAM73663ee4a96e	0.2
IMvigor210	GeneBio	LogisticRegression	SAM0bdb3428bd13	0.7
IMvigor210	GeneBio	LogisticRegression	SAM3330c03fdf00	0.7
IMvigor210	GeneBio	LogisticRegression	SAM0a7c2091dd56	0.6
IMvigor210	GeneBio	LogisticRegression	SAM7bff231634e9	0.6
IMvigor210	GeneBio	LogisticRegression	SAM5d1dfd5207f5	0.6
IMvigor210	GeneBio	LogisticRegression	SAMeb587a68006b	0.6
IMvigor210	GeneBio	LogisticRegression	SAM99a46b9eec27	0.5
IMvigor210	GeneBio	LogisticRegression	SAM1ac4e3dee297	0.6
IMvigor210	GeneBio	LogisticRegression	SAM553c3c35b847	0.7
IMvigor210	GeneBio	LogisticRegression	SAM3e04eb914f3d	0.7
IMvigor210	GeneBio	LogisticRegression	SAMc2a1820d4e6b	0.4
IMvigor210	GeneBio	LogisticRegression	SAM822b226466a1	0.6
IMvigor210	GeneBio	LogisticRegression	SAMabc151b01ea3	0.7
IMvigor210	GeneBio	LogisticRegression	SAMe1eb5d988760	0.7
IMvigor210	GeneBio	LogisticRegression	SAMe3210d3632b4	0.6
IMvigor210	GeneBio	LogisticRegression	SAMb15ad09d6e24	0.3
IMvigor210	GeneBio	LogisticRegression	SAM7893196e0e89	0.7
IMvigor210	GeneBio	LogisticRegression	SAM961d04c42bd9	0.6
IMvigor210	GeneBio	LogisticRegression	SAMb0d11db9aa79	0.5
IMvigor210	GeneBio	LogisticRegression	SAM19fec8f3b3bd	0.6
IMvigor210	GeneBio	LogisticRegression	SAM6083aac8db99	0.4
IMvigor210	GeneBio	LogisticRegression	SAMa90d73f8d891	0.7
IMvigor210	GeneBio	LogisticRegression	SAM415f36ad349e	0.5
IMvigor210	GeneBio	LogisticRegression	SAM7c67b05aa109	0.6
IMvigor210	GeneBio	LogisticRegression	SAMad83c9c53537	0.6
IMvigor210	GeneBio	LogisticRegression	SAM3e8baff50d7a	0.6
IMvigor210	GeneBio	LogisticRegression	SAM3ee5dcd894f0	0.7
IMvigor210	GeneBio	LogisticRegression	SAM8a1b0e02ee42	0.3
IMvigor210	GeneBio	LogisticRegression	SAMd7d57ee3a863	0.6
IMvigor210	GeneBio	LogisticRegression	SAMeb29625f76a5	0.7
IMvigor210	GeneBio	LogisticRegression	SAM563d6233dfa2	0.5
IMvigor210	GeneBio	LogisticRegression	SAMa1871f491b02	0.6
IMvigor210	GeneBio	LogisticRegression	SAM30cf07d4874f	0.7
IMvigor210	GeneBio	LogisticRegression	SAMd135d5867fe3	0.7
IMvigor210	GeneBio	LogisticRegression	SAM9e11ec6bea80	0.3
IMvigor210	GeneBio	LogisticRegression	SAM065890737112	0.3
IMvigor210	GeneBio	LogisticRegression	SAMb470eb8f04be	0.7
IMvigor210	GeneBio	LogisticRegression	SAM675a12a09c15	0.7
IMvigor210	GeneBio	LogisticRegression	SAM1e9c4d1d39ae	0.7
IMvigor210	GeneBio	LogisticRegression	SAM5a2347c0498a	0.7
IMvigor210	GeneBio	LogisticRegression	SAM0571f17f4045	0.4
IMvigor210	GeneBio	LogisticRegression	SAM4b7ea015fd9e	0.6
IMvigor210	GeneBio	LogisticRegression	SAM9306c5c92444	0.5
IMvigor210	GeneBio	LogisticRegression	SAMb15ac6e4c4ef	0.5
IMvigor210	GeneBio	LogisticRegression	SAM28e6031ac18b	0.6
IMvigor210	GeneBio	LogisticRegression	SAMd86389d0d768	0.6
IMvigor210	GeneBio	LogisticRegression	SAM63b2189c36d7	0.7
IMvigor210	GeneBio	LogisticRegression	SAM18be5b395318	0.7
IMvigor210	GeneBio	LogisticRegression	SAM0d855cff64e6	0.7
IMvigor210	GeneBio	LogisticRegression	SAM6cbc10abddb0	0.8
IMvigor210	GeneBio	LogisticRegression	SAMdee1011782cd	0.7
IMvigor210	GeneBio	LogisticRegression	SAMe9475f77504b	0.5
IMvigor210	GeneBio	LogisticRegression	SAMa535fcdf18a0	0.7
IMvigor210	GeneBio	LogisticRegression	SAM548551ef782c	0.6
IMvigor210	GeneBio	LogisticRegression	SAM203dcf14f927	0.6
IMvigor210	GeneBio	LogisticRegression	SAMe41b1e773582	0.7
IMvigor210	GeneBio	LogisticRegression	SAM978a587b207e	0.5
IMvigor210	GeneBio	LogisticRegression	SAM5234688806a7	0.8
IMvigor210	GeneBio	LogisticRegression	SAM2c9586161ce6	0.6
IMvigor210	GeneBio	LogisticRegression	SAM76a431ba6ce1	0.8
IMvigor210	GeneBio	LogisticRegression	SAM8f2275c36e8c	0.6
IMvigor210	GeneBio	LogisticRegression	SAMab8052a03398	0.8
IMvigor210	GeneBio	LogisticRegression	SAMd3bd67996035	0.6
IMvigor210	GeneBio	LogisticRegression	SAM753d4bb52dbe	0.7
IMvigor210	GeneBio	LogisticRegression	SAMd3601288319e	0.8
IMvigor210	GeneBio	LogisticRegression	SAM59f392864f5d	0.1
IMvigor210	GeneBio	LogisticRegression	SAM26104d5adc89	0.8
IMvigor210	GeneBio	LogisticRegression	SAMba1a34b5a060	0.8
IMvigor210	GeneBio	LogisticRegression	SAM18a4dabbc557	0.3
IMvigor210	GeneBio	LogisticRegression	SAMfb7aec7cb0e2	0.3
IMvigor210	GeneBio	LogisticRegression	SAMfed609955db9	0.8
IMvigor210	GeneBio	LogisticRegression	SAMb8070b7937e7	0.5
IMvigor210	GeneBio	LogisticRegression	SAMf2aae1443f67	0.7
IMvigor210	GeneBio	LogisticRegression	SAM2bba8cb35e48	0.5
IMvigor210	GeneBio	LogisticRegression	SAM5c139c5c1c4f	0.5
IMvigor210	GeneBio	LogisticRegression	SAMc1251c7bfee2	0.5
IMvigor210	GeneBio	LogisticRegression	SAM6780ed436b55	0.7
IMvigor210	GeneBio	LogisticRegression	SAM85f0a3ac1c45	0.7
IMvigor210	GeneBio	LogisticRegression	SAM9d2494119c05	0.5
IMvigor210	GeneBio	LogisticRegression	SAM9410b866974a	0.3
IMvigor210	GeneBio	LogisticRegression	SAM5d989c86255e	0.6
IMvigor210	GeneBio	LogisticRegression	SAM27299aed7681	0.1
IMvigor210	GeneBio	LogisticRegression	SAM49d48750e294	0.7
IMvigor210	GeneBio	LogisticRegression	SAMd43f8933066b	0.4
IMvigor210	GeneBio	LogisticRegression	SAM7aa01fc49a80	0.1
IMvigor210	GeneBio	LogisticRegression	SAM0257bbbbd388	0.8
IMvigor210	GeneBio	LogisticRegression	SAMc919aebc7fdd	0.9
IMvigor210	GeneBio	LogisticRegression	SAMa321770ac31c	0.8
IMvigor210	GeneBio	LogisticRegression	SAM3894ac3956a5	0.7
IMvigor210	GeneBio	LogisticRegression	SAM1c0ecfb3eb63	0.1
IMvigor210	GeneBio	LogisticRegression	SAMbcb07ba81cee	0.7
IMvigor210	GeneBio	LogisticRegression	SAM9aa6a095a9d6	0.6
IMvigor210	GeneBio	LogisticRegression	SAM957378bd907f	0.1
IMvigor210	GeneBio	LogisticRegression	SAMf82bbdc267c8	0.5
IMvigor210	GeneBio	LogisticRegression	SAM2624229effe8	0.8
IMvigor210	GeneBio	LogisticRegression	SAMd2492b2a31bb	0.5
IMvigor210	GeneBio	LogisticRegression	SAM670649e105b5	0.5
IMvigor210	GeneBio	LogisticRegression	SAM91c47b054ffb	0.5
IMvigor210	GeneBio	LogisticRegression	SAM5fe7a81a39dd	0.1
IMvigor210	GeneBio	LogisticRegression	SAM29da928587ad	0.7
IMvigor210	GeneBio	LogisticRegression	SAM0a0f2bac4b20	0.8
IMvigor210	GeneBio	LogisticRegression	SAM8e469834acc1	0.6
IMvigor210	GeneBio	LogisticRegression	SAM12502d970c10	0.8
IMvigor210	GeneBio	LogisticRegression	SAM7d7c54623618	0.1
IMvigor210	GeneBio	LogisticRegression	SAM181b638b8248	0.1
IMvigor210	GeneBio	LogisticRegression	SAMbfdffb97c446	0.4
IMvigor210	GeneBio	LogisticRegression	SAM3b15b4c6311d	0.1
IMvigor210	GeneBio	LogisticRegression	SAM1c8b086175ca	0.7
IMvigor210	GeneBio	LogisticRegression	SAMeaa477a5384b	0.1
IMvigor210	GeneBio	LogisticRegression	SAM1dda30f1c5be	0.8
IMvigor210	GeneBio	LogisticRegression	SAM9daccafc18db	0.9
IMvigor210	GeneBio	LogisticRegression	SAM2eb07dedf07f	0.4
IMvigor210	GeneBio	LogisticRegression	SAM25510f300d79	0.1
IMvigor210	GeneBio	LogisticRegression	SAMbda79f955628	0.1
IMvigor210	GeneBio	LogisticRegression	SAM187e056d6a2a	0.6
IMvigor210	GeneBio	LogisticRegression	SAMbc8dc3a7b54e	0.5
IMvigor210	GeneBio	LogisticRegression	SAM7b40007f4aa4	0.1
IMvigor210	GeneBio	LogisticRegression	SAM568ce160abd9	0.6
IMvigor210	GeneBio	LogisticRegression	SAM14938611a2d3	0.4
IMvigor210	GeneBio	LogisticRegression	SAM1a87df750b9d	0.5
IMvigor210	GeneBio	LogisticRegression	SAMae02629a97f7	0.5
IMvigor210	GeneBio	LogisticRegression	SAM47fc46c3d6be	0.1
IMvigor210	GeneBio	LogisticRegression	SAM7829a341b9f3	0.1
IMvigor210	GeneBio	LogisticRegression	SAM0f956e757453	0.5
IMvigor210	GeneBio	LogisticRegression	SAMaf42c1541269	0.1
IMvigor210	GeneBio	LogisticRegression	SAM09c84ec0cf34	0.5
IMvigor210	GeneBio	LogisticRegression	SAM7538ad9ff524	0.5
IMvigor210	GeneBio	LogisticRegression	SAMb2e4a082541a	0.1
IMvigor210	GeneBio	LogisticRegression	SAM771445e92421	0.9
IMvigor210	GeneBio	LogisticRegression	SAM59fda9035d1d	0.6
IMvigor210	GeneBio	LogisticRegression	SAM727c0e92a2a7	0.3
IMvigor210	GeneBio	LogisticRegression	SAM6f2a102a99df	0.9
IMvigor210	GeneBio	LogisticRegression	SAMe56c96c51190	0.1
IMvigor210	GeneBio	LogisticRegression	SAM2b672f4336c7	0.9
IMvigor210	GeneBio	LogisticRegression	SAM1ab1b28d9f2b	0.6
IMvigor210	GeneBio	LogisticRegression	SAM6662f5181f87	0.5
IMvigor210	GeneBio	LogisticRegression	SAMe0c49ea0df5d	0.8
IMvigor210	GeneBio	LogisticRegression	SAM18b9351e265a	0.1
IMvigor210	GeneBio	LogisticRegression	SAM7fb7a13c096b	0.8
IMvigor210	GeneBio	LogisticRegression	SAM87a8e18eb45b	0.3
IMvigor210	GeneBio	LogisticRegression	SAM9725303dce0c	0.5
IMvigor210	GeneBio	LogisticRegression	SAM6ff654a20f98	0.1
IMvigor210	GeneBio	LogisticRegression	SAM65afda25b920	0.1
IMvigor210	GeneBio	LogisticRegression	SAMef0e3d2415fd	0.1
IMvigor210	GeneBio	LogisticRegression	SAM07a93a28f801	0.1
IMvigor210	GeneBio	LogisticRegression	SAM94859b440b1d	0.6
IMvigor210	GeneBio	LogisticRegression	SAM58e7832f4e7d	0.1
IMvigor210	GeneBio	LogisticRegression	SAMc57eadb2d82b	0.5
IMvigor210	GeneBio	LogisticRegression	SAM5767dd75d142	0.2
IMvigor210	GeneBio	LogisticRegression	SAMaabf4afe4213	0.6
IMvigor210	GeneBio	LogisticRegression	SAMcc7a42d87e9c	0.1
IMvigor210	GeneBio	LogisticRegression	SAMce39dd79b441	0.6
IMvigor210	GeneBio	LogisticRegression	SAM75f12d1a55fc	0.1
IMvigor210	GeneBio	LogisticRegression	SAM6964a6d7b967	0.6
IMvigor210	GeneBio	LogisticRegression	SAM3b1066e5801b	0.1
IMvigor210	GeneBio	LogisticRegression	SAMf20b827dca51	0.1
IMvigor210	GeneBio	LogisticRegression	SAM6792d6e98068	0.6
IMvigor210	GeneBio	LogisticRegression	SAM31d9176e11fb	0.1
IMvigor210	GeneBio	LogisticRegression	SAM5cc2d9036053	0.5
IMvigor210	GeneBio	LogisticRegression	SAMb8101c538753	0.1
IMvigor210	GeneBio	LogisticRegression	SAM80c6183220e6	0.1
IMvigor210	GeneBio	LogisticRegression	SAM572f19794c96	0.1
IMvigor210	GeneBio	LogisticRegression	SAM1abf01dd4544	0.3
IMvigor210	GeneBio	LogisticRegression	SAM1f83ebd6be9b	0.6
IMvigor210	GeneBio	LogisticRegression	SAM1f66db567eb5	0.1
IMvigor210	GeneBio	LogisticRegression	SAM6157c8f38b72	0.2
IMvigor210	GeneBio	LogisticRegression	SAMe7e4f7c076a7	0.1
IMvigor210	GeneBio	LogisticRegression	SAM4caabd64e7fd	0.1
IMvigor210	GeneBio	LogisticRegression	SAMc6eff056c89a	0.6
IMvigor210	GeneBio	LogisticRegression	SAM5cfa1699bdb7	0.3
IMvigor210	GeneBio	LogisticRegression	SAMda4d892fddc8	0.6
IMvigor210	GeneBio	LogisticRegression	SAM3a1c9632ff7b	0.5
IMvigor210	GeneBio	LogisticRegression	SAM8b4b8b0f9e73	0.1
IMvigor210	GeneBio	LogisticRegression	SAMe3d4266775a9	0.9
IMvigor210	PD-L1	LogisticRegression	SAMc1b27bc16435	0.1
IMvigor210	PD-L1	LogisticRegression	SAMf275eb859a39	0.1
IMvigor210	PD-L1	LogisticRegression	SAM7f0d9cc7f001	0.1
IMvigor210	PD-L1	LogisticRegression	SAM4305ab968b90	0.1
IMvigor210	PD-L1	LogisticRegression	SAMcf018fee2acd	0.1
IMvigor210	PD-L1	LogisticRegression	SAMb2f1d0e54ece	0.1
IMvigor210	PD-L1	LogisticRegression	SAMcc4675f394a1	0.1
IMvigor210	PD-L1	LogisticRegression	SAM49f9b2e57aa5	0.1
IMvigor210	PD-L1	LogisticRegression	SAM2e7aa8fa0ab3	0.1
IMvigor210	PD-L1	LogisticRegression	SAMdf3e42c8672a	0.1
IMvigor210	PD-L1	LogisticRegression	SAMd027124354ce	0.1
IMvigor210	PD-L1	LogisticRegression	SAM36d87392593b	0.1
IMvigor210	PD-L1	LogisticRegression	SAM36a9225b0222	0.1
IMvigor210	PD-L1	LogisticRegression	SAMe7bf6c015192	0.1
IMvigor210	PD-L1	LogisticRegression	SAM6dd7ad1d797d	0.1
IMvigor210	PD-L1	LogisticRegression	SAMc0d625a50eb8	0.1
IMvigor210	PD-L1	LogisticRegression	SAM18039827e1b9	0.1
IMvigor210	PD-L1	LogisticRegression	SAM681e4bf7cf85	0.1
IMvigor210	PD-L1	LogisticRegression	SAMc692536a795a	0.1
IMvigor210	PD-L1	LogisticRegression	SAM9a2cf3c06fb3	0.1
IMvigor210	PD-L1	LogisticRegression	SAM557dde1b9f3e	0.1
IMvigor210	PD-L1	LogisticRegression	SAM23aa15d4a0b0	0.1
IMvigor210	PD-L1	LogisticRegression	SAM468a9e1dc821	0.1
IMvigor210	PD-L1	LogisticRegression	SAM81b71522417a	0.1
IMvigor210	PD-L1	LogisticRegression	SAM6cb230f208a8	0.1
IMvigor210	PD-L1	LogisticRegression	SAM0684af734db1	0.1
IMvigor210	PD-L1	LogisticRegression	SAMb963dda93cfd	0.1
IMvigor210	PD-L1	LogisticRegression	SAMa9ca8536d2b1	0.1
IMvigor210	PD-L1	LogisticRegression	SAM9fb814c22bdb	0.1
IMvigor210	PD-L1	LogisticRegression	SAMbcbc7957c264	0.1
IMvigor210	PD-L1	LogisticRegression	SAM7fb6987514a4	0.1
IMvigor210	PD-L1	LogisticRegression	SAM63405b04ab2d	0.1
IMvigor210	PD-L1	LogisticRegression	SAM18bc1078bc15	0.1
IMvigor210	PD-L1	LogisticRegression	SAM7d2dfba6cd84	0.1
IMvigor210	PD-L1	LogisticRegression	SAMd1bd63734394	0.1
IMvigor210	PD-L1	LogisticRegression	SAMe9ae8beb82fa	0.1
IMvigor210	PD-L1	LogisticRegression	SAMb0a83e5fbde9	0.1
IMvigor210	PD-L1	LogisticRegression	SAMba7176afe070	0.1
IMvigor210	PD-L1	LogisticRegression	SAMae1690469964	0.1
IMvigor210	PD-L1	LogisticRegression	SAMbe83eae4026e	0.1
IMvigor210	PD-L1	LogisticRegression	SAMe5bc41772bc9	0.1
IMvigor210	PD-L1	LogisticRegression	SAM23095936e611	0.1
IMvigor210	PD-L1	LogisticRegression	SAM7114d99032ec	0.1
IMvigor210	PD-L1	LogisticRegression	SAMd215b503f99a	0.1
IMvigor210	PD-L1	LogisticRegression	SAMdb3f50c9129c	0.1
IMvigor210	PD-L1	LogisticRegression	SAMbf1a3ae828e6	0.1
IMvigor210	PD-L1	LogisticRegression	SAM52e3fa3ad574	0.1
IMvigor210	PD-L1	LogisticRegression	SAMd4c0837b0997	0.1
IMvigor210	PD-L1	LogisticRegression	SAM9cafb905b36a	0.1
IMvigor210	PD-L1	LogisticRegression	SAM032c642382a7	0.1
IMvigor210	PD-L1	LogisticRegression	SAMb419a8fcbfcd	0.1
IMvigor210	PD-L1	LogisticRegression	SAM8884fe446d20	0.1
IMvigor210	PD-L1	LogisticRegression	SAM2070b416069c	0.1
IMvigor210	PD-L1	LogisticRegression	SAM0ce9c983b20f	0.1
IMvigor210	PD-L1	LogisticRegression	SAMa1e62d323e1d	0.1
IMvigor210	PD-L1	LogisticRegression	SAM61baf919bb01	0.1
IMvigor210	PD-L1	LogisticRegression	SAM97a00e0929fb	0.1
IMvigor210	PD-L1	LogisticRegression	SAM2f228939632f	0.1
IMvigor210	PD-L1	LogisticRegression	SAM9539a4f19ebc	0.1
IMvigor210	PD-L1	LogisticRegression	SAM36851bc8b9ae	0.1
IMvigor210	PD-L1	LogisticRegression	SAM297c0301e861	0.1
IMvigor210	PD-L1	LogisticRegression	SAM1fa6bcb7fc48	0.1
IMvigor210	PD-L1	LogisticRegression	SAM075e037d95bc	0.1
IMvigor210	PD-L1	LogisticRegression	SAM6d2ae0c39b96	0.1
IMvigor210	PD-L1	LogisticRegression	SAMcabb6d58ff55	0.1
IMvigor210	PD-L1	LogisticRegression	SAM716f54e468f4	0.1
IMvigor210	PD-L1	LogisticRegression	SAMeff2ce356ccb	0.1
IMvigor210	PD-L1	LogisticRegression	SAM110501d0eedb	0.1
IMvigor210	PD-L1	LogisticRegression	SAM2e9ac0b1b250	0.1
IMvigor210	PD-L1	LogisticRegression	SAMc0ef41aa6c8b	0.1
IMvigor210	PD-L1	LogisticRegression	SAMd636e3461955	0.1
IMvigor210	PD-L1	LogisticRegression	SAMe712352fb82a	0.1
IMvigor210	PD-L1	LogisticRegression	SAM30b5c6c54cf7	0.1
IMvigor210	PD-L1	LogisticRegression	SAMd98bac0a070f	0.1
IMvigor210	PD-L1	LogisticRegression	SAM8e8ef2368dfa	0.1
IMvigor210	PD-L1	LogisticRegression	SAM08cce2fa88f2	0.1
IMvigor210	PD-L1	LogisticRegression	SAMb4c7a001537d	0.1
IMvigor210	PD-L1	LogisticRegression	SAMfd947610629d	0.1
IMvigor210	PD-L1	LogisticRegression	SAM943df5cf15df	0.1
IMvigor210	PD-L1	LogisticRegression	SAM31f41dd0d6ca	0.1
IMvigor210	PD-L1	LogisticRegression	SAMb3c02294aba7	0.1
IMvigor210	PD-L1	LogisticRegression	SAM39eb94fa504d	0.1
IMvigor210	PD-L1	LogisticRegression	SAM62fb1388c871	0.1
IMvigor210	PD-L1	LogisticRegression	SAMc0da5d48686d	0.1
IMvigor210	PD-L1	LogisticRegression	SAMe7bcab05402e	0.1
IMvigor210	PD-L1	LogisticRegression	SAM2570ff4aae6e	0.1
IMvigor210	PD-L1	LogisticRegression	SAM2dc3f04e45e9	0.1
IMvigor210	PD-L1	LogisticRegression	SAM4501e41e4751	0.1
IMvigor210	PD-L1	LogisticRegression	SAM5b57e47fdcb3	0.1
IMvigor210	PD-L1	LogisticRegression	SAMae4da274eded	0.1
IMvigor210	PD-L1	LogisticRegression	SAMd35318127278	0.1
IMvigor210	PD-L1	LogisticRegression	SAMa913c6139ec8	0.1
IMvigor210	PD-L1	LogisticRegression	SAM75142fcab9df	0.1
IMvigor210	PD-L1	LogisticRegression	SAMd697ba701077	0.1
IMvigor210	PD-L1	LogisticRegression	SAM166a419a4e5a	0.1
IMvigor210	PD-L1	LogisticRegression	SAM025b45c27e05	0.1
IMvigor210	PD-L1	LogisticRegression	SAMe07c4560772d	0.1
IMvigor210	PD-L1	LogisticRegression	SAM560f23d6a3ad	0.1
IMvigor210	PD-L1	LogisticRegression	SAM52500cabdd36	0.1
IMvigor210	PD-L1	LogisticRegression	SAM14df63a65411	0.1
IMvigor210	PD-L1	LogisticRegression	SAMf3a9bce50099	0.1
IMvigor210	PD-L1	LogisticRegression	SAMffa5c7cad0e5	0.1
IMvigor210	PD-L1	LogisticRegression	SAMdab9ca8fb5de	0.1
IMvigor210	PD-L1	LogisticRegression	SAM34430ef08e5b	0.1
IMvigor210	PD-L1	LogisticRegression	SAM4b0175e8db6e	0.1
IMvigor210	PD-L1	LogisticRegression	SAMf28c01545593	0.1
IMvigor210	PD-L1	LogisticRegression	SAMaec7380f9ab0	0.1
IMvigor210	PD-L1	LogisticRegression	SAMe94c30c30616	0.1
IMvigor210	PD-L1	LogisticRegression	SAM54e58f1b0230	0.1
IMvigor210	PD-L1	LogisticRegression	SAM5e3bae090b8c	0.1
IMvigor210	PD-L1	LogisticRegression	SAM3cb94b0d5297	0.1
IMvigor210	PD-L1	LogisticRegression	SAM61b9d4d84c64	0.1
IMvigor210	PD-L1	LogisticRegression	SAMcb132b0cdd2c	0.1
IMvigor210	PD-L1	LogisticRegression	SAMe97af0feefdf	0.1
IMvigor210	PD-L1	LogisticRegression	SAMee3844cc0b9f	0.1
IMvigor210	PD-L1	LogisticRegression	SAMdcae54fcd7fa	0.1
IMvigor210	PD-L1	LogisticRegression	SAMdad5c29dc105	0.1
IMvigor210	PD-L1	LogisticRegression	SAMa424c75831b4	0.1
IMvigor210	PD-L1	LogisticRegression	SAM28687037e4ff	0.1
IMvigor210	PD-L1	LogisticRegression	SAMe50d15fde368	0.1
IMvigor210	PD-L1	LogisticRegression	SAM45c8e6412c66	0.1
IMvigor210	PD-L1	LogisticRegression	SAM8533e5e261d6	0.1
IMvigor210	PD-L1	LogisticRegression	SAMaaf505c36f93	0.1
IMvigor210	PD-L1	LogisticRegression	SAM73663ee4a96e	0.1
IMvigor210	PD-L1	LogisticRegression	SAM0bdb3428bd13	0.1
IMvigor210	PD-L1	LogisticRegression	SAM3330c03fdf00	0.1
IMvigor210	PD-L1	LogisticRegression	SAM0a7c2091dd56	0.1
IMvigor210	PD-L1	LogisticRegression	SAM7bff231634e9	0.1
IMvigor210	PD-L1	LogisticRegression	SAM5d1dfd5207f5	0.1
IMvigor210	PD-L1	LogisticRegression	SAMeb587a68006b	0.1
IMvigor210	PD-L1	LogisticRegression	SAM99a46b9eec27	0.1
IMvigor210	PD-L1	LogisticRegression	SAM1ac4e3dee297	0.1
IMvigor210	PD-L1	LogisticRegression	SAM553c3c35b847	0.1
IMvigor210	PD-L1	LogisticRegression	SAM3e04eb914f3d	0.1
IMvigor210	PD-L1	LogisticRegression	SAMc2a1820d4e6b	0.1
IMvigor210	PD-L1	LogisticRegression	SAM822b226466a1	0.1
IMvigor210	PD-L1	LogisticRegression	SAMabc151b01ea3	0.1
IMvigor210	PD-L1	LogisticRegression	SAMe1eb5d988760	0.1
IMvigor210	PD-L1	LogisticRegression	SAMe3210d3632b4	0.1
IMvigor210	PD-L1	LogisticRegression	SAMb15ad09d6e24	0.1
IMvigor210	PD-L1	LogisticRegression	SAM7893196e0e89	0.1
IMvigor210	PD-L1	LogisticRegression	SAM961d04c42bd9	0.1
IMvigor210	PD-L1	LogisticRegression	SAMb0d11db9aa79	0.1
IMvigor210	PD-L1	LogisticRegression	SAM19fec8f3b3bd	0.1
IMvigor210	PD-L1	LogisticRegression	SAM6083aac8db99	0.1
IMvigor210	PD-L1	LogisticRegression	SAMa90d73f8d891	0.1
IMvigor210	PD-L1	LogisticRegression	SAM415f36ad349e	0.1
IMvigor210	PD-L1	LogisticRegression	SAM7c67b05aa109	0.1
IMvigor210	PD-L1	LogisticRegression	SAMad83c9c53537	0.1
IMvigor210	PD-L1	LogisticRegression	SAM3e8baff50d7a	0.1
IMvigor210	PD-L1	LogisticRegression	SAM3ee5dcd894f0	0.1
IMvigor210	PD-L1	LogisticRegression	SAM8a1b0e02ee42	0.1
IMvigor210	PD-L1	LogisticRegression	SAMd7d57ee3a863	0.1
IMvigor210	PD-L1	LogisticRegression	SAMeb29625f76a5	0.1
IMvigor210	PD-L1	LogisticRegression	SAM563d6233dfa2	0.1
IMvigor210	PD-L1	LogisticRegression	SAMa1871f491b02	0.1
IMvigor210	PD-L1	LogisticRegression	SAM30cf07d4874f	0.1
IMvigor210	PD-L1	LogisticRegression	SAMd135d5867fe3	0.1
IMvigor210	PD-L1	LogisticRegression	SAM9e11ec6bea80	0.1
IMvigor210	PD-L1	LogisticRegression	SAM065890737112	0.1
IMvigor210	PD-L1	LogisticRegression	SAMb470eb8f04be	0.1
IMvigor210	PD-L1	LogisticRegression	SAM675a12a09c15	0.1
IMvigor210	PD-L1	LogisticRegression	SAM1e9c4d1d39ae	0.1
IMvigor210	PD-L1	LogisticRegression	SAM5a2347c0498a	0.1
IMvigor210	PD-L1	LogisticRegression	SAM0571f17f4045	0.1
IMvigor210	PD-L1	LogisticRegression	SAM4b7ea015fd9e	0.1
IMvigor210	PD-L1	LogisticRegression	SAM9306c5c92444	0.1
IMvigor210	PD-L1	LogisticRegression	SAMb15ac6e4c4ef	0.1
IMvigor210	PD-L1	LogisticRegression	SAM28e6031ac18b	0.1
IMvigor210	PD-L1	LogisticRegression	SAMd86389d0d768	0.1
IMvigor210	PD-L1	LogisticRegression	SAM63b2189c36d7	0.1
IMvigor210	PD-L1	LogisticRegression	SAM18be5b395318	0.1
IMvigor210	PD-L1	LogisticRegression	SAM0d855cff64e6	0.1
IMvigor210	PD-L1	LogisticRegression	SAM6cbc10abddb0	0.1
IMvigor210	PD-L1	LogisticRegression	SAMdee1011782cd	0.1
IMvigor210	PD-L1	LogisticRegression	SAMe9475f77504b	0.1
IMvigor210	PD-L1	LogisticRegression	SAMa535fcdf18a0	0.1
IMvigor210	PD-L1	LogisticRegression	SAM548551ef782c	0.1
IMvigor210	PD-L1	LogisticRegression	SAM203dcf14f927	0.1
IMvigor210	PD-L1	LogisticRegression	SAMe41b1e773582	0.1
IMvigor210	PD-L1	LogisticRegression	SAM978a587b207e	0.1
IMvigor210	PD-L1	LogisticRegression	SAM5234688806a7	0.1
IMvigor210	PD-L1	LogisticRegression	SAM2c9586161ce6	0.1
IMvigor210	PD-L1	LogisticRegression	SAM76a431ba6ce1	0.1
IMvigor210	PD-L1	LogisticRegression	SAM8f2275c36e8c	0.1
IMvigor210	PD-L1	LogisticRegression	SAMab8052a03398	0.1
IMvigor210	PD-L1	LogisticRegression	SAMd3bd67996035	0.1
IMvigor210	PD-L1	LogisticRegression	SAM753d4bb52dbe	0.1
IMvigor210	PD-L1	LogisticRegression	SAMd3601288319e	0.1
IMvigor210	PD-L1	LogisticRegression	SAM59f392864f5d	0.1
IMvigor210	PD-L1	LogisticRegression	SAM26104d5adc89	0.1
IMvigor210	PD-L1	LogisticRegression	SAMba1a34b5a060	0.1
IMvigor210	PD-L1	LogisticRegression	SAM18a4dabbc557	0.1
IMvigor210	PD-L1	LogisticRegression	SAMfb7aec7cb0e2	0.1
IMvigor210	PD-L1	LogisticRegression	SAMfed609955db9	0.1
IMvigor210	PD-L1	LogisticRegression	SAMb8070b7937e7	0.1
IMvigor210	PD-L1	LogisticRegression	SAMf2aae1443f67	0.1
IMvigor210	PD-L1	LogisticRegression	SAM2bba8cb35e48	0.1
IMvigor210	PD-L1	LogisticRegression	SAM5c139c5c1c4f	0.1
IMvigor210	PD-L1	LogisticRegression	SAMc1251c7bfee2	0.1
IMvigor210	PD-L1	LogisticRegression	SAM6780ed436b55	0.1
IMvigor210	PD-L1	LogisticRegression	SAM85f0a3ac1c45	0.1
IMvigor210	PD-L1	LogisticRegression	SAM9d2494119c05	0.1
IMvigor210	PD-L1	LogisticRegression	SAM9410b866974a	0.1
IMvigor210	PD-L1	LogisticRegression	SAM5d989c86255e	0.1
IMvigor210	PD-L1	LogisticRegression	SAM27299aed7681	0.1
IMvigor210	PD-L1	LogisticRegression	SAM49d48750e294	0.1
IMvigor210	PD-L1	LogisticRegression	SAMd43f8933066b	0.1
IMvigor210	PD-L1	LogisticRegression	SAM7aa01fc49a80	0.1
IMvigor210	PD-L1	LogisticRegression	SAM0257bbbbd388	0.1
IMvigor210	PD-L1	LogisticRegression	SAMc919aebc7fdd	0.1
IMvigor210	PD-L1	LogisticRegression	SAMa321770ac31c	0.1
IMvigor210	PD-L1	LogisticRegression	SAM3894ac3956a5	0.1
IMvigor210	PD-L1	LogisticRegression	SAM1c0ecfb3eb63	0.1
IMvigor210	PD-L1	LogisticRegression	SAMbcb07ba81cee	0.1
IMvigor210	PD-L1	LogisticRegression	SAM9aa6a095a9d6	0.1
IMvigor210	PD-L1	LogisticRegression	SAM957378bd907f	0.1
IMvigor210	PD-L1	LogisticRegression	SAMf82bbdc267c8	0.1
IMvigor210	PD-L1	LogisticRegression	SAM2624229effe8	0.1
IMvigor210	PD-L1	LogisticRegression	SAMd2492b2a31bb	0.1
IMvigor210	PD-L1	LogisticRegression	SAM670649e105b5	0.1
IMvigor210	PD-L1	LogisticRegression	SAM91c47b054ffb	0.1
IMvigor210	PD-L1	LogisticRegression	SAM5fe7a81a39dd	0.1
IMvigor210	PD-L1	LogisticRegression	SAM29da928587ad	0.1
IMvigor210	PD-L1	LogisticRegression	SAM0a0f2bac4b20	0.1
IMvigor210	PD-L1	LogisticRegression	SAM8e469834acc1	0.1
IMvigor210	PD-L1	LogisticRegression	SAM12502d970c10	0.1
IMvigor210	PD-L1	LogisticRegression	SAM7d7c54623618	0.1
IMvigor210	PD-L1	LogisticRegression	SAM181b638b8248	0.1
IMvigor210	PD-L1	LogisticRegression	SAMbfdffb97c446	0.1
IMvigor210	PD-L1	LogisticRegression	SAM3b15b4c6311d	0.1
IMvigor210	PD-L1	LogisticRegression	SAM1c8b086175ca	0.1
IMvigor210	PD-L1	LogisticRegression	SAMeaa477a5384b	0.1
IMvigor210	PD-L1	LogisticRegression	SAM1dda30f1c5be	0.1
IMvigor210	PD-L1	LogisticRegression	SAM9daccafc18db	0.1
IMvigor210	PD-L1	LogisticRegression	SAM2eb07dedf07f	0.1
IMvigor210	PD-L1	LogisticRegression	SAM25510f300d79	0.1
IMvigor210	PD-L1	LogisticRegression	SAMbda79f955628	0.1
IMvigor210	PD-L1	LogisticRegression	SAM187e056d6a2a	0.1
IMvigor210	PD-L1	LogisticRegression	SAMbc8dc3a7b54e	0.1
IMvigor210	PD-L1	LogisticRegression	SAM7b40007f4aa4	0.1
IMvigor210	PD-L1	LogisticRegression	SAM568ce160abd9	0.1
IMvigor210	PD-L1	LogisticRegression	SAM14938611a2d3	0.1
IMvigor210	PD-L1	LogisticRegression	SAM1a87df750b9d	0.1
IMvigor210	PD-L1	LogisticRegression	SAMae02629a97f7	0.1
IMvigor210	PD-L1	LogisticRegression	SAM47fc46c3d6be	0.1
IMvigor210	PD-L1	LogisticRegression	SAM7829a341b9f3	0.1
IMvigor210	PD-L1	LogisticRegression	SAM0f956e757453	0.1
IMvigor210	PD-L1	LogisticRegression	SAMaf42c1541269	0.1
IMvigor210	PD-L1	LogisticRegression	SAM09c84ec0cf34	0.1
IMvigor210	PD-L1	LogisticRegression	SAM7538ad9ff524	0.1
IMvigor210	PD-L1	LogisticRegression	SAMb2e4a082541a	0.1
IMvigor210	PD-L1	LogisticRegression	SAM771445e92421	0.1
IMvigor210	PD-L1	LogisticRegression	SAM59fda9035d1d	0.1
IMvigor210	PD-L1	LogisticRegression	SAM727c0e92a2a7	0.1
IMvigor210	PD-L1	LogisticRegression	SAM6f2a102a99df	0.1
IMvigor210	PD-L1	LogisticRegression	SAMe56c96c51190	0.1
IMvigor210	PD-L1	LogisticRegression	SAM2b672f4336c7	0.1
IMvigor210	PD-L1	LogisticRegression	SAM1ab1b28d9f2b	0.1
IMvigor210	PD-L1	LogisticRegression	SAM6662f5181f87	0.1
IMvigor210	PD-L1	LogisticRegression	SAMe0c49ea0df5d	0.1
IMvigor210	PD-L1	LogisticRegression	SAM18b9351e265a	0.1
IMvigor210	PD-L1	LogisticRegression	SAM7fb7a13c096b	0.1
IMvigor210	PD-L1	LogisticRegression	SAM87a8e18eb45b	0.1
IMvigor210	PD-L1	LogisticRegression	SAM9725303dce0c	0.1
IMvigor210	PD-L1	LogisticRegression	SAM6ff654a20f98	0.1
IMvigor210	PD-L1	LogisticRegression	SAM65afda25b920	0.1
IMvigor210	PD-L1	LogisticRegression	SAMef0e3d2415fd	0.1
IMvigor210	PD-L1	LogisticRegression	SAM07a93a28f801	0.1
IMvigor210	PD-L1	LogisticRegression	SAM94859b440b1d	0.1
IMvigor210	PD-L1	LogisticRegression	SAM58e7832f4e7d	0.1
IMvigor210	PD-L1	LogisticRegression	SAMc57eadb2d82b	0.1
IMvigor210	PD-L1	LogisticRegression	SAM5767dd75d142	0.1
IMvigor210	PD-L1	LogisticRegression	SAMaabf4afe4213	0.1
IMvigor210	PD-L1	LogisticRegression	SAMcc7a42d87e9c	0.1
IMvigor210	PD-L1	LogisticRegression	SAMce39dd79b441	0.1
IMvigor210	PD-L1	LogisticRegression	SAM75f12d1a55fc	0.1
IMvigor210	PD-L1	LogisticRegression	SAM6964a6d7b967	0.1
IMvigor210	PD-L1	LogisticRegression	SAM3b1066e5801b	0.1
IMvigor210	PD-L1	LogisticRegression	SAMf20b827dca51	0.1
IMvigor210	PD-L1	LogisticRegression	SAM6792d6e98068	0.1
IMvigor210	PD-L1	LogisticRegression	SAM31d9176e11fb	0.1
IMvigor210	PD-L1	LogisticRegression	SAM5cc2d9036053	0.1
IMvigor210	PD-L1	LogisticRegression	SAMb8101c538753	0.1
IMvigor210	PD-L1	LogisticRegression	SAM80c6183220e6	0.1
IMvigor210	PD-L1	LogisticRegression	SAM572f19794c96	0.1
IMvigor210	PD-L1	LogisticRegression	SAM1abf01dd4544	0.1
IMvigor210	PD-L1	LogisticRegression	SAM1f83ebd6be9b	0.1
IMvigor210	PD-L1	LogisticRegression	SAM1f66db567eb5	0.1
IMvigor210	PD-L1	LogisticRegression	SAM6157c8f38b72	0.1
IMvigor210	PD-L1	LogisticRegression	SAMe7e4f7c076a7	0.1
IMvigor210	PD-L1	LogisticRegression	SAM4caabd64e7fd	0.1
IMvigor210	PD-L1	LogisticRegression	SAMc6eff056c89a	0.1
IMvigor210	PD-L1	LogisticRegression	SAM5cfa1699bdb7	0.1
IMvigor210	PD-L1	LogisticRegression	SAMda4d892fddc8	0.1
IMvigor210	PD-L1	LogisticRegression	SAM3a1c9632ff7b	0.1
IMvigor210	PD-L1	LogisticRegression	SAM8b4b8b0f9e73	0.1
IMvigor210	PD-L1	LogisticRegression	SAMe3d4266775a9	0.1
IMvigor210	NetBio	LogisticRegression	SAMc1b27bc16435	0.1
IMvigor210	NetBio	LogisticRegression	SAMf275eb859a39	0.1
IMvigor210	NetBio	LogisticRegression	SAM7f0d9cc7f001	0.1
IMvigor210	NetBio	LogisticRegression	SAM4305ab968b90	0.1
IMvigor210	NetBio	LogisticRegression	SAMcf018fee2acd	0.1
IMvigor210	NetBio	LogisticRegression	SAMb2f1d0e54ece	0.1
IMvigor210	NetBio	LogisticRegression	SAMcc4675f394a1	0.1
IMvigor210	NetBio	LogisticRegression	SAM49f9b2e57aa5	0.1
IMvigor210	NetBio	LogisticRegression	SAM2e7aa8fa0ab3	0.1
IMvigor210	NetBio	LogisticRegression	SAMdf3e42c8672a	0.1
IMvigor210	NetBio	LogisticRegression	SAMd027124354ce	0.1
IMvigor210	NetBio	LogisticRegression	SAM36d87392593b	0.1
IMvigor210	NetBio	LogisticRegression	SAM36a9225b0222	0.1
IMvigor210	NetBio	LogisticRegression	SAMe7bf6c015192	0.1
IMvigor210	NetBio	LogisticRegression	SAM6dd7ad1d797d	0.1
IMvigor210	NetBio	LogisticRegression	SAMc0d625a50eb8	0.1
IMvigor210	NetBio	LogisticRegression	SAM18039827e1b9	0.1
IMvigor210	NetBio	LogisticRegression	SAM681e4bf7cf85	0.1
IMvigor210	NetBio	LogisticRegression	SAMc692536a795a	0.1
IMvigor210	NetBio	LogisticRegression	SAM9a2cf3c06fb3	0.1
IMvigor210	NetBio	LogisticRegression	SAM557dde1b9f3e	0.1
IMvigor210	NetBio	LogisticRegression	SAM23aa15d4a0b0	0.1
IMvigor210	NetBio	LogisticRegression	SAM468a9e1dc821	0.1
IMvigor210	NetBio	LogisticRegression	SAM81b71522417a	0.1
IMvigor210	NetBio	LogisticRegression	SAM6cb230f208a8	0.1
IMvigor210	NetBio	LogisticRegression	SAM0684af734db1	0.1
IMvigor210	NetBio	LogisticRegression	SAMb963dda93cfd	0.1
IMvigor210	NetBio	LogisticRegression	SAMa9ca8536d2b1	0.1
IMvigor210	NetBio	LogisticRegression	SAM9fb814c22bdb	0.1
IMvigor210	NetBio	LogisticRegression	SAMbcbc7957c264	0.1
IMvigor210	NetBio	LogisticRegression	SAM7fb6987514a4	0.1
IMvigor210	NetBio	LogisticRegression	SAM63405b04ab2d	0.1
IMvigor210	NetBio	LogisticRegression	SAM18bc1078bc15	0.1
IMvigor210	NetBio	LogisticRegression	SAM7d2dfba6cd84	0.1
IMvigor210	NetBio	LogisticRegression	SAMd1bd63734394	0.1
IMvigor210	NetBio	LogisticRegression	SAMe9ae8beb82fa	0.1
IMvigor210	NetBio	LogisticRegression	SAMb0a83e5fbde9	0.1
IMvigor210	NetBio	LogisticRegression	SAMba7176afe070	0.1
IMvigor210	NetBio	LogisticRegression	SAMae1690469964	0.1
IMvigor210	NetBio	LogisticRegression	SAMbe83eae4026e	0.1
IMvigor210	NetBio	LogisticRegression	SAMe5bc41772bc9	0.1
IMvigor210	NetBio	LogisticRegression	SAM23095936e611	0.1
IMvigor210	NetBio	LogisticRegression	SAM7114d99032ec	0.1
IMvigor210	NetBio	LogisticRegression	SAMd215b503f99a	0.1
IMvigor210	NetBio	LogisticRegression	SAMdb3f50c9129c	0.1
IMvigor210	NetBio	LogisticRegression	SAMbf1a3ae828e6	0.1
IMvigor210	NetBio	LogisticRegression	SAM52e3fa3ad574	0.1
IMvigor210	NetBio	LogisticRegression	SAMd4c0837b0997	0.1
IMvigor210	NetBio	LogisticRegression	SAM9cafb905b36a	0.1
IMvigor210	NetBio	LogisticRegression	SAM032c642382a7	0.1
IMvigor210	NetBio	LogisticRegression	SAMb419a8fcbfcd	0.1
IMvigor210	NetBio	LogisticRegression	SAM8884fe446d20	0.1
IMvigor210	NetBio	LogisticRegression	SAM2070b416069c	0.1
IMvigor210	NetBio	LogisticRegression	SAM0ce9c983b20f	0.1
IMvigor210	NetBio	LogisticRegression	SAMa1e62d323e1d	0.1
IMvigor210	NetBio	LogisticRegression	SAM61baf919bb01	0.1
IMvigor210	NetBio	LogisticRegression	SAM97a00e0929fb	0.1
IMvigor210	NetBio	LogisticRegression	SAM2f228939632f	0.1
IMvigor210	NetBio	LogisticRegression	SAM9539a4f19ebc	0.1
IMvigor210	NetBio	LogisticRegression	SAM36851bc8b9ae	0.1
IMvigor210	NetBio	LogisticRegression	SAM297c0301e861	0.1
IMvigor210	NetBio	LogisticRegression	SAM1fa6bcb7fc48	0.1
IMvigor210	NetBio	LogisticRegression	SAM075e037d95bc	0.1
IMvigor210	NetBio	LogisticRegression	SAM6d2ae0c39b96	0.1
IMvigor210	NetBio	LogisticRegression	SAMcabb6d58ff55	0.1
IMvigor210	NetBio	LogisticRegression	SAM716f54e468f4	0.1
IMvigor210	NetBio	LogisticRegression	SAMeff2ce356ccb	0.1
IMvigor210	NetBio	LogisticRegression	SAM110501d0eedb	0.1
IMvigor210	NetBio	LogisticRegression	SAM2e9ac0b1b250	0.1
IMvigor210	NetBio	LogisticRegression	SAMc0ef41aa6c8b	0.1
IMvigor210	NetBio	LogisticRegression	SAMd636e3461955	0.1
IMvigor210	NetBio	LogisticRegression	SAMe712352fb82a	0.1
IMvigor210	NetBio	LogisticRegression	SAM30b5c6c54cf7	0.1
IMvigor210	NetBio	LogisticRegression	SAMd98bac0a070f	0.1
IMvigor210	NetBio	LogisticRegression	SAM8e8ef2368dfa	0.1
IMvigor210	NetBio	LogisticRegression	SAM08cce2fa88f2	0.1
IMvigor210	NetBio	LogisticRegression	SAMb4c7a001537d	0.1
IMvigor210	NetBio	LogisticRegression	SAMfd947610629d	0.1
IMvigor210	NetBio	LogisticRegression	SAM943df5cf15df	0.1
IMvigor210	NetBio	LogisticRegression	SAM31f41dd0d6ca	0.1
IMvigor210	NetBio	LogisticRegression	SAMb3c02294aba7	0.1
IMvigor210	NetBio	LogisticRegression	SAM39eb94fa504d	0.1
IMvigor210	NetBio	LogisticRegression	SAM62fb1388c871	0.1
IMvigor210	NetBio	LogisticRegression	SAMc0da5d48686d	0.1
IMvigor210	NetBio	LogisticRegression	SAMe7bcab05402e	0.1
IMvigor210	NetBio	LogisticRegression	SAM2570ff4aae6e	0.1
IMvigor210	NetBio	LogisticRegression	SAM2dc3f04e45e9	0.1
IMvigor210	NetBio	LogisticRegression	SAM4501e41e4751	0.1
IMvigor210	NetBio	LogisticRegression	SAM5b57e47fdcb3	0.1
IMvigor210	NetBio	LogisticRegression	SAMae4da274eded	0.1
IMvigor210	NetBio	LogisticRegression	SAMd35318127278	0.1
IMvigor210	NetBio	LogisticRegression	SAMa913c6139ec8	0.1
IMvigor210	NetBio	LogisticRegression	SAM75142fcab9df	0.1
IMvigor210	NetBio	LogisticRegression	SAMd697ba701077	0.1
IMvigor210	NetBio	LogisticRegression	SAM166a419a4e5a	0.1
IMvigor210	NetBio	LogisticRegression	SAM025b45c27e05	0.1
IMvigor210	NetBio	LogisticRegression	SAMe07c4560772d	0.1
IMvigor210	NetBio	LogisticRegression	SAM560f23d6a3ad	0.1
IMvigor210	NetBio	LogisticRegression	SAM52500cabdd36	0.1
IMvigor210	NetBio	LogisticRegression	SAM14df63a65411	0.1
IMvigor210	NetBio	LogisticRegression	SAMf3a9bce50099	0.1
IMvigor210	NetBio	LogisticRegression	SAMffa5c7cad0e5	0.1
IMvigor210	NetBio	LogisticRegression	SAMdab9ca8fb5de	0.1
IMvigor210	NetBio	LogisticRegression	SAM34430ef08e5b	0.1
IMvigor210	NetBio	LogisticRegression	SAM4b0175e8db6e	0.1
IMvigor210	NetBio	LogisticRegression	SAMf28c01545593	0.1
IMvigor210	NetBio	LogisticRegression	SAMaec7380f9ab0	0.1
IMvigor210	NetBio	LogisticRegression	SAMe94c30c30616	0.1
IMvigor210	NetBio	LogisticRegression	SAM54e58f1b0230	0.1
IMvigor210	NetBio	LogisticRegression	SAM5e3bae090b8c	0.1
IMvigor210	NetBio	LogisticRegression	SAM3cb94b0d5297	0.1
IMvigor210	NetBio	LogisticRegression	SAM61b9d4d84c64	0.1
IMvigor210	NetBio	LogisticRegression	SAMcb132b0cdd2c	0.1
IMvigor210	NetBio	LogisticRegression	SAMe97af0feefdf	0.1
IMvigor210	NetBio	LogisticRegression	SAMee3844cc0b9f	0.1
IMvigor210	NetBio	LogisticRegression	SAMdcae54fcd7fa	0.1
IMvigor210	NetBio	LogisticRegression	SAMdad5c29dc105	0.1
IMvigor210	NetBio	LogisticRegression	SAMa424c75831b4	0.1
IMvigor210	NetBio	LogisticRegression	SAM28687037e4ff	0.1
IMvigor210	NetBio	LogisticRegression	SAMe50d15fde368	0.1
IMvigor210	NetBio	LogisticRegression	SAM45c8e6412c66	0.1
IMvigor210	NetBio	LogisticRegression	SAM8533e5e261d6	0.1
IMvigor210	NetBio	LogisticRegression	SAMaaf505c36f93	0.1
IMvigor210	NetBio	LogisticRegression	SAM73663ee4a96e	0.1
IMvigor210	NetBio	LogisticRegression	SAM0bdb3428bd13	0.1
IMvigor210	NetBio	LogisticRegression	SAM3330c03fdf00	0.1
IMvigor210	NetBio	LogisticRegression	SAM0a7c2091dd56	0.1
IMvigor210	NetBio	LogisticRegression	SAM7bff231634e9	0.1
IMvigor210	NetBio	LogisticRegression	SAM5d1dfd5207f5	0.1
IMvigor210	NetBio	LogisticRegression	SAMeb587a68006b	0.1
IMvigor210	NetBio	LogisticRegression	SAM99a46b9eec27	0.1
IMvigor210	NetBio	LogisticRegression	SAM1ac4e3dee297	0.1
IMvigor210	NetBio	LogisticRegression	SAM553c3c35b847	0.1
IMvigor210	NetBio	LogisticRegression	SAM3e04eb914f3d	0.1
IMvigor210	NetBio	LogisticRegression	SAMc2a1820d4e6b	0.1
IMvigor210	NetBio	LogisticRegression	SAM822b226466a1	0.1
IMvigor210	NetBio	LogisticRegression	SAMabc151b01ea3	0.1
IMvigor210	NetBio	LogisticRegression	SAMe1eb5d988760	0.1
IMvigor210	NetBio	LogisticRegression	SAMe3210d3632b4	0.1
IMvigor210	NetBio	LogisticRegression	SAMb15ad09d6e24	0.1
IMvigor210	NetBio	LogisticRegression	SAM7893196e0e89	0.1
IMvigor210	NetBio	LogisticRegression	SAM961d04c42bd9	0.1
IMvigor210	NetBio	LogisticRegression	SAMb0d11db9aa79	0.1
IMvigor210	NetBio	LogisticRegression	SAM19fec8f3b3bd	0.1
IMvigor210	NetBio	LogisticRegression	SAM6083aac8db99	0.1
IMvigor210	NetBio	LogisticRegression	SAMa90d73f8d891	0.1
IMvigor210	NetBio	LogisticRegression	SAM415f36ad349e	0.1
IMvigor210	NetBio	LogisticRegression	SAM7c67b05aa109	0.1
IMvigor210	NetBio	LogisticRegression	SAMad83c9c53537	0.1
IMvigor210	NetBio	LogisticRegression	SAM3e8baff50d7a	0.1
IMvigor210	NetBio	LogisticRegression	SAM3ee5dcd894f0	0.1
IMvigor210	NetBio	LogisticRegression	SAM8a1b0e02ee42	0.1
IMvigor210	NetBio	LogisticRegression	SAMd7d57ee3a863	0.1
IMvigor210	NetBio	LogisticRegression	SAMeb29625f76a5	0.1
IMvigor210	NetBio	LogisticRegression	SAM563d6233dfa2	0.1
IMvigor210	NetBio	LogisticRegression	SAMa1871f491b02	0.1
IMvigor210	NetBio	LogisticRegression	SAM30cf07d4874f	0.1
IMvigor210	NetBio	LogisticRegression	SAMd135d5867fe3	0.1
IMvigor210	NetBio	LogisticRegression	SAM9e11ec6bea80	0.1
IMvigor210	NetBio	LogisticRegression	SAM065890737112	0.1
IMvigor210	NetBio	LogisticRegression	SAMb470eb8f04be	0.1
IMvigor210	NetBio	LogisticRegression	SAM675a12a09c15	0.1
IMvigor210	NetBio	LogisticRegression	SAM1e9c4d1d39ae	0.1
IMvigor210	NetBio	LogisticRegression	SAM5a2347c0498a	0.1
IMvigor210	NetBio	LogisticRegression	SAM0571f17f4045	0.1
IMvigor210	NetBio	LogisticRegression	SAM4b7ea015fd9e	0.1
IMvigor210	NetBio	LogisticRegression	SAM9306c5c92444	0.1
IMvigor210	NetBio	LogisticRegression	SAMb15ac6e4c4ef	0.1
IMvigor210	NetBio	LogisticRegression	SAM28e6031ac18b	0.1
IMvigor210	NetBio	LogisticRegression	SAMd86389d0d768	0.1
IMvigor210	NetBio	LogisticRegression	SAM63b2189c36d7	0.1
IMvigor210	NetBio	LogisticRegression	SAM18be5b395318	0.1
IMvigor210	NetBio	LogisticRegression	SAM0d855cff64e6	0.1
IMvigor210	NetBio	LogisticRegression	SAM6cbc10abddb0	0.1
IMvigor210	NetBio	LogisticRegression	SAMdee1011782cd	0.1
IMvigor210	NetBio	LogisticRegression	SAMe9475f77504b	0.1
IMvigor210	NetBio	LogisticRegression	SAMa535fcdf18a0	0.1
IMvigor210	NetBio	LogisticRegression	SAM548551ef782c	0.1
IMvigor210	NetBio	LogisticRegression	SAM203dcf14f927	0.1
IMvigor210	NetBio	LogisticRegression	SAMe41b1e773582	0.1
IMvigor210	NetBio	LogisticRegression	SAM978a587b207e	0.1
IMvigor210	NetBio	LogisticRegression	SAM5234688806a7	0.1
IMvigor210	NetBio	LogisticRegression	SAM2c9586161ce6	0.1
IMvigor210	NetBio	LogisticRegression	SAM76a431ba6ce1	0.1
IMvigor210	NetBio	LogisticRegression	SAM8f2275c36e8c	0.1
IMvigor210	NetBio	LogisticRegression	SAMab8052a03398	0.1
IMvigor210	NetBio	LogisticRegression	SAMd3bd67996035	0.1
IMvigor210	NetBio	LogisticRegression	SAM753d4bb52dbe	0.1
IMvigor210	NetBio	LogisticRegression	SAMd3601288319e	0.1
IMvigor210	NetBio	LogisticRegression	SAM59f392864f5d	0.1
IMvigor210	NetBio	LogisticRegression	SAM26104d5adc89	0.1
IMvigor210	NetBio	LogisticRegression	SAMba1a34b5a060	0.1
IMvigor210	NetBio	LogisticRegression	SAM18a4dabbc557	0.1
IMvigor210	NetBio	LogisticRegression	SAMfb7aec7cb0e2	0.1
IMvigor210	NetBio	LogisticRegression	SAMfed609955db9	0.1
IMvigor210	NetBio	LogisticRegression	SAMb8070b7937e7	0.1
IMvigor210	NetBio	LogisticRegression	SAMf2aae1443f67	0.1
IMvigor210	NetBio	LogisticRegression	SAM2bba8cb35e48	0.1
IMvigor210	NetBio	LogisticRegression	SAM5c139c5c1c4f	0.1
IMvigor210	NetBio	LogisticRegression	SAMc1251c7bfee2	0.1
IMvigor210	NetBio	LogisticRegression	SAM6780ed436b55	0.1
IMvigor210	NetBio	LogisticRegression	SAM85f0a3ac1c45	0.1
IMvigor210	NetBio	LogisticRegression	SAM9d2494119c05	0.1
IMvigor210	NetBio	LogisticRegression	SAM9410b866974a	0.1
IMvigor210	NetBio	LogisticRegression	SAM5d989c86255e	0.1
IMvigor210	NetBio	LogisticRegression	SAM27299aed7681	0.1
IMvigor210	NetBio	LogisticRegression	SAM49d48750e294	0.1
IMvigor210	NetBio	LogisticRegression	SAMd43f8933066b	0.1
IMvigor210	NetBio	LogisticRegression	SAM7aa01fc49a80	0.1
IMvigor210	NetBio	LogisticRegression	SAM0257bbbbd388	0.1
IMvigor210	NetBio	LogisticRegression	SAMc919aebc7fdd	0.1
IMvigor210	NetBio	LogisticRegression	SAMa321770ac31c	0.1
IMvigor210	NetBio	LogisticRegression	SAM3894ac3956a5	0.1
IMvigor210	NetBio	LogisticRegression	SAM1c0ecfb3eb63	0.1
IMvigor210	NetBio	LogisticRegression	SAMbcb07ba81cee	0.1
IMvigor210	NetBio	LogisticRegression	SAM9aa6a095a9d6	0.1
IMvigor210	NetBio	LogisticRegression	SAM957378bd907f	0.1
IMvigor210	NetBio	LogisticRegression	SAMf82bbdc267c8	0.1
IMvigor210	NetBio	LogisticRegression	SAM2624229effe8	0.1
IMvigor210	NetBio	LogisticRegression	SAMd2492b2a31bb	0.1
IMvigor210	NetBio	LogisticRegression	SAM670649e105b5	0.1
IMvigor210	NetBio	LogisticRegression	SAM91c47b054ffb	0.1
IMvigor210	NetBio	LogisticRegression	SAM5fe7a81a39dd	0.1
IMvigor210	NetBio	LogisticRegression	SAM29da928587ad	0.1
IMvigor210	NetBio	LogisticRegression	SAM0a0f2bac4b20	0.1
IMvigor210	NetBio	LogisticRegression	SAM8e469834acc1	0.1
IMvigor210	NetBio	LogisticRegression	SAM12502d970c10	0.1
IMvigor210	NetBio	LogisticRegression	SAM7d7c54623618	0.1
IMvigor210	NetBio	LogisticRegression	SAM181b638b8248	0.1
IMvigor210	NetBio	LogisticRegression	SAMbfdffb97c446	0.1
IMvigor210	NetBio	LogisticRegression	SAM3b15b4c6311d	0.1
IMvigor210	NetBio	LogisticRegression	SAM1c8b086175ca	0.1
IMvigor210	NetBio	LogisticRegression	SAMeaa477a5384b	0.1
IMvigor210	NetBio	LogisticRegression	SAM1dda30f1c5be	0.1
IMvigor210	NetBio	LogisticRegression	SAM9daccafc18db	0.1
IMvigor210	NetBio	LogisticRegression	SAM2eb07dedf07f	0.1
IMvigor210	NetBio	LogisticRegression	SAM25510f300d79	0.1
IMvigor210	NetBio	LogisticRegression	SAMbda79f955628	0.1
IMvigor210	NetBio	LogisticRegression	SAM187e056d6a2a	0.1
IMvigor210	NetBio	LogisticRegression	SAMbc8dc3a7b54e	0.1
IMvigor210	NetBio	LogisticRegression	SAM7b40007f4aa4	0.1
IMvigor210	NetBio	LogisticRegression	SAM568ce160abd9	0.1
IMvigor210	NetBio	LogisticRegression	SAM14938611a2d3	0.1
IMvigor210	NetBio	LogisticRegression	SAM1a87df750b9d	0.1
IMvigor210	NetBio	LogisticRegression	SAMae02629a97f7	0.1
IMvigor210	NetBio	LogisticRegression	SAM47fc46c3d6be	0.1
IMvigor210	NetBio	LogisticRegression	SAM7829a341b9f3	0.1
IMvigor210	NetBio	LogisticRegression	SAM0f956e757453	0.1
IMvigor210	NetBio	LogisticRegression	SAMaf42c1541269	0.1
IMvigor210	NetBio	LogisticRegression	SAM09c84ec0cf34	0.1
IMvigor210	NetBio	LogisticRegression	SAM7538ad9ff524	0.1
IMvigor210	NetBio	LogisticRegression	SAMb2e4a082541a	0.1
IMvigor210	NetBio	LogisticRegression	SAM771445e92421	0.1
IMvigor210	NetBio	LogisticRegression	SAM59fda9035d1d	0.1
IMvigor210	NetBio	LogisticRegression	SAM727c0e92a2a7	0.1
IMvigor210	NetBio	LogisticRegression	SAM6f2a102a99df	0.1
IMvigor210	NetBio	LogisticRegression	SAMe56c96c51190	0.1
IMvigor210	NetBio	LogisticRegression	SAM2b672f4336c7	0.1
IMvigor210	NetBio	LogisticRegression	SAM1ab1b28d9f2b	0.1
IMvigor210	NetBio	LogisticRegression	SAM6662f5181f87	0.1
IMvigor210	NetBio	LogisticRegression	SAMe0c49ea0df5d	0.1
IMvigor210	NetBio	LogisticRegression	SAM18b9351e265a	0.1
IMvigor210	NetBio	LogisticRegression	SAM7fb7a13c096b	0.1
IMvigor210	NetBio	LogisticRegression	SAM87a8e18eb45b	0.1
IMvigor210	NetBio	LogisticRegression	SAM9725303dce0c	0.1
IMvigor210	NetBio	LogisticRegression	SAM6ff654a20f98	0.1
IMvigor210	NetBio	LogisticRegression	SAM65afda25b920	0.1
IMvigor210	NetBio	LogisticRegression	SAMef0e3d2415fd	0.1
IMvigor210	NetBio	LogisticRegression	SAM07a93a28f801	0.1
IMvigor210	NetBio	LogisticRegression	SAM94859b440b1d	0.1
IMvigor210	NetBio	LogisticRegression	SAM58e7832f4e7d	0.1
IMvigor210	NetBio	LogisticRegression	SAMc57eadb2d82b	0.1
IMvigor210	NetBio	LogisticRegression	SAM5767dd75d142	0.1
IMvigor210	NetBio	LogisticRegression	SAMaabf4afe4213	0.1
IMvigor210	NetBio	LogisticRegression	SAMcc7a42d87e9c	0.1
IMvigor210	NetBio	LogisticRegression	SAMce39dd79b441	0.1
IMvigor210	NetBio	LogisticRegression	SAM75f12d1a55fc	0.1
IMvigor210	NetBio	LogisticRegression	SAM6964a6d7b967	0.1
IMvigor210	NetBio	LogisticRegression	SAM3b1066e5801b	0.1
IMvigor210	NetBio	LogisticRegression	SAMf20b827dca51	0.1
IMvigor210	NetBio	LogisticRegression	SAM6792d6e98068	0.1
IMvigor210	NetBio	LogisticRegression	SAM31d9176e11fb	0.1
IMvigor210	NetBio	LogisticRegression	SAM5cc2d9036053	0.1
IMvigor210	NetBio	LogisticRegression	SAMb8101c538753	0.1
IMvigor210	NetBio	LogisticRegression	SAM80c6183220e6	0.1
IMvigor210	NetBio	LogisticRegression	SAM572f19794c96	0.1
IMvigor210	NetBio	LogisticRegression	SAM1abf01dd4544	0.1
IMvigor210	NetBio	LogisticRegression	SAM1f83ebd6be9b	0.1
IMvigor210	NetBio	LogisticRegression	SAM1f66db567eb5	0.1
IMvigor210	NetBio	LogisticRegression	SAM6157c8f38b72	0.1
IMvigor210	NetBio	LogisticRegression	SAMe7e4f7c076a7	0.1
IMvigor210	NetBio	LogisticRegression	SAM4caabd64e7fd	0.1
IMvigor210	NetBio	LogisticRegression	SAMc6eff056c89a	0.1
IMvigor210	NetBio	LogisticRegression	SAM5cfa1699bdb7	0.1
IMvigor210	NetBio	LogisticRegression	SAMda4d892fddc8	0.1
IMvigor210	NetBio	LogisticRegression	SAM3a1c9632ff7b	0.1
IMvigor210	NetBio	LogisticRegression	SAM8b4b8b0f9e73	0.1
IMvigor210	NetBio	LogisticRegression	SAMe3d4266775a9	0.1
IMvigor210	PD1	LogisticRegression	SAMc1b27bc16435	0.1
IMvigor210	PD1	LogisticRegression	SAMf275eb859a39	0.1
IMvigor210	PD1	LogisticRegression	SAM7f0d9cc7f001	0.1
IMvigor210	PD1	LogisticRegression	SAM4305ab968b90	0.1
IMvigor210	PD1	LogisticRegression	SAMcf018fee2acd	0.1
IMvigor210	PD1	LogisticRegression	SAMb2f1d0e54ece	0.1
IMvigor210	PD1	LogisticRegression	SAMcc4675f394a1	0.1
IMvigor210	PD1	LogisticRegression	SAM49f9b2e57aa5	0.1
IMvigor210	PD1	LogisticRegression	SAM2e7aa8fa0ab3	0.1
IMvigor210	PD1	LogisticRegression	SAMdf3e42c8672a	0.1
IMvigor210	PD1	LogisticRegression	SAMd027124354ce	0.1
IMvigor210	PD1	LogisticRegression	SAM36d87392593b	0.1
IMvigor210	PD1	LogisticRegression	SAM36a9225b0222	0.1
IMvigor210	PD1	LogisticRegression	SAMe7bf6c015192	0.1
IMvigor210	PD1	LogisticRegression	SAM6dd7ad1d797d	0.1
IMvigor210	PD1	LogisticRegression	SAMc0d625a50eb8	0.1
IMvigor210	PD1	LogisticRegression	SAM18039827e1b9	0.1
IMvigor210	PD1	LogisticRegression	SAM681e4bf7cf85	0.1
IMvigor210	PD1	LogisticRegression	SAMc692536a795a	0.1
IMvigor210	PD1	LogisticRegression	SAM9a2cf3c06fb3	0.1
IMvigor210	PD1	LogisticRegression	SAM557dde1b9f3e	0.1
IMvigor210	PD1	LogisticRegression	SAM23aa15d4a0b0	0.1
IMvigor210	PD1	LogisticRegression	SAM468a9e1dc821	0.1
IMvigor210	PD1	LogisticRegression	SAM81b71522417a	0.1
IMvigor210	PD1	LogisticRegression	SAM6cb230f208a8	0.1
IMvigor210	PD1	LogisticRegression	SAM0684af734db1	0.1
IMvigor210	PD1	LogisticRegression	SAMb963dda93cfd	0.1
IMvigor210	PD1	LogisticRegression	SAMa9ca8536d2b1	0.1
IMvigor210	PD1	LogisticRegression	SAM9fb814c22bdb	0.1
IMvigor210	PD1	LogisticRegression	SAMbcbc7957c264	0.1
IMvigor210	PD1	LogisticRegression	SAM7fb6987514a4	0.1
IMvigor210	PD1	LogisticRegression	SAM63405b04ab2d	0.1
IMvigor210	PD1	LogisticRegression	SAM18bc1078bc15	0.1
IMvigor210	PD1	LogisticRegression	SAM7d2dfba6cd84	0.1
IMvigor210	PD1	LogisticRegression	SAMd1bd63734394	0.1
IMvigor210	PD1	LogisticRegression	SAMe9ae8beb82fa	0.1
IMvigor210	PD1	LogisticRegression	SAMb0a83e5fbde9	0.1
IMvigor210	PD1	LogisticRegression	SAMba7176afe070	0.1
IMvigor210	PD1	LogisticRegression	SAMae1690469964	0.1
IMvigor210	PD1	LogisticRegression	SAMbe83eae4026e	0.1
IMvigor210	PD1	LogisticRegression	SAMe5bc41772bc9	0.1
IMvigor210	PD1	LogisticRegression	SAM23095936e611	0.1
IMvigor210	PD1	LogisticRegression	SAM7114d99032ec	0.1
IMvigor210	PD1	LogisticRegression	SAMd215b503f99a	0.1
IMvigor210	PD1	LogisticRegression	SAMdb3f50c9129c	0.1
IMvigor210	PD1	LogisticRegression	SAMbf1a3ae828e6	0.1
IMvigor210	PD1	LogisticRegression	SAM52e3fa3ad574	0.1
IMvigor210	PD1	LogisticRegression	SAMd4c0837b0997	0.1
IMvigor210	PD1	LogisticRegression	SAM9cafb905b36a	0.1
IMvigor210	PD1	LogisticRegression	SAM032c642382a7	0.1
IMvigor210	PD1	LogisticRegression	SAMb419a8fcbfcd	0.1
IMvigor210	PD1	LogisticRegression	SAM8884fe446d20	0.1
IMvigor210	PD1	LogisticRegression	SAM2070b416069c	0.1
IMvigor210	PD1	LogisticRegression	SAM0ce9c983b20f	0.1
IMvigor210	PD1	LogisticRegression	SAMa1e62d323e1d	0.1
IMvigor210	PD1	LogisticRegression	SAM61baf919bb01	0.1
IMvigor210	PD1	LogisticRegression	SAM97a00e0929fb	0.1
IMvigor210	PD1	LogisticRegression	SAM2f228939632f	0.1
IMvigor210	PD1	LogisticRegression	SAM9539a4f19ebc	0.1
IMvigor210	PD1	LogisticRegression	SAM36851bc8b9ae	0.1
IMvigor210	PD1	LogisticRegression	SAM297c0301e861	0.1
IMvigor210	PD1	LogisticRegression	SAM1fa6bcb7fc48	0.1
IMvigor210	PD1	LogisticRegression	SAM075e037d95bc	0.1
IMvigor210	PD1	LogisticRegression	SAM6d2ae0c39b96	0.1
IMvigor210	PD1	LogisticRegression	SAMcabb6d58ff55	0.1
IMvigor210	PD1	LogisticRegression	SAM716f54e468f4	0.1
IMvigor210	PD1	LogisticRegression	SAMeff2ce356ccb	0.1
IMvigor210	PD1	LogisticRegression	SAM110501d0eedb	0.1
IMvigor210	PD1	LogisticRegression	SAM2e9ac0b1b250	0.1
IMvigor210	PD1	LogisticRegression	SAMc0ef41aa6c8b	0.1
IMvigor210	PD1	LogisticRegression	SAMd636e3461955	0.1
IMvigor210	PD1	LogisticRegression	SAMe712352fb82a	0.1
IMvigor210	PD1	LogisticRegression	SAM30b5c6c54cf7	0.1
IMvigor210	PD1	LogisticRegression	SAMd98bac0a070f	0.1
IMvigor210	PD1	LogisticRegression	SAM8e8ef2368dfa	0.1
IMvigor210	PD1	LogisticRegression	SAM08cce2fa88f2	0.1
IMvigor210	PD1	LogisticRegression	SAMb4c7a001537d	0.1
IMvigor210	PD1	LogisticRegression	SAMfd947610629d	0.1
IMvigor210	PD1	LogisticRegression	SAM943df5cf15df	0.1
IMvigor210	PD1	LogisticRegression	SAM31f41dd0d6ca	0.1
IMvigor210	PD1	LogisticRegression	SAMb3c02294aba7	0.1
IMvigor210	PD1	LogisticRegression	SAM39eb94fa504d	0.1
IMvigor210	PD1	LogisticRegression	SAM62fb1388c871	0.1
IMvigor210	PD1	LogisticRegression	SAMc0da5d48686d	0.1
IMvigor210	PD1	LogisticRegression	SAMe7bcab05402e	0.1
IMvigor210	PD1	LogisticRegression	SAM2570ff4aae6e	0.1
IMvigor210	PD1	LogisticRegression	SAM2dc3f04e45e9	0.1
IMvigor210	PD1	LogisticRegression	SAM4501e41e4751	0.1
IMvigor210	PD1	LogisticRegression	SAM5b57e47fdcb3	0.1
IMvigor210	PD1	LogisticRegression	SAMae4da274eded	0.1
IMvigor210	PD1	LogisticRegression	SAMd35318127278	0.1
IMvigor210	PD1	LogisticRegression	SAMa913c6139ec8	0.1
IMvigor210	PD1	LogisticRegression	SAM75142fcab9df	0.1
IMvigor210	PD1	LogisticRegression	SAMd697ba701077	0.1
IMvigor210	PD1	LogisticRegression	SAM166a419a4e5a	0.1
IMvigor210	PD1	LogisticRegression	SAM025b45c27e05	0.1
IMvigor210	PD1	LogisticRegression	SAMe07c4560772d	0.1
IMvigor210	PD1	LogisticRegression	SAM560f23d6a3ad	0.1
IMvigor210	PD1	LogisticRegression	SAM52500cabdd36	0.1
IMvigor210	PD1	LogisticRegression	SAM14df63a65411	0.1
IMvigor210	PD1	LogisticRegression	SAMf3a9bce50099	0.1
IMvigor210	PD1	LogisticRegression	SAMffa5c7cad0e5	0.1
IMvigor210	PD1	LogisticRegression	SAMdab9ca8fb5de	0.1
[truncated: 4,085 more rows]

## Sheet: Figure 2 Predicted proba
Figure 2. Predicted response and predicted probability using l2 regularized logistic regression (LOOCV)
study	test_type	ML	sample	predicted_response	predicted_proba
Gide	GeneBio	LogisticRegression	ERR2208887	0	0.379423
Gide	GeneBio	LogisticRegression	ERR2208888	0	0.130566
Gide	GeneBio	LogisticRegression	ERR2208889	0	0.164492
Gide	GeneBio	LogisticRegression	ERR2208890	1	0.646224
Gide	GeneBio	LogisticRegression	ERR2208891	1	0.865793
Gide	GeneBio	LogisticRegression	ERR2208892	1	0.888942
Gide	GeneBio	LogisticRegression	ERR2208893	0	0.143716
Gide	GeneBio	LogisticRegression	ERR2208894	0	0.180109
Gide	GeneBio	LogisticRegression	ERR2208895	0	0.157707
Gide	GeneBio	LogisticRegression	ERR2208896	1	0.77991
Gide	GeneBio	LogisticRegression	ERR2208897	0	0.448536
Gide	GeneBio	LogisticRegression	ERR2208898	0	0.148447
Gide	GeneBio	LogisticRegression	ERR2208899	1	0.643212
Gide	GeneBio	LogisticRegression	ERR2208900	1	0.789716
Gide	GeneBio	LogisticRegression	ERR2208901	0	0.286326
Gide	GeneBio	LogisticRegression	ERR2208902	1	0.612134
Gide	GeneBio	LogisticRegression	ERR2208903	0	0.334407
Gide	GeneBio	LogisticRegression	ERR2208904	1	0.505196
Gide	GeneBio	LogisticRegression	ERR2208905	1	0.871248
Gide	GeneBio	LogisticRegression	ERR2208906	1	0.800563
Gide	GeneBio	LogisticRegression	ERR2208907	1	0.684404
Gide	GeneBio	LogisticRegression	ERR2208908	1	0.906934
Gide	GeneBio	LogisticRegression	ERR2208909	0	0.181676
Gide	GeneBio	LogisticRegression	ERR2208910	0	0.300902
Gide	GeneBio	LogisticRegression	ERR2208911	0	0.473544
Gide	GeneBio	LogisticRegression	ERR2208912	0	0.459056
Gide	GeneBio	LogisticRegression	ERR2208913	1	0.924088
Gide	GeneBio	LogisticRegression	ERR2208914	1	0.759177
Gide	GeneBio	LogisticRegression	ERR2208915	1	0.854439
Gide	GeneBio	LogisticRegression	ERR2208916	0	0.322093
Gide	GeneBio	LogisticRegression	ERR2208918	1	0.730571
Gide	GeneBio	LogisticRegression	ERR2208919	0	0.283425
Gide	GeneBio	LogisticRegression	ERR2208920	1	0.569816
Gide	GeneBio	LogisticRegression	ERR2208921	1	0.905114
Gide	GeneBio	LogisticRegression	ERR2208922	0	0.294188
Gide	GeneBio	LogisticRegression	ERR2208923	1	0.889667
Gide	GeneBio	LogisticRegression	ERR2208924	0	0.145276
Gide	GeneBio	LogisticRegression	ERR2208926	0	0.138648
Gide	GeneBio	LogisticRegression	ERR2208927	0	0.291095
Gide	GeneBio	LogisticRegression	ERR2208928	1	0.588132
Gide	GeneBio	LogisticRegression	ERR2208929	0	0.224782
Gide	GeneBio	LogisticRegression	ERR2208930	0	0.417549
Gide	GeneBio	LogisticRegression	ERR2208931	0	0.361061
Gide	GeneBio	LogisticRegression	ERR2208932	0	0.308691
Gide	GeneBio	LogisticRegression	ERR2208933	0	0.328957
Gide	GeneBio	LogisticRegression	ERR2208934	0	0.259828
Gide	GeneBio	LogisticRegression	ERR2208935	1	0.677324
Gide	GeneBio	LogisticRegression	ERR2208936	0	0.251884
Gide	GeneBio	LogisticRegression	ERR2208937	1	0.756045
Gide	GeneBio	LogisticRegression	ERR2208938	1	0.610076
Gide	GeneBio	LogisticRegression	ERR2208939	0	0.365581
Gide	GeneBio	LogisticRegression	ERR2208940	0	0.270127
Gide	GeneBio	LogisticRegression	ERR2208941	1	0.540278
Gide	GeneBio	LogisticRegression	ERR2208942	0	0.33238
Gide	GeneBio	LogisticRegression	ERR2208943	0	0.497939
Gide	GeneBio	LogisticRegression	ERR2208944	1	0.82019
Gide	GeneBio	LogisticRegression	ERR2208945	1	0.57934
Gide	GeneBio	LogisticRegression	ERR2208946	0	0.334891
Gide	GeneBio	LogisticRegression	ERR2208947	0	0.431722
Gide	GeneBio	LogisticRegression	ERR2208948	0	0.107714
Gide	GeneBio	LogisticRegression	ERR2208949	0	0.21466
Gide	GeneBio	LogisticRegression	ERR2208951	1	0.556122
Gide	GeneBio	LogisticRegression	ERR2208952	1	0.866943
Gide	GeneBio	LogisticRegression	ERR2208953	1	0.546727
Gide	GeneBio	LogisticRegression	ERR2208954	1	0.892945
Gide	GeneBio	LogisticRegression	ERR2208956	1	0.510971
Gide	GeneBio	LogisticRegression	ERR2208957	1	0.889904
Gide	GeneBio	LogisticRegression	ERR2208958	0	0.497928
Gide	GeneBio	LogisticRegression	ERR2208959	0	0.494917
Gide	GeneBio	LogisticRegression	ERR2208960	1	0.718721
Gide	GeneBio	LogisticRegression	ERR2208961	1	0.847771
Gide	GeneBio	LogisticRegression	ERR2208962	1	0.683085
Gide	GeneBio	LogisticRegression	ERR2208963	1	0.727623
Gide	GeneBio	LogisticRegression	ERR2208964	1	0.788739
Gide	GeneBio	LogisticRegression	ERR2208965	1	0.960613
Gide	GeneBio	LogisticRegression	ERR2208966	1	0.869729
Gide	GeneBio	LogisticRegression	ERR2208967	0	0.407099
Gide	GeneBio	LogisticRegression	ERR2208968	0	0.227725
Gide	GeneBio	LogisticRegression	ERR2208969	1	0.704633
Gide	GeneBio	LogisticRegression	ERR2208970	1	0.592144
Gide	GeneBio	LogisticRegression	ERR2208971	1	0.868812
Gide	GeneBio	LogisticRegression	ERR2208972	1	0.620048
Gide	GeneBio	LogisticRegression	ERR2208973	1	0.674012
Gide	GeneBio	LogisticRegression	ERR2208974	1	0.725673
Gide	GeneBio	LogisticRegression	ERR2208975	0	0.0894962
Gide	GeneBio	LogisticRegression	ERR2208977	1	0.547583
Gide	GeneBio	LogisticRegression	ERR3262561	0	0.23866
Gide	GeneBio	LogisticRegression	ERR3262562	0	0.281332
Gide	GeneBio	LogisticRegression	ERR3262563	0	0.441028
Gide	GeneBio	LogisticRegression	ERR3262564	1	0.643131
Gide	GeneBio	LogisticRegression	ERR3262565	0	0.0384242
Gide	PD-L1	LogisticRegression	ERR2208887	0	0.353983
Gide	PD-L1	LogisticRegression	ERR2208888	0	0.188272
Gide	PD-L1	LogisticRegression	ERR2208889	0	0.405337
Gide	PD-L1	LogisticRegression	ERR2208890	0	0.481045
Gide	PD-L1	LogisticRegression	ERR2208891	1	0.680773
Gide	PD-L1	LogisticRegression	ERR2208892	1	0.755931
Gide	PD-L1	LogisticRegression	ERR2208893	0	0.332791
Gide	PD-L1	LogisticRegression	ERR2208894	0	0.301805
Gide	PD-L1	LogisticRegression	ERR2208895	0	0.262631
Gide	PD-L1	LogisticRegression	ERR2208896	1	0.684521
Gide	PD-L1	LogisticRegression	ERR2208897	1	0.537827
Gide	PD-L1	LogisticRegression	ERR2208898	0	0.219802
Gide	PD-L1	LogisticRegression	ERR2208899	0	0.469685
Gide	PD-L1	LogisticRegression	ERR2208900	1	0.640471
Gide	PD-L1	LogisticRegression	ERR2208901	0	0.272594
Gide	PD-L1	LogisticRegression	ERR2208902	1	0.557488
Gide	PD-L1	LogisticRegression	ERR2208903	0	0.293389
Gide	PD-L1	LogisticRegression	ERR2208904	0	0.361434
Gide	PD-L1	LogisticRegression	ERR2208905	1	0.777971
Gide	PD-L1	LogisticRegression	ERR2208906	1	0.666807
Gide	PD-L1	LogisticRegression	ERR2208907	1	0.603685
Gide	PD-L1	LogisticRegression	ERR2208908	1	0.80459
Gide	PD-L1	LogisticRegression	ERR2208909	0	0.484394
Gide	PD-L1	LogisticRegression	ERR2208910	0	0.308429
Gide	PD-L1	LogisticRegression	ERR2208911	0	0.473
Gide	PD-L1	LogisticRegression	ERR2208912	1	0.529371
Gide	PD-L1	LogisticRegression	ERR2208913	1	0.736639
Gide	PD-L1	LogisticRegression	ERR2208914	1	0.660044
Gide	PD-L1	LogisticRegression	ERR2208915	1	0.7192
Gide	PD-L1	LogisticRegression	ERR2208916	0	0.432063
Gide	PD-L1	LogisticRegression	ERR2208918	1	0.646887
Gide	PD-L1	LogisticRegression	ERR2208919	0	0.29997
Gide	PD-L1	LogisticRegression	ERR2208920	0	0.419936
Gide	PD-L1	LogisticRegression	ERR2208921	1	0.868714
Gide	PD-L1	LogisticRegression	ERR2208922	0	0.368348
Gide	PD-L1	LogisticRegression	ERR2208923	1	0.84089
Gide	PD-L1	LogisticRegression	ERR2208924	0	0.167433
Gide	PD-L1	LogisticRegression	ERR2208926	0	0.244631
Gide	PD-L1	LogisticRegression	ERR2208927	0	0.411399
Gide	PD-L1	LogisticRegression	ERR2208928	1	0.578733
Gide	PD-L1	LogisticRegression	ERR2208929	0	0.417404
Gide	PD-L1	LogisticRegression	ERR2208930	0	0.458264
Gide	PD-L1	LogisticRegression	ERR2208931	0	0.340015
Gide	PD-L1	LogisticRegression	ERR2208932	0	0.440961
Gide	PD-L1	LogisticRegression	ERR2208933	0	0.38675
Gide	PD-L1	LogisticRegression	ERR2208934	0	0.380398
Gide	PD-L1	LogisticRegression	ERR2208935	0	0.452523
Gide	PD-L1	LogisticRegression	ERR2208936	0	0.25557
Gide	PD-L1	LogisticRegression	ERR2208937	0	0.446757
Gide	PD-L1	LogisticRegression	ERR2208938	1	0.584737
Gide	PD-L1	LogisticRegression	ERR2208939	1	0.566864
Gide	PD-L1	LogisticRegression	ERR2208940	0	0.360758
Gide	PD-L1	LogisticRegression	ERR2208941	1	0.526392
Gide	PD-L1	LogisticRegression	ERR2208942	1	0.503689
Gide	PD-L1	LogisticRegression	ERR2208943	1	0.590793
Gide	PD-L1	LogisticRegression	ERR2208944	1	0.68801
Gide	PD-L1	LogisticRegression	ERR2208945	0	0.495704
Gide	PD-L1	LogisticRegression	ERR2208946	0	0.388386
Gide	PD-L1	LogisticRegression	ERR2208947	1	0.555155
Gide	PD-L1	LogisticRegression	ERR2208948	0	0.347073
Gide	PD-L1	LogisticRegression	ERR2208949	0	0.325382
Gide	PD-L1	LogisticRegression	ERR2208951	1	0.512564
Gide	PD-L1	LogisticRegression	ERR2208952	1	0.790522
Gide	PD-L1	LogisticRegression	ERR2208953	1	0.568847
Gide	PD-L1	LogisticRegression	ERR2208954	1	0.74601
Gide	PD-L1	LogisticRegression	ERR2208956	1	0.546207
Gide	PD-L1	LogisticRegression	ERR2208957	1	0.766526
Gide	PD-L1	LogisticRegression	ERR2208958	1	0.621756
Gide	PD-L1	LogisticRegression	ERR2208959	0	0.461495
Gide	PD-L1	LogisticRegression	ERR2208960	1	0.609648
Gide	PD-L1	LogisticRegression	ERR2208961	1	0.61567
Gide	PD-L1	LogisticRegression	ERR2208962	1	0.597774
Gide	PD-L1	LogisticRegression	ERR2208963	1	0.695443
Gide	PD-L1	LogisticRegression	ERR2208964	1	0.703099
Gide	PD-L1	LogisticRegression	ERR2208965	1	0.820888
Gide	PD-L1	LogisticRegression	ERR2208966	1	0.711005
Gide	PD-L1	LogisticRegression	ERR2208967	1	0.506954
Gide	PD-L1	LogisticRegression	ERR2208968	0	0.399212
Gide	PD-L1	LogisticRegression	ERR2208969	1	0.727726
Gide	PD-L1	LogisticRegression	ERR2208970	1	0.627914
Gide	PD-L1	LogisticRegression	ERR2208971	1	0.634149
Gide	PD-L1	LogisticRegression	ERR2208972	1	0.591911
Gide	PD-L1	LogisticRegression	ERR2208973	1	0.543576
Gide	PD-L1	LogisticRegression	ERR2208974	1	0.6625
Gide	PD-L1	LogisticRegression	ERR2208975	0	0.205211
Gide	PD-L1	LogisticRegression	ERR2208977	1	0.5207
Gide	PD-L1	LogisticRegression	ERR3262561	0	0.265801
Gide	PD-L1	LogisticRegression	ERR3262562	0	0.216159
Gide	PD-L1	LogisticRegression	ERR3262563	0	0.492371
Gide	PD-L1	LogisticRegression	ERR3262564	0	0.429266
Gide	PD-L1	LogisticRegression	ERR3262565	0	0.138346
Gide	PD1	LogisticRegression	ERR2208887	1	0.519783
Gide	PD1	LogisticRegression	ERR2208888	0	0.371876
Gide	PD1	LogisticRegression	ERR2208889	0	0.196599
Gide	PD1	LogisticRegression	ERR2208890	1	0.663868
Gide	PD1	LogisticRegression	ERR2208891	1	0.770452
Gide	PD1	LogisticRegression	ERR2208892	1	0.738949
Gide	PD1	LogisticRegression	ERR2208893	0	0.227833
Gide	PD1	LogisticRegression	ERR2208894	0	0.31609
Gide	PD1	LogisticRegression	ERR2208895	0	0.329772
Gide	PD1	LogisticRegression	ERR2208896	1	0.623922
Gide	PD1	LogisticRegression	ERR2208897	0	0.396641
Gide	PD1	LogisticRegression	ERR2208898	0	0.358871
Gide	PD1	LogisticRegression	ERR2208899	1	0.650054
Gide	PD1	LogisticRegression	ERR2208900	1	0.696895
Gide	PD1	LogisticRegression	ERR2208901	0	0.473764
Gide	PD1	LogisticRegression	ERR2208902	1	0.560947
Gide	PD1	LogisticRegression	ERR2208903	1	0.503386
Gide	PD1	LogisticRegression	ERR2208904	1	0.668223
Gide	PD1	LogisticRegression	ERR2208905	1	0.675105
Gide	PD1	LogisticRegression	ERR2208906	1	0.682162
Gide	PD1	LogisticRegression	ERR2208907	1	0.594466
Gide	PD1	LogisticRegression	ERR2208908	1	0.721
Gide	PD1	LogisticRegression	ERR2208909	0	0.193484
Gide	PD1	LogisticRegression	ERR2208910	0	0.457024
Gide	PD1	LogisticRegression	ERR2208911	0	0.484782
Gide	PD1	LogisticRegression	ERR2208912	0	0.422414
Gide	PD1	LogisticRegression	ERR2208913	1	0.833084
Gide	PD1	LogisticRegression	ERR2208914	1	0.629747
Gide	PD1	LogisticRegression	ERR2208915	1	0.712646
Gide	PD1	LogisticRegression	ERR2208916	0	0.378974
Gide	PD1	LogisticRegression	ERR2208918	1	0.605975
Gide	PD1	LogisticRegression	ERR2208919	0	0.490258
Gide	PD1	LogisticRegression	ERR2208920	1	0.661499
Gide	PD1	LogisticRegression	ERR2208921	1	0.611814
Gide	PD1	LogisticRegression	ERR2208922	0	0.404304
Gide	PD1	LogisticRegression	ERR2208923	1	0.555463
Gide	PD1	LogisticRegression	ERR2208924	0	0.437297
Gide	PD1	LogisticRegression	ERR2208926	0	0.308191
Gide	PD1	LogisticRegression	ERR2208927	0	0.352175
Gide	PD1	LogisticRegression	ERR2208928	0	0.497932
Gide	PD1	LogisticRegression	ERR2208929	0	0.263016
Gide	PD1	LogisticRegression	ERR2208930	0	0.448508
Gide	PD1	LogisticRegression	ERR2208931	1	0.514309
Gide	PD1	LogisticRegression	ERR2208932	0	0.331125
Gide	PD1	LogisticRegression	ERR2208933	0	0.420191
Gide	PD1	LogisticRegression	ERR2208934	0	0.34533
Gide	PD1	LogisticRegression	ERR2208935	1	0.581569
Gide	PD1	LogisticRegression	ERR2208936	0	0.431638
Gide	PD1	LogisticRegression	ERR2208937	1	0.804929
Gide	PD1	LogisticRegression	ERR2208938	1	0.541841
Gide	PD1	LogisticRegression	ERR2208939	0	0.273039
Gide	PD1	LogisticRegression	ERR2208940	0	0.291439
Gide	PD1	LogisticRegression	ERR2208941	1	0.508844
Gide	PD1	LogisticRegression	ERR2208942	0	0.29999
Gide	PD1	LogisticRegression	ERR2208943	0	0.390582
Gide	PD1	LogisticRegression	ERR2208944	1	0.689418
Gide	PD1	LogisticRegression	ERR2208945	1	0.588786
Gide	PD1	LogisticRegression	ERR2208946	0	0.439944
Gide	PD1	LogisticRegression	ERR2208947	0	0.365434
Gide	PD1	LogisticRegression	ERR2208948	0	0.14659
Gide	PD1	LogisticRegression	ERR2208949	0	0.282481
Gide	PD1	LogisticRegression	ERR2208951	1	0.54455
Gide	PD1	LogisticRegression	ERR2208952	1	0.648461
Gide	PD1	LogisticRegression	ERR2208953	0	0.468216
Gide	PD1	LogisticRegression	ERR2208954	1	0.759151
Gide	PD1	LogisticRegression	ERR2208956	0	0.451374
Gide	PD1	LogisticRegression	ERR2208957	1	0.729744
Gide	PD1	LogisticRegression	ERR2208958	0	0.37238
Gide	PD1	LogisticRegression	ERR2208959	1	0.533688
Gide	PD1	LogisticRegression	ERR2208960	1	0.635887
Gide	PD1	LogisticRegression	ERR2208961	1	0.796837
Gide	PD1	LogisticRegression	ERR2208962	1	0.600194
Gide	PD1	LogisticRegression	ERR2208963	1	0.549999
Gide	PD1	LogisticRegression	ERR2208964	1	0.623694
Gide	PD1	LogisticRegression	ERR2208965	1	0.861126
Gide	PD1	LogisticRegression	ERR2208966	1	0.74871
Gide	PD1	LogisticRegression	ERR2208967	0	0.398112
Gide	PD1	LogisticRegression	ERR2208968	0	0.240645
Gide	PD1	LogisticRegression	ERR2208969	0	0.479285
Gide	PD1	LogisticRegression	ERR2208970	0	0.462637
Gide	PD1	LogisticRegression	ERR2208971	1	0.81307
Gide	PD1	LogisticRegression	ERR2208972	1	0.566454
Gide	PD1	LogisticRegression	ERR2208973	1	0.587421
Gide	PD1	LogisticRegression	ERR2208974	1	0.57577
Gide	PD1	LogisticRegression	ERR2208975	0	0.252281
Gide	PD1	LogisticRegression	ERR2208977	1	0.525271
Gide	PD1	LogisticRegression	ERR3262561	0	0.414394
Gide	PD1	LogisticRegression	ERR3262562	1	0.528269
Gide	PD1	LogisticRegression	ERR3262563	0	0.323724
Gide	PD1	LogisticRegression	ERR3262564	1	0.71819
Gide	PD1	LogisticRegression	ERR3262565	0	0.175819
Gide	CTLA4	LogisticRegression	ERR2208887	0	0.434389
Gide	CTLA4	LogisticRegression	ERR2208888	0	0.294468
Gide	CTLA4	LogisticRegression	ERR2208889	0	0.259832
Gide	CTLA4	LogisticRegression	ERR2208890	0	0.461709
Gide	CTLA4	LogisticRegression	ERR2208891	1	0.641637
Gide	CTLA4	LogisticRegression	ERR2208892	1	0.666552
Gide	CTLA4	LogisticRegression	ERR2208893	0	0.312477
Gide	CTLA4	LogisticRegression	ERR2208894	0	0.400302
Gide	CTLA4	LogisticRegression	ERR2208895	0	0.383954
Gide	CTLA4	LogisticRegression	ERR2208896	1	0.621148
Gide	CTLA4	LogisticRegression	ERR2208897	1	0.505774
Gide	CTLA4	LogisticRegression	ERR2208898	0	0.457232
Gide	CTLA4	LogisticRegression	ERR2208899	1	0.713041
Gide	CTLA4	LogisticRegression	ERR2208900	0	0.495547
Gide	CTLA4	LogisticRegression	ERR2208901	0	0.353055
Gide	CTLA4	LogisticRegression	ERR2208902	0	0.486737
Gide	CTLA4	LogisticRegression	ERR2208903	1	0.545987
Gide	CTLA4	LogisticRegression	ERR2208904	0	0.445807
Gide	CTLA4	LogisticRegression	ERR2208905	1	0.635886
Gide	CTLA4	LogisticRegression	ERR2208906	1	0.584618
Gide	CTLA4	LogisticRegression	ERR2208907	1	0.575252
Gide	CTLA4	LogisticRegression	ERR2208908	1	0.748062
Gide	CTLA4	LogisticRegression	ERR2208909	0	0.378118
Gide	CTLA4	LogisticRegression	ERR2208910	0	0.346258
Gide	CTLA4	LogisticRegression	ERR2208911	1	0.589381
Gide	CTLA4	LogisticRegression	ERR2208912	1	0.530494
Gide	CTLA4	LogisticRegression	ERR2208913	1	0.810351
Gide	CTLA4	LogisticRegression	ERR2208914	1	0.624821
Gide	CTLA4	LogisticRegression	ERR2208915	1	0.68057
Gide	CTLA4	LogisticRegression	ERR2208916	0	0.331831
Gide	CTLA4	LogisticRegression	ERR2208918	1	0.57064
Gide	CTLA4	LogisticRegression	ERR2208919	0	0.324122
Gide	CTLA4	LogisticRegression	ERR2208920	0	0.499931
Gide	CTLA4	LogisticRegression	ERR2208921	1	0.539269
Gide	CTLA4	LogisticRegression	ERR2208922	0	0.42148
Gide	CTLA4	LogisticRegression	ERR2208923	1	0.566068
Gide	CTLA4	LogisticRegression	ERR2208924	0	0.303819
Gide	CTLA4	LogisticRegression	ERR2208926	0	0.443633
Gide	CTLA4	LogisticRegression	ERR2208927	0	0.378959
Gide	CTLA4	LogisticRegression	ERR2208928	1	0.626881
Gide	CTLA4	LogisticRegression	ERR2208929	0	0.452729
Gide	CTLA4	LogisticRegression	ERR2208930	1	0.514585
Gide	CTLA4	LogisticRegression	ERR2208931	0	0.41531
Gide	CTLA4	LogisticRegression	ERR2208932	0	0.420167
Gide	CTLA4	LogisticRegression	ERR2208933	0	0.367514
Gide	CTLA4	LogisticRegression	ERR2208934	0	0.429701
Gide	CTLA4	LogisticRegression	ERR2208935	0	0.284236
Gide	CTLA4	LogisticRegression	ERR2208936	1	0.550586
Gide	CTLA4	LogisticRegression	ERR2208937	1	0.584083
Gide	CTLA4	LogisticRegression	ERR2208938	0	0.483826
Gide	CTLA4	LogisticRegression	ERR2208939	0	0.439032
Gide	CTLA4	LogisticRegression	ERR2208940	0	0.47502
Gide	CTLA4	LogisticRegression	ERR2208941	1	0.555223
Gide	CTLA4	LogisticRegression	ERR2208942	0	0.410385
Gide	CTLA4	LogisticRegression	ERR2208943	0	0.470599
Gide	CTLA4	LogisticRegression	ERR2208944	1	0.60406
Gide	CTLA4	LogisticRegression	ERR2208945	1	0.561532
Gide	CTLA4	LogisticRegression	ERR2208946	0	0.339195
Gide	CTLA4	LogisticRegression	ERR2208947	0	0.395128
Gide	CTLA4	LogisticRegression	ERR2208948	0	0.2444
Gide	CTLA4	LogisticRegression	ERR2208949	0	0.328209
Gide	CTLA4	LogisticRegression	ERR2208951	1	0.521757
Gide	CTLA4	LogisticRegression	ERR2208952	1	0.688123
Gide	CTLA4	LogisticRegression	ERR2208953	1	0.630286
Gide	CTLA4	LogisticRegression	ERR2208954	1	0.599095
Gide	CTLA4	LogisticRegression	ERR2208956	1	0.609106
Gide	CTLA4	LogisticRegression	ERR2208957	1	0.782416
Gide	CTLA4	LogisticRegression	ERR2208958	0	0.477852
Gide	CTLA4	LogisticRegression	ERR2208959	0	0.464334
Gide	CTLA4	LogisticRegression	ERR2208960	1	0.713919
Gide	CTLA4	LogisticRegression	ERR2208961	1	0.659986
Gide	CTLA4	LogisticRegression	ERR2208962	1	0.526122
Gide	CTLA4	LogisticRegression	ERR2208963	1	0.704685
Gide	CTLA4	LogisticRegression	ERR2208964	1	0.594204
Gide	CTLA4	LogisticRegression	ERR2208965	1	0.763235
Gide	CTLA4	LogisticRegression	ERR2208966	1	0.653663
Gide	CTLA4	LogisticRegression	ERR2208967	0	0.365966
Gide	CTLA4	LogisticRegression	ERR2208968	0	0.320574
Gide	CTLA4	LogisticRegression	ERR2208969	1	0.508672
Gide	CTLA4	LogisticRegression	ERR2208970	0	0.491149
Gide	CTLA4	LogisticRegression	ERR2208971	1	0.647555
Gide	CTLA4	LogisticRegression	ERR2208972	1	0.724016
Gide	CTLA4	LogisticRegression	ERR2208973	1	0.758247
Gide	CTLA4	LogisticRegression	ERR2208974	1	0.559903
Gide	CTLA4	LogisticRegression	ERR2208975	0	0.224865
Gide	CTLA4	LogisticRegression	ERR2208977	1	0.53689
Gide	CTLA4	LogisticRegression	ERR3262561	0	0.272842
Gide	CTLA4	LogisticRegression	ERR3262562	0	0.400666
Gide	CTLA4	LogisticRegression	ERR3262563	1	0.687094
Gide	CTLA4	LogisticRegression	ERR3262564	1	0.519008
Gide	CTLA4	LogisticRegression	ERR3262565	0	0.196336
Gide	CD8T	LogisticRegression	ERR2208887	0	0.324195
Gide	CD8T	LogisticRegression	ERR2208888	0	0.0782939
Gide	CD8T	LogisticRegression	ERR2208889	0	0.2224
Gide	CD8T	LogisticRegression	ERR2208890	1	0.673712
Gide	CD8T	LogisticRegression	ERR2208891	1	0.970638
Gide	CD8T	LogisticRegression	ERR2208892	1	0.939505
Gide	CD8T	LogisticRegression	ERR2208893	0	0.245544
Gide	CD8T	LogisticRegression	ERR2208894	0	0.299461
Gide	CD8T	LogisticRegression	ERR2208895	0	0.187942
Gide	CD8T	LogisticRegression	ERR2208896	1	0.778176
Gide	CD8T	LogisticRegression	ERR2208897	1	0.541945
Gide	CD8T	LogisticRegression	ERR2208898	0	0.244497
Gide	CD8T	LogisticRegression	ERR2208899	1	0.646665
Gide	CD8T	LogisticRegression	ERR2208900	1	0.694424
Gide	CD8T	LogisticRegression	ERR2208901	0	0.148177
Gide	CD8T	LogisticRegression	ERR2208902	1	0.61971
Gide	CD8T	LogisticRegression	ERR2208903	0	0.237525
Gide	CD8T	LogisticRegression	ERR2208904	1	0.650421
Gide	CD8T	LogisticRegression	ERR2208905	1	0.857301
Gide	CD8T	LogisticRegression	ERR2208906	1	0.821628
Gide	CD8T	LogisticRegression	ERR2208907	1	0.678972
Gide	CD8T	LogisticRegression	ERR2208908	1	0.854966
Gide	CD8T	LogisticRegression	ERR2208909	0	0.360225
Gide	CD8T	LogisticRegression	ERR2208910	0	0.40034
Gide	CD8T	LogisticRegression	ERR2208911	0	0.485556
Gide	CD8T	LogisticRegression	ERR2208912	0	0.424329
Gide	CD8T	LogisticRegression	ERR2208913	1	0.935411
Gide	CD8T	LogisticRegression	ERR2208914	1	0.791014
Gide	CD8T	LogisticRegression	ERR2208915	1	0.854349
Gide	CD8T	LogisticRegression	ERR2208916	0	0.366702
Gide	CD8T	LogisticRegression	ERR2208918	1	0.729966
Gide	CD8T	LogisticRegression	ERR2208919	0	0.272929
Gide	CD8T	LogisticRegression	ERR2208920	1	0.57431
Gide	CD8T	LogisticRegression	ERR2208921	1	0.794409
Gide	CD8T	LogisticRegression	ERR2208922	0	0.434774
Gide	CD8T	LogisticRegression	ERR2208923	1	0.685681
Gide	CD8T	LogisticRegression	ERR2208924	0	0.361734
Gide	CD8T	LogisticRegression	ERR2208926	0	0.244847
Gide	CD8T	LogisticRegression	ERR2208927	0	0.215594
Gide	CD8T	LogisticRegression	ERR2208928	1	0.582617
Gide	CD8T	LogisticRegression	ERR2208929	0	0.279409
Gide	CD8T	LogisticRegression	ERR2208930	0	0.444509
Gide	CD8T	LogisticRegression	ERR2208931	0	0.324508
Gide	CD8T	LogisticRegression	ERR2208932	0	0.243813
Gide	CD8T	LogisticRegression	ERR2208933	0	0.261322
Gide	CD8T	LogisticRegression	ERR2208934	0	0.115451
Gide	CD8T	LogisticRegression	ERR2208935	0	0.366066
Gide	CD8T	LogisticRegression	ERR2208936	0	0.169904
Gide	CD8T	LogisticRegression	ERR2208937	1	0.760573
Gide	CD8T	LogisticRegression	ERR2208938	1	0.582838
Gide	CD8T	LogisticRegression	ERR2208939	0	0.345623
Gide	CD8T	LogisticRegression	ERR2208940	0	0.136271
Gide	CD8T	LogisticRegression	ERR2208941	1	0.558743
Gide	CD8T	LogisticRegression	ERR2208942	0	0.252399
Gide	CD8T	LogisticRegression	ERR2208943	0	0.434122
Gide	CD8T	LogisticRegression	ERR2208944	1	0.867969
Gide	CD8T	LogisticRegression	ERR2208945	1	0.664394
Gide	CD8T	LogisticRegression	ERR2208946	0	0.127744
Gide	CD8T	LogisticRegression	ERR2208947	0	0.429728
Gide	CD8T	LogisticRegression	ERR2208948	0	0.0723269
Gide	CD8T	LogisticRegression	ERR2208949	0	0.136615
Gide	CD8T	LogisticRegression	ERR2208951	1	0.557861
Gide	CD8T	LogisticRegression	ERR2208952	1	0.736053
Gide	CD8T	LogisticRegression	ERR2208953	0	0.493743
Gide	CD8T	LogisticRegression	ERR2208954	1	0.810378
Gide	CD8T	LogisticRegression	ERR2208956	1	0.69521
Gide	CD8T	LogisticRegression	ERR2208957	1	0.914207
Gide	CD8T	LogisticRegression	ERR2208958	0	0.493618
Gide	CD8T	LogisticRegression	ERR2208959	0	0.447771
Gide	CD8T	LogisticRegression	ERR2208960	1	0.831379
Gide	CD8T	LogisticRegression	ERR2208961	1	0.888345
Gide	CD8T	LogisticRegression	ERR2208962	1	0.655079
Gide	CD8T	LogisticRegression	ERR2208963	1	0.802581
Gide	CD8T	LogisticRegression	ERR2208964	1	0.714633
Gide	CD8T	LogisticRegression	ERR2208965	1	0.955007
Gide	CD8T	LogisticRegression	ERR2208966	1	0.881723
Gide	CD8T	LogisticRegression	ERR2208967	0	0.49088
Gide	CD8T	LogisticRegression	ERR2208968	0	0.238548
Gide	CD8T	LogisticRegression	ERR2208969	1	0.623568
Gide	CD8T	LogisticRegression	ERR2208970	1	0.574836
Gide	CD8T	LogisticRegression	ERR2208971	1	0.798798
Gide	CD8T	LogisticRegression	ERR2208972	1	0.577819
Gide	CD8T	LogisticRegression	ERR2208973	1	0.655922
Gide	CD8T	LogisticRegression	ERR2208974	1	0.828587
Gide	CD8T	LogisticRegression	ERR2208975	0	0.110197
Gide	CD8T	LogisticRegression	ERR2208977	0	0.475443
Gide	CD8T	LogisticRegression	ERR3262561	0	0.14917
Gide	CD8T	LogisticRegression	ERR3262562	0	0.412818
Gide	CD8T	LogisticRegression	ERR3262563	0	0.244286
Gide	CD8T	LogisticRegression	ERR3262564	1	0.729474
Gide	CD8T	LogisticRegression	ERR3262565	0	0.0465684
Gide	CAF	LogisticRegression	ERR2208887	1	0.57086
Gide	CAF	LogisticRegression	ERR2208888	0	0.497848
Gide	CAF	LogisticRegression	ERR2208889	0	0.456863
Gide	CAF	LogisticRegression	ERR2208890	0	0.382621
Gide	CAF	LogisticRegression	ERR2208891	1	0.663813
Gide	CAF	LogisticRegression	ERR2208892	1	0.551423
Gide	CAF	LogisticRegression	ERR2208893	1	0.593759
Gide	CAF	LogisticRegression	ERR2208894	1	0.621507
Gide	CAF	LogisticRegression	ERR2208895	0	0.392281
Gide	CAF	LogisticRegression	ERR2208896	1	0.663486
Gide	CAF	LogisticRegression	ERR2208897	1	0.509046
Gide	CAF	LogisticRegression	ERR2208898	0	0.392847
Gide	CAF	LogisticRegression	ERR2208899	0	0.373756
Gide	CAF	LogisticRegression	ERR2208900	0	0.376817
Gide	CAF	LogisticRegression	ERR2208901	0	0.270549
Gide	CAF	LogisticRegression	ERR2208902	1	0.639213
Gide	CAF	LogisticRegression	ERR2208903	1	0.509283
Gide	CAF	LogisticRegression	ERR2208904	0	0.464421
Gide	CAF	LogisticRegression	ERR2208905	1	0.60614
Gide	CAF	LogisticRegression	ERR2208906	1	0.599348
Gide	CAF	LogisticRegression	ERR2208907	1	0.506281
Gide	CAF	LogisticRegression	ERR2208908	1	0.540594
Gide	CAF	LogisticRegression	ERR2208909	1	0.571531
Gide	CAF	LogisticRegression	ERR2208910	0	0.38529
Gide	CAF	LogisticRegression	ERR2208911	1	0.647225
Gide	CAF	LogisticRegression	ERR2208912	1	0.569972
Gide	CAF	LogisticRegression	ERR2208913	0	0.47373
Gide	CAF	LogisticRegression	ERR2208914	1	0.523844
Gide	CAF	LogisticRegression	ERR2208915	0	0.403126
Gide	CAF	LogisticRegression	ERR2208916	1	0.524829
Gide	CAF	LogisticRegression	ERR2208918	0	0.487123
Gide	CAF	LogisticRegression	ERR2208919	0	0.316717
Gide	CAF	LogisticRegression	ERR2208920	0	0.314776
Gide	CAF	LogisticRegression	ERR2208921	1	0.560671
Gide	CAF	LogisticRegression	ERR2208922	1	0.600699
Gide	CAF	LogisticRegression	ERR2208923	1	0.567952
Gide	CAF	LogisticRegression	ERR2208924	0	0.374822
Gide	CAF	LogisticRegression	ERR2208926	0	0.343739
Gide	CAF	LogisticRegression	ERR2208927	1	0.605399
Gide	CAF	LogisticRegression	ERR2208928	1	0.60925
Gide	CAF	LogisticRegression	ERR2208929	1	0.594499
Gide	CAF	LogisticRegression	ERR2208930	1	0.520783
Gide	CAF	LogisticRegression	ERR2208931	0	0.404965
Gide	CAF	LogisticRegression	ERR2208932	1	0.575194
Gide	CAF	LogisticRegression	ERR2208933	1	0.526298
Gide	CAF	LogisticRegression	ERR2208934	0	0.411015
Gide	CAF	LogisticRegression	ERR2208935	0	0.483604
Gide	CAF	LogisticRegression	ERR2208936	1	0.519695
Gide	CAF	LogisticRegression	ERR2208937	0	0.465866
Gide	CAF	LogisticRegression	ERR2208938	1	0.538814
Gide	CAF	LogisticRegression	ERR2208939	0	0.486146
Gide	CAF	LogisticRegression	ERR2208940	1	0.55327
Gide	CAF	LogisticRegression	ERR2208941	1	0.529897
Gide	CAF	LogisticRegression	ERR2208942	1	0.62779
Gide	CAF	LogisticRegression	ERR2208943	1	0.583089
Gide	CAF	LogisticRegression	ERR2208944	0	0.489356
Gide	CAF	LogisticRegression	ERR2208945	1	0.53279
Gide	CAF	LogisticRegression	ERR2208946	1	0.624418
Gide	CAF	LogisticRegression	ERR2208947	0	0.414935
Gide	CAF	LogisticRegression	ERR2208948	0	0.330131
Gide	CAF	LogisticRegression	ERR2208949	0	0.453215
Gide	CAF	LogisticRegression	ERR2208951	0	0.287081
Gide	CAF	LogisticRegression	ERR2208952	0	0.479222
Gide	CAF	LogisticRegression	ERR2208953	1	0.514156
Gide	CAF	LogisticRegression	ERR2208954	0	0.458131
Gide	CAF	LogisticRegression	ERR2208956	0	0.486991
Gide	CAF	LogisticRegression	ERR2208957	1	0.654861
Gide	CAF	LogisticRegression	ERR2208958	0	0.494166
Gide	CAF	LogisticRegression	ERR2208959	0	0.488881
Gide	CAF	LogisticRegression	ERR2208960	0	0.352045
Gide	CAF	LogisticRegression	ERR2208961	1	0.504284
Gide	CAF	LogisticRegression	ERR2208962	0	0.457185
Gide	CAF	LogisticRegression	ERR2208963	1	0.605144
Gide	CAF	LogisticRegression	ERR2208964	1	0.585784
Gide	CAF	LogisticRegression	ERR2208965	1	0.605473
Gide	CAF	LogisticRegression	ERR2208966	1	0.579189
Gide	CAF	LogisticRegression	ERR2208967	1	0.563998
Gide	CAF	LogisticRegression	ERR2208968	1	0.512246
Gide	CAF	LogisticRegression	ERR2208969	0	0.404294
Gide	CAF	LogisticRegression	ERR2208970	0	0.472897
Gide	CAF	LogisticRegression	ERR2208971	0	0.311709
Gide	CAF	LogisticRegression	ERR2208972	1	0.520078
Gide	CAF	LogisticRegression	ERR2208973	0	0.43533
Gide	CAF	LogisticRegression	ERR2208974	0	0.397831
Gide	CAF	LogisticRegression	ERR2208975	0	0.486782
Gide	CAF	LogisticRegression	ERR2208977	1	0.606823
Gide	CAF	LogisticRegression	ERR3262561	1	0.59652
Gide	CAF	LogisticRegression	ERR3262562	1	0.55708
Gide	CAF	LogisticRegression	ERR3262563	0	0.499665
Gide	CAF	LogisticRegression	ERR3262564	1	0.524017
Gide	CAF	LogisticRegression	ERR3262565	0	0.493589
Gide	T exhaust	LogisticRegression	ERR2208887	0	0.118796
Gide	T exhaust	LogisticRegression	ERR2208888	0	0.105084
Gide	T exhaust	LogisticRegression	ERR2208889	0	0.282601
Gide	T exhaust	LogisticRegression	ERR2208890	1	0.72332
Gide	T exhaust	LogisticRegression	ERR2208891	1	0.92746
Gide	T exhaust	LogisticRegression	ERR2208892	1	0.926263
Gide	T exhaust	LogisticRegression	ERR2208893	0	0.193898
Gide	T exhaust	LogisticRegression	ERR2208894	1	0.839562
Gide	T exhaust	LogisticRegression	ERR2208895	0	0.20285
Gide	T exhaust	LogisticRegression	ERR2208896	1	0.760282
Gide	T exhaust	LogisticRegression	ERR2208897	1	0.537171
Gide	T exhaust	LogisticRegression	ERR2208898	0	0.201081
Gide	T exhaust	LogisticRegression	ERR2208899	1	0.830492
Gide	T exhaust	LogisticRegression	ERR2208900	1	0.56269
Gide	T exhaust	LogisticRegression	ERR2208901	0	0.24832
Gide	T exhaust	LogisticRegression	ERR2208902	1	0.60652
Gide	T exhaust	LogisticRegression	ERR2208903	0	0.361981
Gide	T exhaust	LogisticRegression	ERR2208904	1	0.652103
Gide	T exhaust	LogisticRegression	ERR2208905	1	0.817909
Gide	T exhaust	LogisticRegression	ERR2208906	1	0.919512
Gide	T exhaust	LogisticRegression	ERR2208907	1	0.622602
Gide	T exhaust	LogisticRegression	ERR2208908	1	0.896692
Gide	T exhaust	LogisticRegression	ERR2208909	0	0.192732
Gide	T exhaust	LogisticRegression	ERR2208910	0	0.179271
Gide	T exhaust	LogisticRegression	ERR2208911	0	0.487159
Gide	T exhaust	LogisticRegression	ERR2208912	0	0.419097
Gide	T exhaust	LogisticRegression	ERR2208913	1	0.951918
Gide	T exhaust	LogisticRegression	ERR2208914	1	0.91903
Gide	T exhaust	LogisticRegression	ERR2208915	1	0.862869
Gide	T exhaust	LogisticRegression	ERR2208916	0	0.0163896
Gide	T exhaust	LogisticRegression	ERR2208918	1	0.527213
Gide	T exhaust	LogisticRegression	ERR2208919	0	0.021661
Gide	T exhaust	LogisticRegression	ERR2208920	0	0.478376
Gide	T exhaust	LogisticRegression	ERR2208921	1	0.544481
Gide	T exhaust	LogisticRegression	ERR2208922	0	0.431154
Gide	T exhaust	LogisticRegression	ERR2208923	1	0.652729
Gide	T exhaust	LogisticRegression	ERR2208924	0	0.271609
Gide	T exhaust	LogisticRegression	ERR2208926	0	0.340815
Gide	T exhaust	LogisticRegression	ERR2208927	0	0.183244
Gide	T exhaust	LogisticRegression	ERR2208928	1	0.664738
Gide	T exhaust	LogisticRegression	ERR2208929	0	0.128658
Gide	T exhaust	LogisticRegression	ERR2208930	0	0.439702
Gide	T exhaust	LogisticRegression	ERR2208931	0	0.314422
Gide	T exhaust	LogisticRegression	ERR2208932	1	0.656156
Gide	T exhaust	LogisticRegression	ERR2208933	0	0.215862
Gide	T exhaust	LogisticRegression	ERR2208934	0	0.27746
Gide	T exhaust	LogisticRegression	ERR2208935	0	0.408398
Gide	T exhaust	LogisticRegression	ERR2208936	0	0.03667
Gide	T exhaust	LogisticRegression	ERR2208937	1	0.816004
Gide	T exhaust	LogisticRegression	ERR2208938	0	0.301644
Gide	T exhaust	LogisticRegression	ERR2208939	0	0.203049
Gide	T exhaust	LogisticRegression	ERR2208940	1	0.631794
Gide	T exhaust	LogisticRegression	ERR2208941	1	0.974535
Gide	T exhaust	LogisticRegression	ERR2208942	0	0.131859
Gide	T exhaust	LogisticRegression	ERR2208943	1	0.573911
Gide	T exhaust	LogisticRegression	ERR2208944	1	0.844477
Gide	T exhaust	LogisticRegression	ERR2208945	1	0.667898
Gide	T exhaust	LogisticRegression	ERR2208946	0	0.186544
Gide	T exhaust	LogisticRegression	ERR2208947	0	0.271262
Gide	T exhaust	LogisticRegression	ERR2208948	0	0.107563
Gide	T exhaust	LogisticRegression	ERR2208949	0	0.0167147
Gide	T exhaust	LogisticRegression	ERR2208951	1	0.521573
Gide	T exhaust	LogisticRegression	ERR2208952	1	0.557285
Gide	T exhaust	LogisticRegression	ERR2208953	0	0.331513
Gide	T exhaust	LogisticRegression	ERR2208954	1	0.91096
Gide	T exhaust	LogisticRegression	ERR2208956	1	0.537078
Gide	T exhaust	LogisticRegression	ERR2208957	1	0.860806
Gide	T exhaust	LogisticRegression	ERR2208958	1	0.934436
Gide	T exhaust	LogisticRegression	ERR2208959	1	0.638822
Gide	T exhaust	LogisticRegression	ERR2208960	1	0.8761
Gide	T exhaust	LogisticRegression	ERR2208961	1	0.988982
Gide	T exhaust	LogisticRegression	ERR2208962	1	0.809523
Gide	T exhaust	LogisticRegression	ERR2208963	1	0.50075
Gide	T exhaust	LogisticRegression	ERR2208964	1	0.781438
Gide	T exhaust	LogisticRegression	ERR2208965	1	0.963156
Gide	T exhaust	LogisticRegression	ERR2208966	1	0.978762
Gide	T exhaust	LogisticRegression	ERR2208967	0	0.446229
Gide	T exhaust	LogisticRegression	ERR2208968	0	0.422732
Gide	T exhaust	LogisticRegression	ERR2208969	1	0.704616
Gide	T exhaust	LogisticRegression	ERR2208970	1	0.798872
Gide	T exhaust	LogisticRegression	ERR2208971	1	0.980521
Gide	T exhaust	LogisticRegression	ERR2208972	1	0.805538
Gide	T exhaust	LogisticRegression	ERR2208973	1	0.75647
Gide	T exhaust	LogisticRegression	ERR2208974	1	0.78533
Gide	T exhaust	LogisticRegression	ERR2208975	0	0.177506
Gide	T exhaust	LogisticRegression	ERR2208977	1	0.562987
Gide	T exhaust	LogisticRegression	ERR3262561	0	0.166744
Gide	T exhaust	LogisticRegression	ERR3262562	0	0.121656
Gide	T exhaust	LogisticRegression	ERR3262563	0	0.167524
Gide	T exhaust	LogisticRegression	ERR3262564	1	0.653431
Gide	T exhaust	LogisticRegression	ERR3262565	0	0.0427518
Gide	TAM	LogisticRegression	ERR2208887	0	0.190232
Gide	TAM	LogisticRegression	ERR2208888	0	0.289638
Gide	TAM	LogisticRegression	ERR2208889	0	0.0818779
Gide	TAM	LogisticRegression	ERR2208890	1	0.729072
Gide	TAM	LogisticRegression	ERR2208891	1	0.926676
Gide	TAM	LogisticRegression	ERR2208892	1	0.957276
Gide	TAM	LogisticRegression	ERR2208893	0	0.416681
Gide	TAM	LogisticRegression	ERR2208894	0	0.329038
Gide	TAM	LogisticRegression	ERR2208895	0	0.229873
Gide	TAM	LogisticRegression	ERR2208896	1	0.894626
Gide	TAM	LogisticRegression	ERR2208897	1	0.73279
Gide	TAM	LogisticRegression	ERR2208898	0	0.340785
Gide	TAM	LogisticRegression	ERR2208899	1	0.769812
Gide	TAM	LogisticRegression	ERR2208900	1	0.543273
Gide	TAM	LogisticRegression	ERR2208901	0	0.268017
Gide	TAM	LogisticRegression	ERR2208902	0	0.282988
Gide	TAM	LogisticRegression	ERR2208903	0	0.481775
Gide	TAM	LogisticRegression	ERR2208904	1	0.660184
Gide	TAM	LogisticRegression	ERR2208905	1	0.52281
Gide	TAM	LogisticRegression	ERR2208906	1	0.6659
Gide	TAM	LogisticRegression	ERR2208907	1	0.637824
Gide	TAM	LogisticRegression	ERR2208908	1	0.760049
Gide	TAM	LogisticRegression	ERR2208909	0	0.365367
Gide	TAM	LogisticRegression	ERR2208910	0	0.171703
Gide	TAM	LogisticRegression	ERR2208911	1	0.617057
Gide	TAM	LogisticRegression	ERR2208912	1	0.527148
Gide	TAM	LogisticRegression	ERR2208913	1	0.935535
Gide	TAM	LogisticRegression	ERR2208914	1	0.703439
Gide	TAM	LogisticRegression	ERR2208915	1	0.904526
Gide	TAM	LogisticRegression	ERR2208916	1	0.544331
Gide	TAM	LogisticRegression	ERR2208918	0	0.329792
Gide	TAM	LogisticRegression	ERR2208919	0	0.110936
Gide	TAM	LogisticRegression	ERR2208920	0	0.400673
Gide	TAM	LogisticRegression	ERR2208921	1	0.676112
Gide	TAM	LogisticRegression	ERR2208922	0	0.371505
Gide	TAM	LogisticRegression	ERR2208923	0	0.422873
Gide	TAM	LogisticRegression	ERR2208924	0	0.339461
Gide	TAM	LogisticRegression	ERR2208926	1	0.519922
Gide	TAM	LogisticRegression	ERR2208927	0	0.46254
Gide	TAM	LogisticRegression	ERR2208928	0	0.233462
Gide	TAM	LogisticRegression	ERR2208929	0	0.309096
Gide	TAM	LogisticRegression	ERR2208930	0	0.307856
Gide	TAM	LogisticRegression	ERR2208931	0	0.337548
Gide	TAM	LogisticRegression	ERR2208932	0	0.342291
Gide	TAM	LogisticRegression	ERR2208933	0	0.16557
Gide	TAM	LogisticRegression	ERR2208934	0	0.122146
Gide	TAM	LogisticRegression	ERR2208935	1	0.55393
Gide	TAM	LogisticRegression	ERR2208936	0	0.232287
Gide	TAM	LogisticRegression	ERR2208937	1	0.667664
Gide	TAM	LogisticRegression	ERR2208938	1	0.545657
Gide	TAM	LogisticRegression	ERR2208939	1	0.624348
Gide	TAM	LogisticRegression	ERR2208940	0	0.341742
Gide	TAM	LogisticRegression	ERR2208941	1	0.77921
Gide	TAM	LogisticRegression	ERR2208942	1	0.55343
Gide	TAM	LogisticRegression	ERR2208943	1	0.718957
Gide	TAM	LogisticRegression	ERR2208944	1	0.658548
Gide	TAM	LogisticRegression	ERR2208945	0	0.49068
Gide	TAM	LogisticRegression	ERR2208946	0	0.133346
Gide	TAM	LogisticRegression	ERR2208947	0	0.42213
Gide	TAM	LogisticRegression	ERR2208948	0	0.0298769
Gide	TAM	LogisticRegression	ERR2208949	0	0.1493
Gide	TAM	LogisticRegression	ERR2208951	0	0.487003
Gide	TAM	LogisticRegression	ERR2208952	1	0.563145
Gide	TAM	LogisticRegression	ERR2208953	1	0.6978
Gide	TAM	LogisticRegression	ERR2208954	1	0.733838
Gide	TAM	LogisticRegression	ERR2208956	1	0.738932
Gide	TAM	LogisticRegression	ERR2208957	1	0.833256
Gide	TAM	LogisticRegression	ERR2208958	1	0.523022
Gide	TAM	LogisticRegression	ERR2208959	0	0.3606
Gide	TAM	LogisticRegression	ERR2208960	1	0.615154
Gide	TAM	LogisticRegression	ERR2208961	1	0.747045
Gide	TAM	LogisticRegression	ERR2208962	0	0.484371
Gide	TAM	LogisticRegression	ERR2208963	1	0.619157
Gide	TAM	LogisticRegression	ERR2208964	1	0.620405
Gide	TAM	LogisticRegression	ERR2208965	1	0.908913
Gide	TAM	LogisticRegression	ERR2208966	1	0.837916
Gide	TAM	LogisticRegression	ERR2208967	0	0.281361
Gide	TAM	LogisticRegression	ERR2208968	0	0.225398
Gide	TAM	LogisticRegression	ERR2208969	1	0.5774
Gide	TAM	LogisticRegression	ERR2208970	1	0.628497
Gide	TAM	LogisticRegression	ERR2208971	1	0.786327
Gide	TAM	LogisticRegression	ERR2208972	1	0.672585
Gide	TAM	LogisticRegression	ERR2208973	1	0.970068
Gide	TAM	LogisticRegression	ERR2208974	1	0.878734
Gide	TAM	LogisticRegression	ERR2208975	0	0.259004
Gide	TAM	LogisticRegression	ERR2208977	1	0.699697
Gide	TAM	LogisticRegression	ERR3262561	0	0.41415
Gide	TAM	LogisticRegression	ERR3262562	1	0.601108
Gide	TAM	LogisticRegression	ERR3262563	1	0.661705
Gide	TAM	LogisticRegression	ERR3262564	1	0.574757
Gide	TAM	LogisticRegression	ERR3262565	0	0.183676
Gide	PD1_CTLA4	LogisticRegression	ERR2208887	0	0.28624
Gide	PD1_CTLA4	LogisticRegression	ERR2208888	0	0.0880437
Gide	PD1_CTLA4	LogisticRegression	ERR2208889	0	0.284414
Gide	PD1_CTLA4	LogisticRegression	ERR2208890	0	0.458685
Gide	PD1_CTLA4	LogisticRegression	ERR2208891	1	0.716314
Gide	PD1_CTLA4	LogisticRegression	ERR2208892	1	0.784214
Gide	PD1_CTLA4	LogisticRegression	ERR2208893	0	0.221042
Gide	PD1_CTLA4	LogisticRegression	ERR2208894	0	0.215541
Gide	PD1_CTLA4	LogisticRegression	ERR2208895	0	0.249878
Gide	PD1_CTLA4	LogisticRegression	ERR2208896	1	0.775869
Gide	PD1_CTLA4	LogisticRegression	ERR2208897	1	0.553065
Gide	PD1_CTLA4	LogisticRegression	ERR2208898	0	0.147887
Gide	PD1_CTLA4	LogisticRegression	ERR2208899	1	0.604668
Gide	PD1_CTLA4	LogisticRegression	ERR2208900	1	0.611597
Gide	PD1_CTLA4	LogisticRegression	ERR2208901	0	0.16467
Gide	PD1_CTLA4	LogisticRegression	ERR2208902	1	0.551275
Gide	PD1_CTLA4	LogisticRegression	ERR2208903	0	0.313257
Gide	PD1_CTLA4	LogisticRegression	ERR2208904	0	0.35842
Gide	PD1_CTLA4	LogisticRegression	ERR2208905	1	0.788629
Gide	PD1_CTLA4	LogisticRegression	ERR2208906	1	0.678107
Gide	PD1_CTLA4	LogisticRegression	ERR2208907	1	0.62308
Gide	PD1_CTLA4	LogisticRegression	ERR2208908	1	0.85036
Gide	PD1_CTLA4	LogisticRegression	ERR2208909	0	0.419141
Gide	PD1_CTLA4	LogisticRegression	ERR2208910	0	0.26816
Gide	PD1_CTLA4	LogisticRegression	ERR2208911	1	0.524352
Gide	PD1_CTLA4	LogisticRegression	ERR2208912	1	0.539717
Gide	PD1_CTLA4	LogisticRegression	ERR2208913	1	0.833007
Gide	PD1_CTLA4	LogisticRegression	ERR2208914	1	0.692294
Gide	PD1_CTLA4	LogisticRegression	ERR2208915	1	0.763007
Gide	PD1_CTLA4	LogisticRegression	ERR2208916	0	0.336895
Gide	PD1_CTLA4	LogisticRegression	ERR2208918	1	0.683852
Gide	PD1_CTLA4	LogisticRegression	ERR2208919	0	0.251217
Gide	PD1_CTLA4	LogisticRegression	ERR2208920	0	0.416521
Gide	PD1_CTLA4	LogisticRegression	ERR2208921	1	0.881919
Gide	PD1_CTLA4	LogisticRegression	ERR2208922	0	0.325646
Gide	PD1_CTLA4	LogisticRegression	ERR2208923	1	0.863329
Gide	PD1_CTLA4	LogisticRegression	ERR2208924	0	0.147287
Gide	PD1_CTLA4	LogisticRegression	ERR2208926	0	0.218172
Gide	PD1_CTLA4	LogisticRegression	ERR2208927	0	0.364767
Gide	PD1_CTLA4	LogisticRegression	ERR2208928	1	0.648539
Gide	PD1_CTLA4	LogisticRegression	ERR2208929	0	0.407535
Gide	PD1_CTLA4	LogisticRegression	ERR2208930	0	0.473652
Gide	PD1_CTLA4	LogisticRegression	ERR2208931	0	0.296094
Gide	PD1_CTLA4	LogisticRegression	ERR2208932	0	0.409599
Gide	PD1_CTLA4	LogisticRegression	ERR2208933	0	0.339574
Gide	PD1_CTLA4	LogisticRegression	ERR2208934	0	0.365894
Gide	PD1_CTLA4	LogisticRegression	ERR2208935	0	0.348022
Gide	PD1_CTLA4	LogisticRegression	ERR2208936	0	0.222918
Gide	PD1_CTLA4	LogisticRegression	ERR2208937	0	0.465766
Gide	PD1_CTLA4	LogisticRegression	ERR2208938	1	0.561085
Gide	PD1_CTLA4	LogisticRegression	ERR2208939	1	0.539728
Gide	PD1_CTLA4	LogisticRegression	ERR2208940	0	0.3452
Gide	PD1_CTLA4	LogisticRegression	ERR2208941	1	0.556587
Gide	PD1_CTLA4	LogisticRegression	ERR2208942	0	0.455675
Gide	PD1_CTLA4	LogisticRegression	ERR2208943	1	0.580487
Gide	PD1_CTLA4	LogisticRegression	ERR2208944	1	0.738158
Gide	PD1_CTLA4	LogisticRegression	ERR2208945	1	0.526984
Gide	PD1_CTLA4	LogisticRegression	ERR2208946	0	0.301702
Gide	PD1_CTLA4	LogisticRegression	ERR2208947	0	0.491053
Gide	PD1_CTLA4	LogisticRegression	ERR2208948	0	0.225709
Gide	PD1_CTLA4	LogisticRegression	ERR2208949	0	0.243864
Gide	PD1_CTLA4	LogisticRegression	ERR2208951	1	0.524022
Gide	PD1_CTLA4	LogisticRegression	ERR2208952	1	0.818349
Gide	PD1_CTLA4	LogisticRegression	ERR2208953	1	0.642283
Gide	PD1_CTLA4	LogisticRegression	ERR2208954	1	0.748019
Gide	PD1_CTLA4	LogisticRegression	ERR2208956	1	0.604221
Gide	PD1_CTLA4	LogisticRegression	ERR2208957	1	0.839142
Gide	PD1_CTLA4	LogisticRegression	ERR2208958	1	0.626171
Gide	PD1_CTLA4	LogisticRegression	ERR2208959	0	0.449243
Gide	PD1_CTLA4	LogisticRegression	ERR2208960	1	0.698472
Gide	PD1_CTLA4	LogisticRegression	ERR2208961	1	0.675448
Gide	PD1_CTLA4	LogisticRegression	ERR2208962	1	0.592836
Gide	PD1_CTLA4	LogisticRegression	ERR2208963	1	0.787226
Gide	PD1_CTLA4	LogisticRegression	ERR2208964	1	0.711554
Gide	PD1_CTLA4	LogisticRegression	ERR2208965	1	0.900016
Gide	PD1_CTLA4	LogisticRegression	ERR2208966	1	0.744864
Gide	PD1_CTLA4	LogisticRegression	ERR2208967	0	0.436136
Gide	PD1_CTLA4	LogisticRegression	ERR2208968	0	0.308245
Gide	PD1_CTLA4	LogisticRegression	ERR2208969	1	0.691549
Gide	PD1_CTLA4	LogisticRegression	ERR2208970	1	0.598911
Gide	PD1_CTLA4	LogisticRegression	ERR2208971	1	0.707737
Gide	PD1_CTLA4	LogisticRegression	ERR2208972	1	0.704766
Gide	PD1_CTLA4	LogisticRegression	ERR2208973	1	0.705687
Gide	PD1_CTLA4	LogisticRegression	ERR2208974	1	0.663476
Gide	PD1_CTLA4	LogisticRegression	ERR2208975	0	0.112662
Gide	PD1_CTLA4	LogisticRegression	ERR2208977	1	0.54074
Gide	PD1_CTLA4	LogisticRegression	ERR3262561	0	0.172032
Gide	PD1_CTLA4	LogisticRegression	ERR3262562	0	0.12346
Gide	PD1_CTLA4	LogisticRegression	ERR3262563	1	0.606279
Gide	PD1_CTLA4	LogisticRegression	ERR3262564	0	0.428977
Gide	PD1_CTLA4	LogisticRegression	ERR3262565	0	0.0657025
Gide	NetBio	LogisticRegression	ERR2208887	0	0.0502119
Gide	NetBio	LogisticRegression	ERR2208888	0	0.115104
Gide	NetBio	LogisticRegression	ERR2208889	1	0.76244
Gide	NetBio	LogisticRegression	ERR2208890	1	0.684127
Gide	NetBio	LogisticRegression	ERR2208891	1	0.901431
Gide	NetBio	LogisticRegression	ERR2208892	1	0.806786
Gide	NetBio	LogisticRegression	ERR2208893	0	0.0180011
Gide	NetBio	LogisticRegression	ERR2208894	0	0.393639
Gide	NetBio	LogisticRegression	ERR2208895	0	0.168962
Gide	NetBio	LogisticRegression	ERR2208896	1	0.941381
Gide	NetBio	LogisticRegression	ERR2208897	0	0.428681
Gide	NetBio	LogisticRegression	ERR2208898	1	0.663019
Gide	NetBio	LogisticRegression	ERR2208899	1	0.706026
Gide	NetBio	LogisticRegression	ERR2208900	1	0.862019
Gide	NetBio	LogisticRegression	ERR2208901	0	0.0714095
Gide	NetBio	LogisticRegression	ERR2208902	1	0.793064
Gide	NetBio	LogisticRegression	ERR2208903	0	0.0392314
Gide	NetBio	LogisticRegression	ERR2208904	0	0.0849951
Gide	NetBio	LogisticRegression	ERR2208905	1	0.856073
Gide	NetBio	LogisticRegression	ERR2208906	1	0.946348
Gide	NetBio	LogisticRegression	ERR2208907	0	0.499078
Gide	NetBio	LogisticRegression	ERR2208908	1	0.849038
Gide	NetBio	LogisticRegression	ERR2208909	0	0.446813
Gide	NetBio	LogisticRegression	ERR2208910	1	0.640012
Gide	NetBio	LogisticRegression	ERR2208911	1	0.959161
Gide	NetBio	LogisticRegression	ERR2208912	1	0.547304
Gide	NetBio	LogisticRegression	ERR2208913	1	0.933589
Gide	NetBio	LogisticRegression	ERR2208914	1	0.574811
Gide	NetBio	LogisticRegression	ERR2208915	1	0.980879
Gide	NetBio	LogisticRegression	ERR2208916	0	0.101876
Gide	NetBio	LogisticRegression	ERR2208918	1	0.549571
Gide	NetBio	LogisticRegression	ERR2208919	0	0.112474
Gide	NetBio	LogisticRegression	ERR2208920	0	0.349363
Gide	NetBio	LogisticRegression	ERR2208921	1	0.903343
Gide	NetBio	LogisticRegression	ERR2208922	0	0.26403
Gide	NetBio	LogisticRegression	ERR2208923	1	0.855589
Gide	NetBio	LogisticRegression	ERR2208924	0	0.418585
Gide	NetBio	LogisticRegression	ERR2208926	0	0.295198
Gide	NetBio	LogisticRegression	ERR2208927	0	0.263552
Gide	NetBio	LogisticRegression	ERR2208928	0	0.496466
Gide	NetBio	LogisticRegression	ERR2208929	0	0.0604377
Gide	NetBio	LogisticRegression	ERR2208930	0	0.379764
Gide	NetBio	LogisticRegression	ERR2208931	0	0.0601036
Gide	NetBio	LogisticRegression	ERR2208932	0	0.42701
Gide	NetBio	LogisticRegression	ERR2208933	0	0.0868257
Gide	NetBio	LogisticRegression	ERR2208934	0	0.0274159
Gide	NetBio	LogisticRegression	ERR2208935	0	0.184089
Gide	NetBio	LogisticRegression	ERR2208936	0	0.0957142
Gide	NetBio	LogisticRegression	ERR2208937	1	0.574815
Gide	NetBio	LogisticRegression	ERR2208938	1	0.941041
Gide	NetBio	LogisticRegression	ERR2208939	0	0.252471
Gide	NetBio	LogisticRegression	ERR2208940	1	0.538776
Gide	NetBio	LogisticRegression	ERR2208941	0	0.333723
Gide	NetBio	LogisticRegression	ERR2208942	0	0.200855
Gide	NetBio	LogisticRegression	ERR2208943	0	0.123513
Gide	NetBio	LogisticRegression	ERR2208944	1	0.51685
Gide	NetBio	LogisticRegression	ERR2208945	1	0.602372
Gide	NetBio	LogisticRegression	ERR2208946	0	0.097345
Gide	NetBio	LogisticRegression	ERR2208947	0	0.15152
Gide	NetBio	LogisticRegression	ERR2208948	0	0.0694014
Gide	NetBio	LogisticRegression	ERR2208949	0	0.0338458
Gide	NetBio	LogisticRegression	ERR2208951	1	0.874896
Gide	NetBio	LogisticRegression	ERR2208952	1	0.809309
Gide	NetBio	LogisticRegression	ERR2208953	1	0.77688
Gide	NetBio	LogisticRegression	ERR2208954	1	0.959933
Gide	NetBio	LogisticRegression	ERR2208956	1	0.713682
Gide	NetBio	LogisticRegression	ERR2208957	1	0.852132
Gide	NetBio	LogisticRegression	ERR2208958	1	0.560211
Gide	NetBio	LogisticRegression	ERR2208959	1	0.600992
Gide	NetBio	LogisticRegression	ERR2208960	1	0.867295
Gide	NetBio	LogisticRegression	ERR2208961	1	0.851752
Gide	NetBio	LogisticRegression	ERR2208962	0	0.449644
Gide	NetBio	LogisticRegression	ERR2208963	1	0.568499
Gide	NetBio	LogisticRegression	ERR2208964	1	0.577444
Gide	NetBio	LogisticRegression	ERR2208965	1	0.975868
Gide	NetBio	LogisticRegression	ERR2208966	1	0.986348
Gide	NetBio	LogisticRegression	ERR2208967	0	0.242893
Gide	NetBio	LogisticRegression	ERR2208968	1	0.759288
Gide	NetBio	LogisticRegression	ERR2208969	1	0.59075
Gide	NetBio	LogisticRegression	ERR2208970	1	0.671797
Gide	NetBio	LogisticRegression	ERR2208971	1	0.97283
Gide	NetBio	LogisticRegression	ERR2208972	1	0.838
Gide	NetBio	LogisticRegression	ERR2208973	1	0.926921
Gide	NetBio	LogisticRegression	ERR2208974	1	0.933857
Gide	NetBio	LogisticRegression	ERR2208975	0	0.105182
Gide	NetBio	LogisticRegression	ERR2208977	1	0.957624
Gide	NetBio	LogisticRegression	ERR3262561	0	0.120589
Gide	NetBio	LogisticRegression	ERR3262562	1	0.775168
Gide	NetBio	LogisticRegression	ERR3262563	0	0.371906
Gide	NetBio	LogisticRegression	ERR3262564	1	0.886255
Gide	NetBio	LogisticRegression	ERR3262565	0	0.0591194
Gide	TME-Bio	LogisticRegression	ERR2208887	0	0.0641521
Gide	TME-Bio	LogisticRegression	ERR2208888	0	0.149292
Gide	TME-Bio	LogisticRegression	ERR2208889	0	0.188021
Gide	TME-Bio	LogisticRegression	ERR2208890	1	0.847662
Gide	TME-Bio	LogisticRegression	ERR2208891	1	0.983934
Gide	TME-Bio	LogisticRegression	ERR2208892	1	0.983578
Gide	TME-Bio	LogisticRegression	ERR2208893	0	0.284224
Gide	TME-Bio	LogisticRegression	ERR2208894	1	0.594511
Gide	TME-Bio	LogisticRegression	ERR2208895	0	0.151154
Gide	TME-Bio	LogisticRegression	ERR2208896	1	0.890104
Gide	TME-Bio	LogisticRegression	ERR2208897	1	0.615968
Gide	TME-Bio	LogisticRegression	ERR2208898	0	0.2303
Gide	TME-Bio	LogisticRegression	ERR2208899	1	0.612365
Gide	TME-Bio	LogisticRegression	ERR2208900	1	0.500879
Gide	TME-Bio	LogisticRegression	ERR2208901	0	0.133817
Gide	TME-Bio	LogisticRegression	ERR2208902	0	0.318602
Gide	TME-Bio	LogisticRegression	ERR2208903	1	0.598874
Gide	TME-Bio	LogisticRegression	ERR2208904	1	0.936596
Gide	TME-Bio	LogisticRegression	ERR2208905	1	0.831636
Gide	TME-Bio	LogisticRegression	ERR2208906	1	0.933785
Gide	TME-Bio	LogisticRegression	ERR2208907	1	0.614753
Gide	TME-Bio	LogisticRegression	ERR2208908	1	0.82288
Gide	TME-Bio	LogisticRegression	ERR2208909	0	0.0828255
Gide	TME-Bio	LogisticRegression	ERR2208910	0	0.0978506
Gide	TME-Bio	LogisticRegression	ERR2208911	1	0.589857
Gide	TME-Bio	LogisticRegression	ERR2208912	0	0.39601
Gide	TME-Bio	LogisticRegression	ERR2208913	1	0.97776
Gide	TME-Bio	LogisticRegression	ERR2208914	1	0.940382
Gide	TME-Bio	LogisticRegression	ERR2208915	1	0.944265
Gide	TME-Bio	LogisticRegression	ERR2208916	0	0.0866263
Gide	TME-Bio	LogisticRegression	ERR2208918	0	0.396052
Gide	TME-Bio	LogisticRegression	ERR2208919	0	0.0508274
Gide	TME-Bio	LogisticRegression	ERR2208920	0	0.347305
Gide	TME-Bio	LogisticRegression	ERR2208921	1	0.670299
Gide	TME-Bio	LogisticRegression	ERR2208922	1	0.666983
Gide	TME-Bio	LogisticRegression	ERR2208923	1	0.6296
Gide	TME-Bio	LogisticRegression	ERR2208924	1	0.526348
Gide	TME-Bio	LogisticRegression	ERR2208926	0	0.414087
Gide	TME-Bio	LogisticRegression	ERR2208927	0	0.170715
Gide	TME-Bio	LogisticRegression	ERR2208928	0	0.380356
Gide	TME-Bio	LogisticRegression	ERR2208929	0	0.0835155
Gide	TME-Bio	LogisticRegression	ERR2208930	0	0.428945
Gide	TME-Bio	LogisticRegression	ERR2208931	0	0.356248
Gide	TME-Bio	LogisticRegression	ERR2208932	1	0.602335
Gide	TME-Bio	LogisticRegression	ERR2208933	0	0.234006
Gide	TME-Bio	LogisticRegression	ERR2208934	0	0.0790586
Gide	TME-Bio	LogisticRegression	ERR2208935	1	0.502846
Gide	TME-Bio	LogisticRegression	ERR2208936	0	0.0342275
Gide	TME-Bio	LogisticRegression	ERR2208937	1	0.888139
Gide	TME-Bio	LogisticRegression	ERR2208938	1	0.580784
Gide	TME-Bio	LogisticRegression	ERR2208939	0	0.262026
Gide	TME-Bio	LogisticRegression	ERR2208940	0	0.445506
Gide	TME-Bio	LogisticRegression	ERR2208941	1	0.658838
Gide	TME-Bio	LogisticRegression	ERR2208942	0	0.156961
Gide	TME-Bio	LogisticRegression	ERR2208943	1	0.602698
Gide	TME-Bio	LogisticRegression	ERR2208944	1	0.883949
Gide	TME-Bio	LogisticRegression	ERR2208945	1	0.648663
Gide	TME-Bio	LogisticRegression	ERR2208946	0	0.112487
Gide	TME-Bio	LogisticRegression	ERR2208947	0	0.323818
Gide	TME-Bio	LogisticRegression	ERR2208948	0	0.0175974
Gide	TME-Bio	LogisticRegression	ERR2208949	0	0.0297494
Gide	TME-Bio	LogisticRegression	ERR2208951	0	0.390168
Gide	TME-Bio	LogisticRegression	ERR2208952	1	0.573135
Gide	TME-Bio	LogisticRegression	ERR2208953	1	0.722445
Gide	TME-Bio	LogisticRegression	ERR2208954	1	0.919888
Gide	TME-Bio	LogisticRegression	ERR2208956	1	0.622007
Gide	TME-Bio	LogisticRegression	ERR2208957	1	0.885032
Gide	TME-Bio	LogisticRegression	ERR2208958	1	0.863367
Gide	TME-Bio	LogisticRegression	ERR2208959	1	0.542949
Gide	TME-Bio	LogisticRegression	ERR2208960	1	0.838845
Gide	TME-Bio	LogisticRegression	ERR2208961	1	0.943957
Gide	TME-Bio	LogisticRegression	ERR2208962	1	0.651638
Gide	TME-Bio	LogisticRegression	ERR2208963	0	0.471205
Gide	TME-Bio	LogisticRegression	ERR2208964	1	0.674105
Gide	TME-Bio	LogisticRegression	ERR2208965	1	0.956097
Gide	TME-Bio	LogisticRegression	ERR2208966	1	0.971158
Gide	TME-Bio	LogisticRegression	ERR2208967	0	0.372809
Gide	TME-Bio	LogisticRegression	ERR2208968	0	0.298217
Gide	TME-Bio	LogisticRegression	ERR2208969	1	0.631062
Gide	TME-Bio	LogisticRegression	ERR2208970	1	0.753359
Gide	TME-Bio	LogisticRegression	ERR2208971	1	0.9581
Gide	TME-Bio	LogisticRegression	ERR2208972	1	0.834293
Gide	TME-Bio	LogisticRegression	ERR2208973	1	0.889892
Gide	TME-Bio	LogisticRegression	ERR2208974	1	0.896025
Gide	TME-Bio	LogisticRegression	ERR2208975	0	0.276606
Gide	TME-Bio	LogisticRegression	ERR2208977	1	0.643586
Gide	TME-Bio	LogisticRegression	ERR3262561	0	0.19758
Gide	TME-Bio	LogisticRegression	ERR3262562	0	0.276624
Gide	TME-Bio	LogisticRegression	ERR3262563	0	0.475398
Gide	TME-Bio	LogisticRegression	ERR3262564	1	0.759776
Gide	TME-Bio	LogisticRegression	ERR3262565	0	0.053644
IMvigor210	GeneBio	LogisticRegression	SAMc1b27bc16435	0	0.479562
IMvigor210	GeneBio	LogisticRegression	SAMf275eb859a39	0	0.483921
IMvigor210	GeneBio	LogisticRegression	SAM7f0d9cc7f001	1	0.506248
IMvigor210	GeneBio	LogisticRegression	SAM4305ab968b90	0	0.482204
IMvigor210	GeneBio	LogisticRegression	SAMcf018fee2acd	0	0.485626
IMvigor210	GeneBio	LogisticRegression	SAMb2f1d0e54ece	1	0.517369
IMvigor210	GeneBio	LogisticRegression	SAMcc4675f394a1	0	0.486322
IMvigor210	GeneBio	LogisticRegression	SAM49f9b2e57aa5	0	0.488849
IMvigor210	GeneBio	LogisticRegression	SAM2e7aa8fa0ab3	1	0.50094
IMvigor210	GeneBio	LogisticRegression	SAMdf3e42c8672a	1	0.512993
IMvigor210	GeneBio	LogisticRegression	SAMd027124354ce	0	0.482326
IMvigor210	GeneBio	LogisticRegression	SAM36d87392593b	1	0.509128
IMvigor210	GeneBio	LogisticRegression	SAM36a9225b0222	1	0.514799
IMvigor210	GeneBio	LogisticRegression	SAMe7bf6c015192	1	0.505097
IMvigor210	GeneBio	LogisticRegression	SAM6dd7ad1d797d	1	0.544114
IMvigor210	GeneBio	LogisticRegression	SAMc0d625a50eb8	0	0.486356
IMvigor210	GeneBio	LogisticRegression	SAM18039827e1b9	0	0.480878
IMvigor210	GeneBio	LogisticRegression	SAM681e4bf7cf85	0	0.487847
IMvigor210	GeneBio	LogisticRegression	SAMc692536a795a	0	0.494836
IMvigor210	GeneBio	LogisticRegression	SAM9a2cf3c06fb3	0	0.48643
IMvigor210	GeneBio	LogisticRegression	SAM557dde1b9f3e	0	0.487626
IMvigor210	GeneBio	LogisticRegression	SAM23aa15d4a0b0	0	0.493352
IMvigor210	GeneBio	LogisticRegression	SAM468a9e1dc821	0	0.486218
IMvigor210	GeneBio	LogisticRegression	SAM81b71522417a	0	0.481894
IMvigor210	GeneBio	LogisticRegression	SAM6cb230f208a8	0	0.475925
IMvigor210	GeneBio	LogisticRegression	SAM0684af734db1	0	0.478687
IMvigor210	GeneBio	LogisticRegression	SAMb963dda93cfd	1	0.522531
IMvigor210	GeneBio	LogisticRegression	SAMa9ca8536d2b1	0	0.49004
IMvigor210	GeneBio	LogisticRegression	SAM9fb814c22bdb	0	0.493889
IMvigor210	GeneBio	LogisticRegression	SAMbcbc7957c264	0	0.478774
IMvigor210	GeneBio	LogisticRegression	SAM7fb6987514a4	1	0.557629
IMvigor210	GeneBio	LogisticRegression	SAM63405b04ab2d	0	0.494411
IMvigor210	GeneBio	LogisticRegression	SAM18bc1078bc15	1	0.504658
IMvigor210	GeneBio	LogisticRegression	SAM7d2dfba6cd84	1	0.582049
IMvigor210	GeneBio	LogisticRegression	SAMd1bd63734394	1	0.50485
IMvigor210	GeneBio	LogisticRegression	SAMe9ae8beb82fa	0	0.489519
IMvigor210	GeneBio	LogisticRegression	SAMb0a83e5fbde9	0	0.48374
IMvigor210	GeneBio	LogisticRegression	SAMba7176afe070	0	0.484229
IMvigor210	GeneBio	LogisticRegression	SAMae1690469964	0	0.487487
IMvigor210	GeneBio	LogisticRegression	SAMbe83eae4026e	0	0.486374
IMvigor210	GeneBio	LogisticRegression	SAMe5bc41772bc9	0	0.484512
IMvigor210	GeneBio	LogisticRegression	SAM23095936e611	0	0.48257
IMvigor210	GeneBio	LogisticRegression	SAM7114d99032ec	0	0.48103
IMvigor210	GeneBio	LogisticRegression	SAMd215b503f99a	0	0.482071
IMvigor210	GeneBio	LogisticRegression	SAMdb3f50c9129c	0	0.486603
IMvigor210	GeneBio	LogisticRegression	SAMbf1a3ae828e6	0	0.483105
IMvigor210	GeneBio	LogisticRegression	SAM52e3fa3ad574	1	0.601855
IMvigor210	GeneBio	LogisticRegression	SAMd4c0837b0997	0	0.485577
IMvigor210	GeneBio	LogisticRegression	SAM9cafb905b36a	1	0.649061
IMvigor210	GeneBio	LogisticRegression	SAM032c642382a7	1	0.585854
IMvigor210	GeneBio	LogisticRegression	SAMb419a8fcbfcd	0	0.479948
IMvigor210	GeneBio	LogisticRegression	SAM8884fe446d20	1	0.511955
IMvigor210	GeneBio	LogisticRegression	SAM2070b416069c	0	0.491751
IMvigor210	GeneBio	LogisticRegression	SAM0ce9c983b20f	0	0.496319
IMvigor210	GeneBio	LogisticRegression	SAMa1e62d323e1d	1	0.514444
IMvigor210	GeneBio	LogisticRegression	SAM61baf919bb01	1	0.536075
IMvigor210	GeneBio	LogisticRegression	SAM97a00e0929fb	1	0.506468
IMvigor210	GeneBio	LogisticRegression	SAM2f228939632f	0	0.491752
IMvigor210	GeneBio	LogisticRegression	SAM9539a4f19ebc	0	0.48423
IMvigor210	GeneBio	LogisticRegression	SAM36851bc8b9ae	0	0.487601
IMvigor210	GeneBio	LogisticRegression	SAM297c0301e861	1	0.536091
IMvigor210	GeneBio	LogisticRegression	SAM1fa6bcb7fc48	0	0.494371
IMvigor210	GeneBio	LogisticRegression	SAM075e037d95bc	0	0.476921
IMvigor210	GeneBio	LogisticRegression	SAM6d2ae0c39b96	0	0.488353
IMvigor210	GeneBio	LogisticRegression	SAMcabb6d58ff55	1	0.562681
IMvigor210	GeneBio	LogisticRegression	SAM716f54e468f4	0	0.497847
IMvigor210	GeneBio	LogisticRegression	SAMeff2ce356ccb	0	0.481559
IMvigor210	GeneBio	LogisticRegression	SAM110501d0eedb	0	0.488717
IMvigor210	GeneBio	LogisticRegression	SAM2e9ac0b1b250	1	0.522301
IMvigor210	GeneBio	LogisticRegression	SAMc0ef41aa6c8b	0	0.482061
IMvigor210	GeneBio	LogisticRegression	SAMd636e3461955	0	0.482392
IMvigor210	GeneBio	LogisticRegression	SAMe712352fb82a	0	0.484966
IMvigor210	GeneBio	LogisticRegression	SAM30b5c6c54cf7	0	0.497493
IMvigor210	GeneBio	LogisticRegression	SAMd98bac0a070f	0	0.484755
IMvigor210	GeneBio	LogisticRegression	SAM8e8ef2368dfa	0	0.488955
IMvigor210	GeneBio	LogisticRegression	SAM08cce2fa88f2	0	0.491153
IMvigor210	GeneBio	LogisticRegression	SAMb4c7a001537d	0	0.491738
IMvigor210	GeneBio	LogisticRegression	SAMfd947610629d	0	0.479846
IMvigor210	GeneBio	LogisticRegression	SAM943df5cf15df	0	0.481669
IMvigor210	GeneBio	LogisticRegression	SAM31f41dd0d6ca	1	0.506619
IMvigor210	GeneBio	LogisticRegression	SAMb3c02294aba7	0	0.479474
IMvigor210	GeneBio	LogisticRegression	SAM39eb94fa504d	1	0.50428
IMvigor210	GeneBio	LogisticRegression	SAM62fb1388c871	0	0.482455
IMvigor210	GeneBio	LogisticRegression	SAMc0da5d48686d	1	0.533586
IMvigor210	GeneBio	LogisticRegression	SAMe7bcab05402e	0	0.484192
IMvigor210	GeneBio	LogisticRegression	SAM2570ff4aae6e	0	0.476874
IMvigor210	GeneBio	LogisticRegression	SAM2dc3f04e45e9	1	0.533455
IMvigor210	GeneBio	LogisticRegression	SAM4501e41e4751	1	0.509215
IMvigor210	GeneBio	LogisticRegression	SAM5b57e47fdcb3	0	0.486546
IMvigor210	GeneBio	LogisticRegression	SAMae4da274eded	1	0.511628
IMvigor210	GeneBio	LogisticRegression	SAMd35318127278	1	0.519983
IMvigor210	GeneBio	LogisticRegression	SAMa913c6139ec8	1	0.528448
IMvigor210	GeneBio	LogisticRegression	SAM75142fcab9df	1	0.504716
IMvigor210	GeneBio	LogisticRegression	SAMd697ba701077	1	0.50556
IMvigor210	GeneBio	LogisticRegression	SAM166a419a4e5a	0	0.483539
IMvigor210	GeneBio	LogisticRegression	SAM025b45c27e05	0	0.479144
IMvigor210	GeneBio	LogisticRegression	SAMe07c4560772d	0	0.481255
IMvigor210	GeneBio	LogisticRegression	SAM560f23d6a3ad	1	0.521888
IMvigor210	GeneBio	LogisticRegression	SAM52500cabdd36	0	0.493286
IMvigor210	GeneBio	LogisticRegression	SAM14df63a65411	0	0.480915
IMvigor210	GeneBio	LogisticRegression	SAMf3a9bce50099	1	0.501946
IMvigor210	GeneBio	LogisticRegression	SAMffa5c7cad0e5	0	0.476653
IMvigor210	GeneBio	LogisticRegression	SAMdab9ca8fb5de	0	0.484932
IMvigor210	GeneBio	LogisticRegression	SAM34430ef08e5b	1	0.531882
IMvigor210	GeneBio	LogisticRegression	SAM4b0175e8db6e	0	0.498821
IMvigor210	GeneBio	LogisticRegression	SAMf28c01545593	0	0.483801
IMvigor210	GeneBio	LogisticRegression	SAMaec7380f9ab0	0	0.482181
IMvigor210	GeneBio	LogisticRegression	SAMe94c30c30616	0	0.492028
IMvigor210	GeneBio	LogisticRegression	SAM54e58f1b0230	0	0.481828
IMvigor210	GeneBio	LogisticRegression	SAM5e3bae090b8c	0	0.483026
IMvigor210	GeneBio	LogisticRegression	SAM3cb94b0d5297	0	0.498681
IMvigor210	GeneBio	LogisticRegression	SAM61b9d4d84c64	0	0.482592
IMvigor210	GeneBio	LogisticRegression	SAMcb132b0cdd2c	1	0.514574
IMvigor210	GeneBio	LogisticRegression	SAMe97af0feefdf	0	0.487929
IMvigor210	GeneBio	LogisticRegression	SAMee3844cc0b9f	0	0.496949
IMvigor210	GeneBio	LogisticRegression	SAMdcae54fcd7fa	1	0.511347
IMvigor210	GeneBio	LogisticRegression	SAMdad5c29dc105	0	0.485433
IMvigor210	GeneBio	LogisticRegression	SAMa424c75831b4	0	0.486071
IMvigor210	GeneBio	LogisticRegression	SAM28687037e4ff	0	0.493586
IMvigor210	GeneBio	LogisticRegression	SAMe50d15fde368	0	0.476574
IMvigor210	GeneBio	LogisticRegression	SAM45c8e6412c66	1	0.538796
IMvigor210	GeneBio	LogisticRegression	SAM8533e5e261d6	0	0.476307
IMvigor210	GeneBio	LogisticRegression	SAMaaf505c36f93	0	0.483379
IMvigor210	GeneBio	LogisticRegression	SAM73663ee4a96e	0	0.497846
IMvigor210	GeneBio	LogisticRegression	SAM0bdb3428bd13	0	0.492367
IMvigor210	GeneBio	LogisticRegression	SAM3330c03fdf00	1	0.547894
IMvigor210	GeneBio	LogisticRegression	SAM0a7c2091dd56	0	0.488271
IMvigor210	GeneBio	LogisticRegression	SAM7bff231634e9	1	0.538447
IMvigor210	GeneBio	LogisticRegression	SAM5d1dfd5207f5	0	0.481915
IMvigor210	GeneBio	LogisticRegression	SAMeb587a68006b	0	0.485362
IMvigor210	GeneBio	LogisticRegression	SAM99a46b9eec27	0	0.496583
IMvigor210	GeneBio	LogisticRegression	SAM1ac4e3dee297	0	0.480878
IMvigor210	GeneBio	LogisticRegression	SAM553c3c35b847	1	0.575198
IMvigor210	GeneBio	LogisticRegression	SAM3e04eb914f3d	1	0.50582
IMvigor210	GeneBio	LogisticRegression	SAMc2a1820d4e6b	0	0.481166
IMvigor210	GeneBio	LogisticRegression	SAM822b226466a1	0	0.482011
IMvigor210	GeneBio	LogisticRegression	SAMabc151b01ea3	0	0.488628
IMvigor210	GeneBio	LogisticRegression	SAMe1eb5d988760	0	0.480462
IMvigor210	GeneBio	LogisticRegression	SAMe3210d3632b4	1	0.500957
IMvigor210	GeneBio	LogisticRegression	SAMb15ad09d6e24	1	0.543575
IMvigor210	GeneBio	LogisticRegression	SAM7893196e0e89	0	0.483575
IMvigor210	GeneBio	LogisticRegression	SAM961d04c42bd9	0	0.489879
IMvigor210	GeneBio	LogisticRegression	SAMb0d11db9aa79	1	0.53991
IMvigor210	GeneBio	LogisticRegression	SAM19fec8f3b3bd	0	0.489411
IMvigor210	GeneBio	LogisticRegression	SAM6083aac8db99	1	0.512668
IMvigor210	GeneBio	LogisticRegression	SAMa90d73f8d891	0	0.484631
IMvigor210	GeneBio	LogisticRegression	SAM415f36ad349e	0	0.483134
IMvigor210	GeneBio	LogisticRegression	SAM7c67b05aa109	0	0.481471
IMvigor210	GeneBio	LogisticRegression	SAMad83c9c53537	0	0.481056
IMvigor210	GeneBio	LogisticRegression	SAM3e8baff50d7a	0	0.485157
IMvigor210	GeneBio	LogisticRegression	SAM3ee5dcd894f0	0	0.484543
IMvigor210	GeneBio	LogisticRegression	SAM8a1b0e02ee42	0	0.480424
IMvigor210	GeneBio	LogisticRegression	SAMd7d57ee3a863	1	0.532255
IMvigor210	GeneBio	LogisticRegression	SAMeb29625f76a5	0	0.487389
IMvigor210	GeneBio	LogisticRegression	SAM563d6233dfa2	0	0.484693
IMvigor210	GeneBio	LogisticRegression	SAMa1871f491b02	0	0.487736
IMvigor210	GeneBio	LogisticRegression	SAM30cf07d4874f	0	0.492001
IMvigor210	GeneBio	LogisticRegression	SAMd135d5867fe3	1	0.501799
IMvigor210	GeneBio	LogisticRegression	SAM9e11ec6bea80	1	0.645577
IMvigor210	GeneBio	LogisticRegression	SAM065890737112	0	0.484563
IMvigor210	GeneBio	LogisticRegression	SAMb470eb8f04be	0	0.484028
IMvigor210	GeneBio	LogisticRegression	SAM675a12a09c15	0	0.477605
IMvigor210	GeneBio	LogisticRegression	SAM1e9c4d1d39ae	0	0.489819
IMvigor210	GeneBio	LogisticRegression	SAM5a2347c0498a	0	0.480291
IMvigor210	GeneBio	LogisticRegression	SAM0571f17f4045	1	0.752337
IMvigor210	GeneBio	LogisticRegression	SAM4b7ea015fd9e	0	0.477594
IMvigor210	GeneBio	LogisticRegression	SAM9306c5c92444	1	0.500451
IMvigor210	GeneBio	LogisticRegression	SAMb15ac6e4c4ef	1	0.507352
IMvigor210	GeneBio	LogisticRegression	SAM28e6031ac18b	0	0.483003
IMvigor210	GeneBio	LogisticRegression	SAMd86389d0d768	0	0.48014
IMvigor210	GeneBio	LogisticRegression	SAM63b2189c36d7	0	0.478515
IMvigor210	GeneBio	LogisticRegression	SAM18be5b395318	0	0.48067
IMvigor210	GeneBio	LogisticRegression	SAM0d855cff64e6	0	0.48411
IMvigor210	GeneBio	LogisticRegression	SAM6cbc10abddb0	0	0.497275
IMvigor210	GeneBio	LogisticRegression	SAMdee1011782cd	1	0.518419
IMvigor210	GeneBio	LogisticRegression	SAMe9475f77504b	0	0.488068
IMvigor210	GeneBio	LogisticRegression	SAMa535fcdf18a0	0	0.474057
IMvigor210	GeneBio	LogisticRegression	SAM548551ef782c	0	0.479826
IMvigor210	GeneBio	LogisticRegression	SAM203dcf14f927	1	0.533585
IMvigor210	GeneBio	LogisticRegression	SAMe41b1e773582	1	0.501547
IMvigor210	GeneBio	LogisticRegression	SAM978a587b207e	1	0.506547
IMvigor210	GeneBio	LogisticRegression	SAM5234688806a7	0	0.484836
IMvigor210	GeneBio	LogisticRegression	SAM2c9586161ce6	0	0.482859
IMvigor210	GeneBio	LogisticRegression	SAM76a431ba6ce1	0	0.491958
IMvigor210	GeneBio	LogisticRegression	SAM8f2275c36e8c	0	0.484443
IMvigor210	GeneBio	LogisticRegression	SAMab8052a03398	1	0.504291
IMvigor210	GeneBio	LogisticRegression	SAMd3bd67996035	1	0.516066
IMvigor210	GeneBio	LogisticRegression	SAM753d4bb52dbe	0	0.496407
IMvigor210	GeneBio	LogisticRegression	SAMd3601288319e	0	0.475077
IMvigor210	GeneBio	LogisticRegression	SAM59f392864f5d	0	0.498877
IMvigor210	GeneBio	LogisticRegression	SAM26104d5adc89	0	0.485955
IMvigor210	GeneBio	LogisticRegression	SAMba1a34b5a060	1	0.51862
IMvigor210	GeneBio	LogisticRegression	SAM18a4dabbc557	1	0.508937
IMvigor210	GeneBio	LogisticRegression	SAMfb7aec7cb0e2	1	0.509298
IMvigor210	GeneBio	LogisticRegression	SAMfed609955db9	0	0.479155
IMvigor210	GeneBio	LogisticRegression	SAMb8070b7937e7	0	0.477342
IMvigor210	GeneBio	LogisticRegression	SAMf2aae1443f67	0	0.487939
IMvigor210	GeneBio	LogisticRegression	SAM2bba8cb35e48	0	0.475367
IMvigor210	GeneBio	LogisticRegression	SAM5c139c5c1c4f	0	0.481326
IMvigor210	GeneBio	LogisticRegression	SAMc1251c7bfee2	0	0.490363
IMvigor210	GeneBio	LogisticRegression	SAM6780ed436b55	1	0.508167
IMvigor210	GeneBio	LogisticRegression	SAM85f0a3ac1c45	0	0.483574
IMvigor210	GeneBio	LogisticRegression	SAM9d2494119c05	0	0.481506
IMvigor210	GeneBio	LogisticRegression	SAM9410b866974a	0	0.499729
IMvigor210	GeneBio	LogisticRegression	SAM5d989c86255e	0	0.485873
IMvigor210	GeneBio	LogisticRegression	SAM27299aed7681	0	0.481653
IMvigor210	GeneBio	LogisticRegression	SAM49d48750e294	0	0.482864
IMvigor210	GeneBio	LogisticRegression	SAMd43f8933066b	0	0.498883
IMvigor210	GeneBio	LogisticRegression	SAM7aa01fc49a80	1	0.505083
IMvigor210	GeneBio	LogisticRegression	SAM0257bbbbd388	0	0.487734
IMvigor210	GeneBio	LogisticRegression	SAMc919aebc7fdd	0	0.48215
IMvigor210	GeneBio	LogisticRegression	SAMa321770ac31c	0	0.488998
IMvigor210	GeneBio	LogisticRegression	SAM3894ac3956a5	0	0.487563
IMvigor210	GeneBio	LogisticRegression	SAM1c0ecfb3eb63	1	0.500338
IMvigor210	GeneBio	LogisticRegression	SAMbcb07ba81cee	1	0.500786
IMvigor210	GeneBio	LogisticRegression	SAM9aa6a095a9d6	1	0.504963
IMvigor210	GeneBio	LogisticRegression	SAM957378bd907f	1	0.555029
IMvigor210	GeneBio	LogisticRegression	SAMf82bbdc267c8	0	0.486534
IMvigor210	GeneBio	LogisticRegression	SAM2624229effe8	0	0.490393
IMvigor210	GeneBio	LogisticRegression	SAMd2492b2a31bb	0	0.488671
IMvigor210	GeneBio	LogisticRegression	SAM670649e105b5	0	0.489007
IMvigor210	GeneBio	LogisticRegression	SAM91c47b054ffb	1	0.517464
IMvigor210	GeneBio	LogisticRegression	SAM5fe7a81a39dd	1	0.503273
IMvigor210	GeneBio	LogisticRegression	SAM29da928587ad	1	0.501444
IMvigor210	GeneBio	LogisticRegression	SAM0a0f2bac4b20	0	0.48862
IMvigor210	GeneBio	LogisticRegression	SAM8e469834acc1	0	0.482987
IMvigor210	GeneBio	LogisticRegression	SAM12502d970c10	0	0.482659
IMvigor210	GeneBio	LogisticRegression	SAM7d7c54623618	0	0.478761
IMvigor210	GeneBio	LogisticRegression	SAM181b638b8248	1	0.519153
IMvigor210	GeneBio	LogisticRegression	SAMbfdffb97c446	1	0.517647
IMvigor210	GeneBio	LogisticRegression	SAM3b15b4c6311d	1	0.510192
IMvigor210	GeneBio	LogisticRegression	SAM1c8b086175ca	0	0.480499
IMvigor210	GeneBio	LogisticRegression	SAMeaa477a5384b	1	0.52713
IMvigor210	GeneBio	LogisticRegression	SAM1dda30f1c5be	0	0.478208
IMvigor210	GeneBio	LogisticRegression	SAM9daccafc18db	0	0.476369
IMvigor210	GeneBio	LogisticRegression	SAM2eb07dedf07f	0	0.487306
IMvigor210	GeneBio	LogisticRegression	SAM25510f300d79	0	0.478618
IMvigor210	GeneBio	LogisticRegression	SAMbda79f955628	1	0.560365
IMvigor210	GeneBio	LogisticRegression	SAM187e056d6a2a	0	0.487495
IMvigor210	GeneBio	LogisticRegression	SAMbc8dc3a7b54e	0	0.482378
IMvigor210	GeneBio	LogisticRegression	SAM7b40007f4aa4	0	0.477164
IMvigor210	GeneBio	LogisticRegression	SAM568ce160abd9	0	0.489034
IMvigor210	GeneBio	LogisticRegression	SAM14938611a2d3	0	0.497455
IMvigor210	GeneBio	LogisticRegression	SAM1a87df750b9d	1	0.504863
IMvigor210	GeneBio	LogisticRegression	SAMae02629a97f7	0	0.484057
IMvigor210	GeneBio	LogisticRegression	SAM47fc46c3d6be	1	0.538943
IMvigor210	GeneBio	LogisticRegression	SAM7829a341b9f3	1	0.513049
IMvigor210	GeneBio	LogisticRegression	SAM0f956e757453	1	0.500286
IMvigor210	GeneBio	LogisticRegression	SAMaf42c1541269	1	0.53936
IMvigor210	GeneBio	LogisticRegression	SAM09c84ec0cf34	0	0.481831
IMvigor210	GeneBio	LogisticRegression	SAM7538ad9ff524	0	0.499892
IMvigor210	GeneBio	LogisticRegression	SAMb2e4a082541a	1	0.565422
IMvigor210	GeneBio	LogisticRegression	SAM771445e92421	0	0.413571
IMvigor210	GeneBio	LogisticRegression	SAM59fda9035d1d	0	0.483785
IMvigor210	GeneBio	LogisticRegression	SAM727c0e92a2a7	1	0.533712
IMvigor210	GeneBio	LogisticRegression	SAM6f2a102a99df	1	0.506542
IMvigor210	GeneBio	LogisticRegression	SAMe56c96c51190	1	0.511845
IMvigor210	GeneBio	LogisticRegression	SAM2b672f4336c7	0	0.487365
IMvigor210	GeneBio	LogisticRegression	SAM1ab1b28d9f2b	0	0.483151
IMvigor210	GeneBio	LogisticRegression	SAM6662f5181f87	0	0.493978
IMvigor210	GeneBio	LogisticRegression	SAMe0c49ea0df5d	0	0.489128
IMvigor210	GeneBio	LogisticRegression	SAM18b9351e265a	1	0.516073
IMvigor210	GeneBio	LogisticRegression	SAM7fb7a13c096b	1	0.503172
IMvigor210	GeneBio	LogisticRegression	SAM87a8e18eb45b	0	0.483607
IMvigor210	GeneBio	LogisticRegression	SAM9725303dce0c	0	0.485382
IMvigor210	GeneBio	LogisticRegression	SAM6ff654a20f98	0	0.493428
IMvigor210	GeneBio	LogisticRegression	SAM65afda25b920	0	0.487955
IMvigor210	GeneBio	LogisticRegression	SAMef0e3d2415fd	1	0.739338
IMvigor210	GeneBio	LogisticRegression	SAM07a93a28f801	0	0.484984
IMvigor210	GeneBio	LogisticRegression	SAM94859b440b1d	0	0.488707
IMvigor210	GeneBio	LogisticRegression	SAM58e7832f4e7d	0	0.4776
IMvigor210	GeneBio	LogisticRegression	SAMc57eadb2d82b	0	0.48147
IMvigor210	GeneBio	LogisticRegression	SAM5767dd75d142	0	0.495981
IMvigor210	GeneBio	LogisticRegression	SAMaabf4afe4213	0	0.487993
IMvigor210	GeneBio	LogisticRegression	SAMcc7a42d87e9c	1	0.505282
IMvigor210	GeneBio	LogisticRegression	SAMce39dd79b441	0	0.492671
IMvigor210	GeneBio	LogisticRegression	SAM75f12d1a55fc	1	0.507144
IMvigor210	GeneBio	LogisticRegression	SAM6964a6d7b967	0	0.487908
IMvigor210	GeneBio	LogisticRegression	SAM3b1066e5801b	1	0.629281
IMvigor210	GeneBio	LogisticRegression	SAMf20b827dca51	1	0.538985
IMvigor210	GeneBio	LogisticRegression	SAM6792d6e98068	0	0.4817
IMvigor210	GeneBio	LogisticRegression	SAM31d9176e11fb	1	0.51167
IMvigor210	GeneBio	LogisticRegression	SAM5cc2d9036053	0	0.491431
IMvigor210	GeneBio	LogisticRegression	SAMb8101c538753	1	0.532511
IMvigor210	GeneBio	LogisticRegression	SAM80c6183220e6	1	0.542686
IMvigor210	GeneBio	LogisticRegression	SAM572f19794c96	0	0.494266
IMvigor210	GeneBio	LogisticRegression	SAM1abf01dd4544	0	0.488002
IMvigor210	GeneBio	LogisticRegression	SAM1f83ebd6be9b	0	0.481756
IMvigor210	GeneBio	LogisticRegression	SAM1f66db567eb5	1	0.517944
IMvigor210	GeneBio	LogisticRegression	SAM6157c8f38b72	0	0.492851
IMvigor210	GeneBio	LogisticRegression	SAMe7e4f7c076a7	1	0.522812
IMvigor210	GeneBio	LogisticRegression	SAM4caabd64e7fd	0	0.487466
IMvigor210	GeneBio	LogisticRegression	SAMc6eff056c89a	0	0.498398
IMvigor210	GeneBio	LogisticRegression	SAM5cfa1699bdb7	0	0.489555
IMvigor210	GeneBio	LogisticRegression	SAMda4d892fddc8	1	0.50411
IMvigor210	GeneBio	LogisticRegression	SAM3a1c9632ff7b	0	0.48332
IMvigor210	GeneBio	LogisticRegression	SAM8b4b8b0f9e73	1	0.509989
IMvigor210	GeneBio	LogisticRegression	SAMe3d4266775a9	0	0.490895
IMvigor210	PD-L1	LogisticRegression	SAMc1b27bc16435	0	0.491437
IMvigor210	PD-L1	LogisticRegression	SAMf275eb859a39	0	0.495549
IMvigor210	PD-L1	LogisticRegression	SAM7f0d9cc7f001	0	0.4975
IMvigor210	PD-L1	LogisticRegression	SAM4305ab968b90	0	0.489202
IMvigor210	PD-L1	LogisticRegression	SAMcf018fee2acd	0	0.494664
IMvigor210	PD-L1	LogisticRegression	SAMb2f1d0e54ece	1	0.511317
IMvigor210	PD-L1	LogisticRegression	SAMcc4675f394a1	0	0.490966
IMvigor210	PD-L1	LogisticRegression	SAM49f9b2e57aa5	0	0.490586
IMvigor210	PD-L1	LogisticRegression	SAM2e7aa8fa0ab3	0	0.49242
IMvigor210	PD-L1	LogisticRegression	SAMdf3e42c8672a	1	0.503712
IMvigor210	PD-L1	LogisticRegression	SAMd027124354ce	0	0.492303
IMvigor210	PD-L1	LogisticRegression	SAM36d87392593b	1	0.522496
IMvigor210	PD-L1	LogisticRegression	SAM36a9225b0222	1	0.529877
IMvigor210	PD-L1	LogisticRegression	SAMe7bf6c015192	0	0.49828
IMvigor210	PD-L1	LogisticRegression	SAM6dd7ad1d797d	1	0.573873
IMvigor210	PD-L1	LogisticRegression	SAMc0d625a50eb8	0	0.49321
IMvigor210	PD-L1	LogisticRegression	SAM18039827e1b9	0	0.489613
IMvigor210	PD-L1	LogisticRegression	SAM681e4bf7cf85	0	0.491741
IMvigor210	PD-L1	LogisticRegression	SAMc692536a795a	0	0.495683
IMvigor210	PD-L1	LogisticRegression	SAM9a2cf3c06fb3	0	0.497332
IMvigor210	PD-L1	LogisticRegression	SAM557dde1b9f3e	0	0.493389
IMvigor210	PD-L1	LogisticRegression	SAM23aa15d4a0b0	0	0.491368
IMvigor210	PD-L1	LogisticRegression	SAM468a9e1dc821	0	0.489834
IMvigor210	PD-L1	LogisticRegression	SAM81b71522417a	0	0.490213
IMvigor210	PD-L1	LogisticRegression	SAM6cb230f208a8	0	0.490178
IMvigor210	PD-L1	LogisticRegression	SAM0684af734db1	0	0.491699
IMvigor210	PD-L1	LogisticRegression	SAMb963dda93cfd	1	0.541399
IMvigor210	PD-L1	LogisticRegression	SAMa9ca8536d2b1	0	0.497806
IMvigor210	PD-L1	LogisticRegression	SAM9fb814c22bdb	0	0.497564
IMvigor210	PD-L1	LogisticRegression	SAMbcbc7957c264	0	0.492349
IMvigor210	PD-L1	LogisticRegression	SAM7fb6987514a4	1	0.501358
IMvigor210	PD-L1	LogisticRegression	SAM63405b04ab2d	0	0.497438
IMvigor210	PD-L1	LogisticRegression	SAM18bc1078bc15	0	0.495873
IMvigor210	PD-L1	LogisticRegression	SAM7d2dfba6cd84	1	0.505333
IMvigor210	PD-L1	LogisticRegression	SAMd1bd63734394	0	0.49576
IMvigor210	PD-L1	LogisticRegression	SAMe9ae8beb82fa	0	0.492462
IMvigor210	PD-L1	LogisticRegression	SAMb0a83e5fbde9	0	0.493725
IMvigor210	PD-L1	LogisticRegression	SAMba7176afe070	0	0.492096
IMvigor210	PD-L1	LogisticRegression	SAMae1690469964	0	0.493365
IMvigor210	PD-L1	LogisticRegression	SAMbe83eae4026e	0	0.494708
IMvigor210	PD-L1	LogisticRegression	SAMe5bc41772bc9	0	0.493323
IMvigor210	PD-L1	LogisticRegression	SAM23095936e611	0	0.491137
IMvigor210	PD-L1	LogisticRegression	SAM7114d99032ec	0	0.490263
IMvigor210	PD-L1	LogisticRegression	SAMd215b503f99a	0	0.493226
IMvigor210	PD-L1	LogisticRegression	SAMdb3f50c9129c	0	0.491513
IMvigor210	PD-L1	LogisticRegression	SAMbf1a3ae828e6	0	0.492867
IMvigor210	PD-L1	LogisticRegression	SAM52e3fa3ad574	1	0.501605
IMvigor210	PD-L1	LogisticRegression	SAMd4c0837b0997	0	0.49104
IMvigor210	PD-L1	LogisticRegression	SAM9cafb905b36a	1	0.66932
IMvigor210	PD-L1	LogisticRegression	SAM032c642382a7	1	0.586179
IMvigor210	PD-L1	LogisticRegression	SAMb419a8fcbfcd	0	0.494209
IMvigor210	PD-L1	LogisticRegression	SAM8884fe446d20	1	0.516763
IMvigor210	PD-L1	LogisticRegression	SAM2070b416069c	0	0.492797
IMvigor210	PD-L1	LogisticRegression	SAM0ce9c983b20f	1	0.502791
IMvigor210	PD-L1	LogisticRegression	SAMa1e62d323e1d	0	0.492595
IMvigor210	PD-L1	LogisticRegression	SAM61baf919bb01	0	0.49512
IMvigor210	PD-L1	LogisticRegression	SAM97a00e0929fb	0	0.491713
IMvigor210	PD-L1	LogisticRegression	SAM2f228939632f	0	0.494377
IMvigor210	PD-L1	LogisticRegression	SAM9539a4f19ebc	0	0.492604
IMvigor210	PD-L1	LogisticRegression	SAM36851bc8b9ae	0	0.492136
IMvigor210	PD-L1	LogisticRegression	SAM297c0301e861	1	0.570676
IMvigor210	PD-L1	LogisticRegression	SAM1fa6bcb7fc48	0	0.496617
IMvigor210	PD-L1	LogisticRegression	SAM075e037d95bc	0	0.491484
IMvigor210	PD-L1	LogisticRegression	SAM6d2ae0c39b96	0	0.492036
IMvigor210	PD-L1	LogisticRegression	SAMcabb6d58ff55	1	0.589448
IMvigor210	PD-L1	LogisticRegression	SAM716f54e468f4	0	0.493816
IMvigor210	PD-L1	LogisticRegression	SAMeff2ce356ccb	0	0.491644
IMvigor210	PD-L1	LogisticRegression	SAM110501d0eedb	0	0.493722
IMvigor210	PD-L1	LogisticRegression	SAM2e9ac0b1b250	1	0.517407
IMvigor210	PD-L1	LogisticRegression	SAMc0ef41aa6c8b	0	0.49082
IMvigor210	PD-L1	LogisticRegression	SAMd636e3461955	0	0.497985
IMvigor210	PD-L1	LogisticRegression	SAMe712352fb82a	0	0.490985
IMvigor210	PD-L1	LogisticRegression	SAM30b5c6c54cf7	0	0.491487
IMvigor210	PD-L1	LogisticRegression	SAMd98bac0a070f	0	0.491789
IMvigor210	PD-L1	LogisticRegression	SAM8e8ef2368dfa	0	0.493801
IMvigor210	PD-L1	LogisticRegression	SAM08cce2fa88f2	0	0.490116
IMvigor210	PD-L1	LogisticRegression	SAMb4c7a001537d	0	0.491651
IMvigor210	PD-L1	LogisticRegression	SAMfd947610629d	0	0.491719
IMvigor210	PD-L1	LogisticRegression	SAM943df5cf15df	0	0.495805
IMvigor210	PD-L1	LogisticRegression	SAM31f41dd0d6ca	0	0.493351
IMvigor210	PD-L1	LogisticRegression	SAMb3c02294aba7	0	0.490775
IMvigor210	PD-L1	LogisticRegression	SAM39eb94fa504d	0	0.492602
IMvigor210	PD-L1	LogisticRegression	SAM62fb1388c871	0	0.494797
IMvigor210	PD-L1	LogisticRegression	SAMc0da5d48686d	1	0.566079
IMvigor210	PD-L1	LogisticRegression	SAMe7bcab05402e	0	0.490604
IMvigor210	PD-L1	LogisticRegression	SAM2570ff4aae6e	0	0.495465
IMvigor210	PD-L1	LogisticRegression	SAM2dc3f04e45e9	1	0.522637
IMvigor210	PD-L1	LogisticRegression	SAM4501e41e4751	0	0.492547
IMvigor210	PD-L1	LogisticRegression	SAM5b57e47fdcb3	0	0.491713
IMvigor210	PD-L1	LogisticRegression	SAMae4da274eded	0	0.493594
IMvigor210	PD-L1	LogisticRegression	SAMd35318127278	1	0.504624
IMvigor210	PD-L1	LogisticRegression	SAMa913c6139ec8	0	0.49713
IMvigor210	PD-L1	LogisticRegression	SAM75142fcab9df	0	0.492588
IMvigor210	PD-L1	LogisticRegression	SAMd697ba701077	0	0.497037
IMvigor210	PD-L1	LogisticRegression	SAM166a419a4e5a	0	0.49541
IMvigor210	PD-L1	LogisticRegression	SAM025b45c27e05	0	0.491238
IMvigor210	PD-L1	LogisticRegression	SAMe07c4560772d	0	0.489553
IMvigor210	PD-L1	LogisticRegression	SAM560f23d6a3ad	1	0.512994
IMvigor210	PD-L1	LogisticRegression	SAM52500cabdd36	0	0.49223
IMvigor210	PD-L1	LogisticRegression	SAM14df63a65411	0	0.491723
IMvigor210	PD-L1	LogisticRegression	SAMf3a9bce50099	0	0.493583
IMvigor210	PD-L1	LogisticRegression	SAMffa5c7cad0e5	0	0.492834
IMvigor210	PD-L1	LogisticRegression	SAMdab9ca8fb5de	0	0.491654
IMvigor210	PD-L1	LogisticRegression	SAM34430ef08e5b	0	0.492519
IMvigor210	PD-L1	LogisticRegression	SAM4b0175e8db6e	0	0.496554
IMvigor210	PD-L1	LogisticRegression	SAMf28c01545593	0	0.490543
IMvigor210	PD-L1	LogisticRegression	SAMaec7380f9ab0	0	0.490746
IMvigor210	PD-L1	LogisticRegression	SAMe94c30c30616	0	0.498844
IMvigor210	PD-L1	LogisticRegression	SAM54e58f1b0230	0	0.489659
IMvigor210	PD-L1	LogisticRegression	SAM5e3bae090b8c	0	0.492271
IMvigor210	PD-L1	LogisticRegression	SAM3cb94b0d5297	0	0.495723
IMvigor210	PD-L1	LogisticRegression	SAM61b9d4d84c64	0	0.492862
IMvigor210	PD-L1	LogisticRegression	SAMcb132b0cdd2c	1	0.503323
IMvigor210	PD-L1	LogisticRegression	SAMe97af0feefdf	0	0.491205
IMvigor210	PD-L1	LogisticRegression	SAMee3844cc0b9f	0	0.497407
IMvigor210	PD-L1	LogisticRegression	SAMdcae54fcd7fa	1	0.501319
IMvigor210	PD-L1	LogisticRegression	SAMdad5c29dc105	0	0.492818
IMvigor210	PD-L1	LogisticRegression	SAMa424c75831b4	0	0.492957
IMvigor210	PD-L1	LogisticRegression	SAM28687037e4ff	1	0.510105
IMvigor210	PD-L1	LogisticRegression	SAMe50d15fde368	0	0.488714
IMvigor210	PD-L1	LogisticRegression	SAM45c8e6412c66	1	0.522962
IMvigor210	PD-L1	LogisticRegression	SAM8533e5e261d6	0	0.489253
IMvigor210	PD-L1	LogisticRegression	SAMaaf505c36f93	0	0.489509
IMvigor210	PD-L1	LogisticRegression	SAM73663ee4a96e	0	0.496264
IMvigor210	PD-L1	LogisticRegression	SAM0bdb3428bd13	0	0.49169
IMvigor210	PD-L1	LogisticRegression	SAM3330c03fdf00	1	0.509367
IMvigor210	PD-L1	LogisticRegression	SAM0a7c2091dd56	1	0.501764
IMvigor210	PD-L1	LogisticRegression	SAM7bff231634e9	1	0.554964
IMvigor210	PD-L1	LogisticRegression	SAM5d1dfd5207f5	0	0.490263
IMvigor210	PD-L1	LogisticRegression	SAMeb587a68006b	0	0.491733
IMvigor210	PD-L1	LogisticRegression	SAM99a46b9eec27	0	0.498095
IMvigor210	PD-L1	LogisticRegression	SAM1ac4e3dee297	0	0.489792
IMvigor210	PD-L1	LogisticRegression	SAM553c3c35b847	1	0.528569
IMvigor210	PD-L1	LogisticRegression	SAM3e04eb914f3d	0	0.498014
IMvigor210	PD-L1	LogisticRegression	SAMc2a1820d4e6b	0	0.495056
IMvigor210	PD-L1	LogisticRegression	SAM822b226466a1	0	0.491623
IMvigor210	PD-L1	LogisticRegression	SAMabc151b01ea3	0	0.490895
IMvigor210	PD-L1	LogisticRegression	SAMe1eb5d988760	1	0.500658
IMvigor210	PD-L1	LogisticRegression	SAMe3210d3632b4	1	0.504129
IMvigor210	PD-L1	LogisticRegression	SAMb15ad09d6e24	1	0.520788
IMvigor210	PD-L1	LogisticRegression	SAM7893196e0e89	0	0.494532
IMvigor210	PD-L1	LogisticRegression	SAM961d04c42bd9	0	0.49128
IMvigor210	PD-L1	LogisticRegression	SAMb0d11db9aa79	1	0.518357
IMvigor210	PD-L1	LogisticRegression	SAM19fec8f3b3bd	1	0.503554
IMvigor210	PD-L1	LogisticRegression	SAM6083aac8db99	0	0.496319
IMvigor210	PD-L1	LogisticRegression	SAMa90d73f8d891	0	0.489133
IMvigor210	PD-L1	LogisticRegression	SAM415f36ad349e	1	0.507495
IMvigor210	PD-L1	LogisticRegression	SAM7c67b05aa109	0	0.489978
IMvigor210	PD-L1	LogisticRegression	SAMad83c9c53537	0	0.493421
IMvigor210	PD-L1	LogisticRegression	SAM3e8baff50d7a	0	0.49177
IMvigor210	PD-L1	LogisticRegression	SAM3ee5dcd894f0	0	0.493442
IMvigor210	PD-L1	LogisticRegression	SAM8a1b0e02ee42	0	0.488389
IMvigor210	PD-L1	LogisticRegression	SAMd7d57ee3a863	1	0.513978
IMvigor210	PD-L1	LogisticRegression	SAMeb29625f76a5	0	0.492764
IMvigor210	PD-L1	LogisticRegression	SAM563d6233dfa2	0	0.496851
IMvigor210	PD-L1	LogisticRegression	SAMa1871f491b02	0	0.492606
IMvigor210	PD-L1	LogisticRegression	SAM30cf07d4874f	0	0.496571
IMvigor210	PD-L1	LogisticRegression	SAMd135d5867fe3	1	0.528323
IMvigor210	PD-L1	LogisticRegression	SAM9e11ec6bea80	1	0.621172
IMvigor210	PD-L1	LogisticRegression	SAM065890737112	0	0.493228
IMvigor210	PD-L1	LogisticRegression	SAMb470eb8f04be	0	0.492552
IMvigor210	PD-L1	LogisticRegression	SAM675a12a09c15	0	0.492474
IMvigor210	PD-L1	LogisticRegression	SAM1e9c4d1d39ae	0	0.494807
IMvigor210	PD-L1	LogisticRegression	SAM5a2347c0498a	0	0.490403
IMvigor210	PD-L1	LogisticRegression	SAM0571f17f4045	1	0.504521
IMvigor210	PD-L1	LogisticRegression	SAM4b7ea015fd9e	0	0.491673
IMvigor210	PD-L1	LogisticRegression	SAM9306c5c92444	0	0.498743
IMvigor210	PD-L1	LogisticRegression	SAMb15ac6e4c4ef	0	0.496564
IMvigor210	PD-L1	LogisticRegression	SAM28e6031ac18b	0	0.493227
IMvigor210	PD-L1	LogisticRegression	SAMd86389d0d768	0	0.489817
IMvigor210	PD-L1	LogisticRegression	SAM63b2189c36d7	0	0.490573
IMvigor210	PD-L1	LogisticRegression	SAM18be5b395318	0	0.495695
IMvigor210	PD-L1	LogisticRegression	SAM0d855cff64e6	0	0.494055
IMvigor210	PD-L1	LogisticRegression	SAM6cbc10abddb0	0	0.497098
IMvigor210	PD-L1	LogisticRegression	SAMdee1011782cd	0	0.493204
IMvigor210	PD-L1	LogisticRegression	SAMe9475f77504b	0	0.494423
IMvigor210	PD-L1	LogisticRegression	SAMa535fcdf18a0	0	0.489143
IMvigor210	PD-L1	LogisticRegression	SAM548551ef782c	0	0.49334
IMvigor210	PD-L1	LogisticRegression	SAM203dcf14f927	1	0.502797
IMvigor210	PD-L1	LogisticRegression	SAMe41b1e773582	0	0.491609
IMvigor210	PD-L1	LogisticRegression	SAM978a587b207e	1	0.504677
IMvigor210	PD-L1	LogisticRegression	SAM5234688806a7	0	0.490717
IMvigor210	PD-L1	LogisticRegression	SAM2c9586161ce6	0	0.490953
IMvigor210	PD-L1	LogisticRegression	SAM76a431ba6ce1	0	0.493292
IMvigor210	PD-L1	LogisticRegression	SAM8f2275c36e8c	0	0.4898
IMvigor210	PD-L1	LogisticRegression	SAMab8052a03398	0	0.497669
IMvigor210	PD-L1	LogisticRegression	SAMd3bd67996035	1	0.503124
IMvigor210	PD-L1	LogisticRegression	SAM753d4bb52dbe	0	0.491504
IMvigor210	PD-L1	LogisticRegression	SAMd3601288319e	1	0.50038
IMvigor210	PD-L1	LogisticRegression	SAM59f392864f5d	0	0.494166
IMvigor210	PD-L1	LogisticRegression	SAM26104d5adc89	0	0.491548
IMvigor210	PD-L1	LogisticRegression	SAMba1a34b5a060	0	0.497809
IMvigor210	PD-L1	LogisticRegression	SAM18a4dabbc557	1	0.509951
IMvigor210	PD-L1	LogisticRegression	SAMfb7aec7cb0e2	1	0.516423
IMvigor210	PD-L1	LogisticRegression	SAMfed609955db9	0	0.495897
IMvigor210	PD-L1	LogisticRegression	SAMb8070b7937e7	0	0.493183
IMvigor210	PD-L1	LogisticRegression	SAMf2aae1443f67	0	0.491938
IMvigor210	PD-L1	LogisticRegression	SAM2bba8cb35e48	0	0.491074
IMvigor210	PD-L1	LogisticRegression	SAM5c139c5c1c4f	0	0.492772
IMvigor210	PD-L1	LogisticRegression	SAMc1251c7bfee2	0	0.497456
IMvigor210	PD-L1	LogisticRegression	SAM6780ed436b55	0	0.497064
IMvigor210	PD-L1	LogisticRegression	SAM85f0a3ac1c45	0	0.492335
IMvigor210	PD-L1	LogisticRegression	SAM9d2494119c05	0	0.490182
IMvigor210	PD-L1	LogisticRegression	SAM9410b866974a	0	0.493678
IMvigor210	PD-L1	LogisticRegression	SAM5d989c86255e	0	0.492321
IMvigor210	PD-L1	LogisticRegression	SAM27299aed7681	0	0.489916
IMvigor210	PD-L1	LogisticRegression	SAM49d48750e294	0	0.491638
IMvigor210	PD-L1	LogisticRegression	SAMd43f8933066b	0	0.497633
IMvigor210	PD-L1	LogisticRegression	SAM7aa01fc49a80	0	0.4986
IMvigor210	PD-L1	LogisticRegression	SAM0257bbbbd388	0	0.493009
IMvigor210	PD-L1	LogisticRegression	SAMc919aebc7fdd	0	0.499001
IMvigor210	PD-L1	LogisticRegression	SAMa321770ac31c	0	0.492581
IMvigor210	PD-L1	LogisticRegression	SAM3894ac3956a5	0	0.492704
IMvigor210	PD-L1	LogisticRegression	SAM1c0ecfb3eb63	1	0.504781
IMvigor210	PD-L1	LogisticRegression	SAMbcb07ba81cee	0	0.492753
IMvigor210	PD-L1	LogisticRegression	SAM9aa6a095a9d6	0	0.49505
IMvigor210	PD-L1	LogisticRegression	SAM957378bd907f	1	0.512749
IMvigor210	PD-L1	LogisticRegression	SAMf82bbdc267c8	0	0.48992
IMvigor210	PD-L1	LogisticRegression	SAM2624229effe8	0	0.492478
IMvigor210	PD-L1	LogisticRegression	SAMd2492b2a31bb	1	0.506538
IMvigor210	PD-L1	LogisticRegression	SAM670649e105b5	0	0.494893
IMvigor210	PD-L1	LogisticRegression	SAM91c47b054ffb	0	0.497608
IMvigor210	PD-L1	LogisticRegression	SAM5fe7a81a39dd	1	0.500996
IMvigor210	PD-L1	LogisticRegression	SAM29da928587ad	0	0.496105
IMvigor210	PD-L1	LogisticRegression	SAM0a0f2bac4b20	0	0.497619
IMvigor210	PD-L1	LogisticRegression	SAM8e469834acc1	0	0.492295
IMvigor210	PD-L1	LogisticRegression	SAM12502d970c10	0	0.492799
IMvigor210	PD-L1	LogisticRegression	SAM7d7c54623618	0	0.488897
IMvigor210	PD-L1	LogisticRegression	SAM181b638b8248	1	0.524578
IMvigor210	PD-L1	LogisticRegression	SAMbfdffb97c446	1	0.516301
IMvigor210	PD-L1	LogisticRegression	SAM3b15b4c6311d	1	0.516239
IMvigor210	PD-L1	LogisticRegression	SAM1c8b086175ca	0	0.492105
IMvigor210	PD-L1	LogisticRegression	SAMeaa477a5384b	1	0.503594
IMvigor210	PD-L1	LogisticRegression	SAM1dda30f1c5be	0	0.494009
IMvigor210	PD-L1	LogisticRegression	SAM9daccafc18db	0	0.492343
IMvigor210	PD-L1	LogisticRegression	SAM2eb07dedf07f	1	0.501981
IMvigor210	PD-L1	LogisticRegression	SAM25510f300d79	0	0.490743
IMvigor210	PD-L1	LogisticRegression	SAMbda79f955628	0	0.499262
IMvigor210	PD-L1	LogisticRegression	SAM187e056d6a2a	0	0.490696
IMvigor210	PD-L1	LogisticRegression	SAMbc8dc3a7b54e	0	0.490231
IMvigor210	PD-L1	LogisticRegression	SAM7b40007f4aa4	0	0.488336
IMvigor210	PD-L1	LogisticRegression	SAM568ce160abd9	0	0.497882
IMvigor210	PD-L1	LogisticRegression	SAM14938611a2d3	0	0.49988
IMvigor210	PD-L1	LogisticRegression	SAM1a87df750b9d	0	0.496865
IMvigor210	PD-L1	LogisticRegression	SAMae02629a97f7	0	0.490184
IMvigor210	PD-L1	LogisticRegression	SAM47fc46c3d6be	1	0.512678
IMvigor210	PD-L1	LogisticRegression	SAM7829a341b9f3	1	0.517902
IMvigor210	PD-L1	LogisticRegression	SAM0f956e757453	0	0.492109
IMvigor210	PD-L1	LogisticRegression	SAMaf42c1541269	1	0.509911
IMvigor210	PD-L1	LogisticRegression	SAM09c84ec0cf34	0	0.490599
IMvigor210	PD-L1	LogisticRegression	SAM7538ad9ff524	0	0.494967
IMvigor210	PD-L1	LogisticRegression	SAMb2e4a082541a	1	0.523341
IMvigor210	PD-L1	LogisticRegression	SAM771445e92421	1	0.503565
IMvigor210	PD-L1	LogisticRegression	SAM59fda9035d1d	0	0.494789
IMvigor210	PD-L1	LogisticRegression	SAM727c0e92a2a7	1	0.514682
IMvigor210	PD-L1	LogisticRegression	SAM6f2a102a99df	1	0.516424
IMvigor210	PD-L1	LogisticRegression	SAMe56c96c51190	1	0.519974
IMvigor210	PD-L1	LogisticRegression	SAM2b672f4336c7	0	0.492604
IMvigor210	PD-L1	LogisticRegression	SAM1ab1b28d9f2b	0	0.492291
IMvigor210	PD-L1	LogisticRegression	SAM6662f5181f87	1	0.500484
IMvigor210	PD-L1	LogisticRegression	SAMe0c49ea0df5d	0	0.494337
IMvigor210	PD-L1	LogisticRegression	SAM18b9351e265a	1	0.502897
IMvigor210	PD-L1	LogisticRegression	SAM7fb7a13c096b	0	0.498058
IMvigor210	PD-L1	LogisticRegression	SAM87a8e18eb45b	0	0.490946
IMvigor210	PD-L1	LogisticRegression	SAM9725303dce0c	0	0.496512
IMvigor210	PD-L1	LogisticRegression	SAM6ff654a20f98	0	0.49318
IMvigor210	PD-L1	LogisticRegression	SAM65afda25b920	1	0.500602
IMvigor210	PD-L1	LogisticRegression	SAMef0e3d2415fd	1	0.521737
IMvigor210	PD-L1	LogisticRegression	SAM07a93a28f801	1	0.501128
IMvigor210	PD-L1	LogisticRegression	SAM94859b440b1d	0	0.492093
IMvigor210	PD-L1	LogisticRegression	SAM58e7832f4e7d	0	0.487822
IMvigor210	PD-L1	LogisticRegression	SAMc57eadb2d82b	0	0.489955
IMvigor210	PD-L1	LogisticRegression	SAM5767dd75d142	0	0.49683
IMvigor210	PD-L1	LogisticRegression	SAMaabf4afe4213	0	0.491463
IMvigor210	PD-L1	LogisticRegression	SAMcc7a42d87e9c	0	0.493281
IMvigor210	PD-L1	LogisticRegression	SAMce39dd79b441	0	0.499845
IMvigor210	PD-L1	LogisticRegression	SAM75f12d1a55fc	1	0.511113
IMvigor210	PD-L1	LogisticRegression	SAM6964a6d7b967	0	0.495656
IMvigor210	PD-L1	LogisticRegression	SAM3b1066e5801b	1	0.503392
IMvigor210	PD-L1	LogisticRegression	SAMf20b827dca51	1	0.514937
IMvigor210	PD-L1	LogisticRegression	SAM6792d6e98068	0	0.491583
IMvigor210	PD-L1	LogisticRegression	SAM31d9176e11fb	1	0.505791
IMvigor210	PD-L1	LogisticRegression	SAM5cc2d9036053	0	0.492807
IMvigor210	PD-L1	LogisticRegression	SAMb8101c538753	1	0.553563
IMvigor210	PD-L1	LogisticRegression	SAM80c6183220e6	1	0.511176
IMvigor210	PD-L1	LogisticRegression	SAM572f19794c96	1	0.514427
IMvigor210	PD-L1	LogisticRegression	SAM1abf01dd4544	0	0.499059
IMvigor210	PD-L1	LogisticRegression	SAM1f83ebd6be9b	0	0.49329
IMvigor210	PD-L1	LogisticRegression	SAM1f66db567eb5	1	0.512557
IMvigor210	PD-L1	LogisticRegression	SAM6157c8f38b72	0	0.494016
IMvigor210	PD-L1	LogisticRegression	SAMe7e4f7c076a7	1	0.546002
IMvigor210	PD-L1	LogisticRegression	SAM4caabd64e7fd	0	0.489719
IMvigor210	PD-L1	LogisticRegression	SAMc6eff056c89a	0	0.493932
IMvigor210	PD-L1	LogisticRegression	SAM5cfa1699bdb7	0	0.495611
IMvigor210	PD-L1	LogisticRegression	SAMda4d892fddc8	0	0.496702
IMvigor210	PD-L1	LogisticRegression	SAM3a1c9632ff7b	0	0.489986
IMvigor210	PD-L1	LogisticRegression	SAM8b4b8b0f9e73	0	0.497751
IMvigor210	PD-L1	LogisticRegression	SAMe3d4266775a9	0	0.49434
IMvigor210	NetBio	LogisticRegression	SAMc1b27bc16435	0	0.141667
IMvigor210	NetBio	LogisticRegression	SAMf275eb859a39	0	0.301813
IMvigor210	NetBio	LogisticRegression	SAM7f0d9cc7f001	0	0.1688
IMvigor210	NetBio	LogisticRegression	SAM4305ab968b90	1	0.903443
IMvigor210	NetBio	LogisticRegression	SAMcf018fee2acd	0	0.0124267
IMvigor210	NetBio	LogisticRegression	SAMb2f1d0e54ece	0	0.0526786
IMvigor210	NetBio	LogisticRegression	SAMcc4675f394a1	0	0.00173485
IMvigor210	NetBio	LogisticRegression	SAM49f9b2e57aa5	0	0.164181
IMvigor210	NetBio	LogisticRegression	SAM2e7aa8fa0ab3	1	0.745069
IMvigor210	NetBio	LogisticRegression	SAMdf3e42c8672a	1	0.533429
IMvigor210	NetBio	LogisticRegression	SAMd027124354ce	0	0.218831
IMvigor210	NetBio	LogisticRegression	SAM36d87392593b	1	0.61865
IMvigor210	NetBio	LogisticRegression	SAM36a9225b0222	1	0.71147
IMvigor210	NetBio	LogisticRegression	SAMe7bf6c015192	1	0.665746
IMvigor210	NetBio	LogisticRegression	SAM6dd7ad1d797d	0	0.266877
IMvigor210	NetBio	LogisticRegression	SAMc0d625a50eb8	0	0.0600561
IMvigor210	NetBio	LogisticRegression	SAM18039827e1b9	0	0.374206
IMvigor210	NetBio	LogisticRegression	SAM681e4bf7cf85	0	0.269944
IMvigor210	NetBio	LogisticRegression	SAMc692536a795a	1	0.590674
IMvigor210	NetBio	LogisticRegression	SAM9a2cf3c06fb3	0	0.245337
IMvigor210	NetBio	LogisticRegression	SAM557dde1b9f3e	0	0.0675661
IMvigor210	NetBio	LogisticRegression	SAM23aa15d4a0b0	0	0.0998651
IMvigor210	NetBio	LogisticRegression	SAM468a9e1dc821	0	0.486096
IMvigor210	NetBio	LogisticRegression	SAM81b71522417a	1	0.638473
IMvigor210	NetBio	LogisticRegression	SAM6cb230f208a8	1	0.976499
IMvigor210	NetBio	LogisticRegression	SAM0684af734db1	0	0.197013
IMvigor210	NetBio	LogisticRegression	SAMb963dda93cfd	0	0.358398
IMvigor210	NetBio	LogisticRegression	SAMa9ca8536d2b1	0	0.10893
IMvigor210	NetBio	LogisticRegression	SAM9fb814c22bdb	0	0.459044
IMvigor210	NetBio	LogisticRegression	SAMbcbc7957c264	0	0.336417
IMvigor210	NetBio	LogisticRegression	SAM7fb6987514a4	0	0.0553255
IMvigor210	NetBio	LogisticRegression	SAM63405b04ab2d	1	0.65907
IMvigor210	NetBio	LogisticRegression	SAM18bc1078bc15	0	0.324191
IMvigor210	NetBio	LogisticRegression	SAM7d2dfba6cd84	0	0.0101628
IMvigor210	NetBio	LogisticRegression	SAMd1bd63734394	0	0.235879
IMvigor210	NetBio	LogisticRegression	SAMe9ae8beb82fa	0	0.373762
IMvigor210	NetBio	LogisticRegression	SAMb0a83e5fbde9	0	0.0622231
IMvigor210	NetBio	LogisticRegression	SAMba7176afe070	0	0.0193225
IMvigor210	NetBio	LogisticRegression	SAMae1690469964	0	0.158707
IMvigor210	NetBio	LogisticRegression	SAMbe83eae4026e	0	0.238094
IMvigor210	NetBio	LogisticRegression	SAMe5bc41772bc9	0	0.00296274
IMvigor210	NetBio	LogisticRegression	SAM23095936e611	0	0.466839
IMvigor210	NetBio	LogisticRegression	SAM7114d99032ec	1	0.77737
IMvigor210	NetBio	LogisticRegression	SAMd215b503f99a	0	0.0569349
IMvigor210	NetBio	LogisticRegression	SAMdb3f50c9129c	0	0.200507
IMvigor210	NetBio	LogisticRegression	SAMbf1a3ae828e6	0	0.480055
IMvigor210	NetBio	LogisticRegression	SAM52e3fa3ad574	0	0.0777467
IMvigor210	NetBio	LogisticRegression	SAMd4c0837b0997	0	0.208822
IMvigor210	NetBio	LogisticRegression	SAM9cafb905b36a	1	0.88104
IMvigor210	NetBio	LogisticRegression	SAM032c642382a7	1	0.691997
IMvigor210	NetBio	LogisticRegression	SAMb419a8fcbfcd	1	0.875405
IMvigor210	NetBio	LogisticRegression	SAM8884fe446d20	0	0.119783
IMvigor210	NetBio	LogisticRegression	SAM2070b416069c	0	0.00792556
IMvigor210	NetBio	LogisticRegression	SAM0ce9c983b20f	0	0.0776938
IMvigor210	NetBio	LogisticRegression	SAMa1e62d323e1d	1	0.688849
IMvigor210	NetBio	LogisticRegression	SAM61baf919bb01	0	0.225963
IMvigor210	NetBio	LogisticRegression	SAM97a00e0929fb	0	0.171256
IMvigor210	NetBio	LogisticRegression	SAM2f228939632f	0	0.00611614
IMvigor210	NetBio	LogisticRegression	SAM9539a4f19ebc	0	0.0638861
IMvigor210	NetBio	LogisticRegression	SAM36851bc8b9ae	0	0.148378
IMvigor210	NetBio	LogisticRegression	SAM297c0301e861	1	0.529188
IMvigor210	NetBio	LogisticRegression	SAM1fa6bcb7fc48	0	0.216152
IMvigor210	NetBio	LogisticRegression	SAM075e037d95bc	0	0.45511
IMvigor210	NetBio	LogisticRegression	SAM6d2ae0c39b96	0	0.0708862
IMvigor210	NetBio	LogisticRegression	SAMcabb6d58ff55	1	0.632284
IMvigor210	NetBio	LogisticRegression	SAM716f54e468f4	1	0.781747
IMvigor210	NetBio	LogisticRegression	SAMeff2ce356ccb	0	0.180931
IMvigor210	NetBio	LogisticRegression	SAM110501d0eedb	1	0.591412
IMvigor210	NetBio	LogisticRegression	SAM2e9ac0b1b250	0	0.316044
IMvigor210	NetBio	LogisticRegression	SAMc0ef41aa6c8b	1	0.680212
IMvigor210	NetBio	LogisticRegression	SAMd636e3461955	0	0.0431156
IMvigor210	NetBio	LogisticRegression	SAMe712352fb82a	0	0.374629
IMvigor210	NetBio	LogisticRegression	SAM30b5c6c54cf7	1	0.730469
IMvigor210	NetBio	LogisticRegression	SAMd98bac0a070f	0	0.0430335
IMvigor210	NetBio	LogisticRegression	SAM8e8ef2368dfa	0	0.0127641
IMvigor210	NetBio	LogisticRegression	SAM08cce2fa88f2	0	0.034452
IMvigor210	NetBio	LogisticRegression	SAMb4c7a001537d	0	0.498786
IMvigor210	NetBio	LogisticRegression	SAMfd947610629d	0	0.0154991
IMvigor210	NetBio	LogisticRegression	SAM943df5cf15df	0	0.413439
IMvigor210	NetBio	LogisticRegression	SAM31f41dd0d6ca	0	0.277105
IMvigor210	NetBio	LogisticRegression	SAMb3c02294aba7	0	0.0672134
IMvigor210	NetBio	LogisticRegression	SAM39eb94fa504d	0	0.0610434
IMvigor210	NetBio	LogisticRegression	SAM62fb1388c871	1	0.977809
IMvigor210	NetBio	LogisticRegression	SAMc0da5d48686d	1	0.726562
IMvigor210	NetBio	LogisticRegression	SAMe7bcab05402e	0	0.0615721
IMvigor210	NetBio	LogisticRegression	SAM2570ff4aae6e	0	0.266872
IMvigor210	NetBio	LogisticRegression	SAM2dc3f04e45e9	1	0.581967
IMvigor210	NetBio	LogisticRegression	SAM4501e41e4751	0	0.172453
IMvigor210	NetBio	LogisticRegression	SAM5b57e47fdcb3	0	0.0354385
IMvigor210	NetBio	LogisticRegression	SAMae4da274eded	1	0.589846
IMvigor210	NetBio	LogisticRegression	SAMd35318127278	0	0.127324
IMvigor210	NetBio	LogisticRegression	SAMa913c6139ec8	0	0.429656
IMvigor210	NetBio	LogisticRegression	SAM75142fcab9df	0	0.380919
IMvigor210	NetBio	LogisticRegression	SAMd697ba701077	0	0.401658
IMvigor210	NetBio	LogisticRegression	SAM166a419a4e5a	0	0.119065
IMvigor210	NetBio	LogisticRegression	SAM025b45c27e05	0	0.0861672
IMvigor210	NetBio	LogisticRegression	SAMe07c4560772d	0	0.0438738
IMvigor210	NetBio	LogisticRegression	SAM560f23d6a3ad	0	0.306569
IMvigor210	NetBio	LogisticRegression	SAM52500cabdd36	0	0.0431979
IMvigor210	NetBio	LogisticRegression	SAM14df63a65411	0	0.0086841
IMvigor210	NetBio	LogisticRegression	SAMf3a9bce50099	0	0.043519
IMvigor210	NetBio	LogisticRegression	SAMffa5c7cad0e5	0	0.0255316
IMvigor210	NetBio	LogisticRegression	SAMdab9ca8fb5de	0	0.425703
IMvigor210	NetBio	LogisticRegression	SAM34430ef08e5b	0	0.00288279
IMvigor210	NetBio	LogisticRegression	SAM4b0175e8db6e	0	0.0412524
IMvigor210	NetBio	LogisticRegression	SAMf28c01545593	0	0.0168757
IMvigor210	NetBio	LogisticRegression	SAMaec7380f9ab0	1	0.998996
IMvigor210	NetBio	LogisticRegression	SAMe94c30c30616	1	0.562579
IMvigor210	NetBio	LogisticRegression	SAM54e58f1b0230	1	0.849811
IMvigor210	NetBio	LogisticRegression	SAM5e3bae090b8c	0	0.438794
IMvigor210	NetBio	LogisticRegression	SAM3cb94b0d5297	0	0.183756
IMvigor210	NetBio	LogisticRegression	SAM61b9d4d84c64	0	0.400078
IMvigor210	NetBio	LogisticRegression	SAMcb132b0cdd2c	1	0.67461
IMvigor210	NetBio	LogisticRegression	SAMe97af0feefdf	0	0.149163
IMvigor210	NetBio	LogisticRegression	SAMee3844cc0b9f	1	0.580253
IMvigor210	NetBio	LogisticRegression	SAMdcae54fcd7fa	0	0.0286701
IMvigor210	NetBio	LogisticRegression	SAMdad5c29dc105	1	0.812678
IMvigor210	NetBio	LogisticRegression	SAMa424c75831b4	1	0.796353
IMvigor210	NetBio	LogisticRegression	SAM28687037e4ff	0	0.16595
IMvigor210	NetBio	LogisticRegression	SAMe50d15fde368	0	0.315494
IMvigor210	NetBio	LogisticRegression	SAM45c8e6412c66	0	0.466947
IMvigor210	NetBio	LogisticRegression	SAM8533e5e261d6	0	0.0217051
IMvigor210	NetBio	LogisticRegression	SAMaaf505c36f93	1	0.506921
IMvigor210	NetBio	LogisticRegression	SAM73663ee4a96e	0	0.477593
IMvigor210	NetBio	LogisticRegression	SAM0bdb3428bd13	0	0.00253932
IMvigor210	NetBio	LogisticRegression	SAM3330c03fdf00	0	0.158121
IMvigor210	NetBio	LogisticRegression	SAM0a7c2091dd56	0	0.0135993
IMvigor210	NetBio	LogisticRegression	SAM7bff231634e9	0	0.0391085
IMvigor210	NetBio	LogisticRegression	SAM5d1dfd5207f5	0	0.400724
IMvigor210	NetBio	LogisticRegression	SAMeb587a68006b	0	0.204892
IMvigor210	NetBio	LogisticRegression	SAM99a46b9eec27	0	0.0659556
IMvigor210	NetBio	LogisticRegression	SAM1ac4e3dee297	0	0.0811129
IMvigor210	NetBio	LogisticRegression	SAM553c3c35b847	0	0.210028
IMvigor210	NetBio	LogisticRegression	SAM3e04eb914f3d	1	0.763911
IMvigor210	NetBio	LogisticRegression	SAMc2a1820d4e6b	0	0.0937495
IMvigor210	NetBio	LogisticRegression	SAM822b226466a1	0	0.330926
IMvigor210	NetBio	LogisticRegression	SAMabc151b01ea3	0	0.00712379
IMvigor210	NetBio	LogisticRegression	SAMe1eb5d988760	1	0.807782
IMvigor210	NetBio	LogisticRegression	SAMe3210d3632b4	0	0.0772875
IMvigor210	NetBio	LogisticRegression	SAMb15ad09d6e24	1	0.571346
IMvigor210	NetBio	LogisticRegression	SAM7893196e0e89	0	0.0323887
IMvigor210	NetBio	LogisticRegression	SAM961d04c42bd9	1	0.792034
IMvigor210	NetBio	LogisticRegression	SAMb0d11db9aa79	1	0.671286
IMvigor210	NetBio	LogisticRegression	SAM19fec8f3b3bd	0	0.00710851
IMvigor210	NetBio	LogisticRegression	SAM6083aac8db99	1	0.895381
IMvigor210	NetBio	LogisticRegression	SAMa90d73f8d891	0	0.00348559
IMvigor210	NetBio	LogisticRegression	SAM415f36ad349e	0	0.0180717
IMvigor210	NetBio	LogisticRegression	SAM7c67b05aa109	0	0.185955
IMvigor210	NetBio	LogisticRegression	SAMad83c9c53537	0	0.0984508
IMvigor210	NetBio	LogisticRegression	SAM3e8baff50d7a	1	0.805207
IMvigor210	NetBio	LogisticRegression	SAM3ee5dcd894f0	0	0.348061
IMvigor210	NetBio	LogisticRegression	SAM8a1b0e02ee42	1	0.594605
IMvigor210	NetBio	LogisticRegression	SAMd7d57ee3a863	0	0.329627
IMvigor210	NetBio	LogisticRegression	SAMeb29625f76a5	1	0.56177
IMvigor210	NetBio	LogisticRegression	SAM563d6233dfa2	0	0.000233483
IMvigor210	NetBio	LogisticRegression	SAMa1871f491b02	0	0.44157
IMvigor210	NetBio	LogisticRegression	SAM30cf07d4874f	0	0.0364927
IMvigor210	NetBio	LogisticRegression	SAMd135d5867fe3	0	0.448386
IMvigor210	NetBio	LogisticRegression	SAM9e11ec6bea80	0	0.499676
IMvigor210	NetBio	LogisticRegression	SAM065890737112	0	0.219057
IMvigor210	NetBio	LogisticRegression	SAMb470eb8f04be	1	0.586968
IMvigor210	NetBio	LogisticRegression	SAM675a12a09c15	0	0.162357
IMvigor210	NetBio	LogisticRegression	SAM1e9c4d1d39ae	0	0.460523
IMvigor210	NetBio	LogisticRegression	SAM5a2347c0498a	1	0.939501
IMvigor210	NetBio	LogisticRegression	SAM0571f17f4045	0	0.476284
IMvigor210	NetBio	LogisticRegression	SAM4b7ea015fd9e	0	0.00196576
IMvigor210	NetBio	LogisticRegression	SAM9306c5c92444	1	0.993258
IMvigor210	NetBio	LogisticRegression	SAMb15ac6e4c4ef	0	0.302379
IMvigor210	NetBio	LogisticRegression	SAM28e6031ac18b	0	0.196626
IMvigor210	NetBio	LogisticRegression	SAMd86389d0d768	0	0.419135
IMvigor210	NetBio	LogisticRegression	SAM63b2189c36d7	0	0.0263609
IMvigor210	NetBio	LogisticRegression	SAM18be5b395318	1	0.968916
IMvigor210	NetBio	LogisticRegression	SAM0d855cff64e6	1	0.894898
IMvigor210	NetBio	LogisticRegression	SAM6cbc10abddb0	1	0.531646
IMvigor210	NetBio	LogisticRegression	SAMdee1011782cd	0	0.423076
IMvigor210	NetBio	LogisticRegression	SAMe9475f77504b	0	0.156478
IMvigor210	NetBio	LogisticRegression	SAMa535fcdf18a0	1	0.564863
IMvigor210	NetBio	LogisticRegression	SAM548551ef782c	1	0.784072
IMvigor210	NetBio	LogisticRegression	SAM203dcf14f927	1	0.579162
IMvigor210	NetBio	LogisticRegression	SAMe41b1e773582	0	0.14405
IMvigor210	NetBio	LogisticRegression	SAM978a587b207e	0	0.46806
IMvigor210	NetBio	LogisticRegression	SAM5234688806a7	1	0.502182
IMvigor210	NetBio	LogisticRegression	SAM2c9586161ce6	0	0.266893
IMvigor210	NetBio	LogisticRegression	SAM76a431ba6ce1	0	0.0199768
IMvigor210	NetBio	LogisticRegression	SAM8f2275c36e8c	1	0.636648
IMvigor210	NetBio	LogisticRegression	SAMab8052a03398	0	0.277971
IMvigor210	NetBio	LogisticRegression	SAMd3bd67996035	1	0.548016
IMvigor210	NetBio	LogisticRegression	SAM753d4bb52dbe	0	0.352319
IMvigor210	NetBio	LogisticRegression	SAMd3601288319e	1	0.874423
IMvigor210	NetBio	LogisticRegression	SAM59f392864f5d	1	0.606958
IMvigor210	NetBio	LogisticRegression	SAM26104d5adc89	0	0.0999228
IMvigor210	NetBio	LogisticRegression	SAMba1a34b5a060	0	0.173031
IMvigor210	NetBio	LogisticRegression	SAM18a4dabbc557	0	0.320352
IMvigor210	NetBio	LogisticRegression	SAMfb7aec7cb0e2	0	0.389066
IMvigor210	NetBio	LogisticRegression	SAMfed609955db9	0	0.163862
IMvigor210	NetBio	LogisticRegression	SAMb8070b7937e7	0	0.376651
IMvigor210	NetBio	LogisticRegression	SAMf2aae1443f67	1	0.513852
IMvigor210	NetBio	LogisticRegression	SAM2bba8cb35e48	0	0.254524
IMvigor210	NetBio	LogisticRegression	SAM5c139c5c1c4f	0	0.0744222
IMvigor210	NetBio	LogisticRegression	SAMc1251c7bfee2	0	0.0353292
IMvigor210	NetBio	LogisticRegression	SAM6780ed436b55	0	0.0523606
IMvigor210	NetBio	LogisticRegression	SAM85f0a3ac1c45	0	0.0842816
IMvigor210	NetBio	LogisticRegression	SAM9d2494119c05	0	0.337903
IMvigor210	NetBio	LogisticRegression	SAM9410b866974a	0	0.0364633
IMvigor210	NetBio	LogisticRegression	SAM5d989c86255e	0	0.08437
IMvigor210	NetBio	LogisticRegression	SAM27299aed7681	1	0.81703
IMvigor210	NetBio	LogisticRegression	SAM49d48750e294	0	0.0635182
IMvigor210	NetBio	LogisticRegression	SAMd43f8933066b	1	0.780064
IMvigor210	NetBio	LogisticRegression	SAM7aa01fc49a80	0	0.0385038
IMvigor210	NetBio	LogisticRegression	SAM0257bbbbd388	0	0.230089
IMvigor210	NetBio	LogisticRegression	SAMc919aebc7fdd	1	0.755122
IMvigor210	NetBio	LogisticRegression	SAMa321770ac31c	0	0.33326
IMvigor210	NetBio	LogisticRegression	SAM3894ac3956a5	0	0.0903556
IMvigor210	NetBio	LogisticRegression	SAM1c0ecfb3eb63	1	0.717138
IMvigor210	NetBio	LogisticRegression	SAMbcb07ba81cee	0	0.0792657
IMvigor210	NetBio	LogisticRegression	SAM9aa6a095a9d6	0	0.21204
IMvigor210	NetBio	LogisticRegression	SAM957378bd907f	0	0.0941477
IMvigor210	NetBio	LogisticRegression	SAMf82bbdc267c8	0	0.320325
IMvigor210	NetBio	LogisticRegression	SAM2624229effe8	0	0.0768992
IMvigor210	NetBio	LogisticRegression	SAMd2492b2a31bb	1	0.66948
IMvigor210	NetBio	LogisticRegression	SAM670649e105b5	0	0.0311542
IMvigor210	NetBio	LogisticRegression	SAM91c47b054ffb	1	0.788713
IMvigor210	NetBio	LogisticRegression	SAM5fe7a81a39dd	0	0.255735
IMvigor210	NetBio	LogisticRegression	SAM29da928587ad	0	0.0155132
IMvigor210	NetBio	LogisticRegression	SAM0a0f2bac4b20	0	0.430646
IMvigor210	NetBio	LogisticRegression	SAM8e469834acc1	0	0.252472
IMvigor210	NetBio	LogisticRegression	SAM12502d970c10	0	0.354656
IMvigor210	NetBio	LogisticRegression	SAM7d7c54623618	1	0.683269
IMvigor210	NetBio	LogisticRegression	SAM181b638b8248	0	0.0355087
IMvigor210	NetBio	LogisticRegression	SAMbfdffb97c446	0	0.179717
IMvigor210	NetBio	LogisticRegression	SAM3b15b4c6311d	1	0.865482
IMvigor210	NetBio	LogisticRegression	SAM1c8b086175ca	0	0.0680955
IMvigor210	NetBio	LogisticRegression	SAMeaa477a5384b	1	0.899035
IMvigor210	NetBio	LogisticRegression	SAM1dda30f1c5be	0	0.103493
IMvigor210	NetBio	LogisticRegression	SAM9daccafc18db	0	0.00768173
IMvigor210	NetBio	LogisticRegression	SAM2eb07dedf07f	0	0.494808
IMvigor210	NetBio	LogisticRegression	SAM25510f300d79	1	0.697181
IMvigor210	NetBio	LogisticRegression	SAMbda79f955628	1	0.969821
IMvigor210	NetBio	LogisticRegression	SAM187e056d6a2a	0	0.0502646
IMvigor210	NetBio	LogisticRegression	SAMbc8dc3a7b54e	0	0.197511
IMvigor210	NetBio	LogisticRegression	SAM7b40007f4aa4	0	0.403341
IMvigor210	NetBio	LogisticRegression	SAM568ce160abd9	0	0.0399642
IMvigor210	NetBio	LogisticRegression	SAM14938611a2d3	1	0.712988
IMvigor210	NetBio	LogisticRegression	SAM1a87df750b9d	0	0.0762877
IMvigor210	NetBio	LogisticRegression	SAMae02629a97f7	0	0.170625
IMvigor210	NetBio	LogisticRegression	SAM47fc46c3d6be	0	0.257393
IMvigor210	NetBio	LogisticRegression	SAM7829a341b9f3	0	0.126911
IMvigor210	NetBio	LogisticRegression	SAM0f956e757453	1	0.797983
IMvigor210	NetBio	LogisticRegression	SAMaf42c1541269	1	0.928697
IMvigor210	NetBio	LogisticRegression	SAM09c84ec0cf34	1	0.508301
IMvigor210	NetBio	LogisticRegression	SAM7538ad9ff524	0	0.170448
IMvigor210	NetBio	LogisticRegression	SAMb2e4a082541a	0	0.00931339
IMvigor210	NetBio	LogisticRegression	SAM771445e92421	0	0.0991317
IMvigor210	NetBio	LogisticRegression	SAM59fda9035d1d	0	0.318908
IMvigor210	NetBio	LogisticRegression	SAM727c0e92a2a7	1	0.944669
IMvigor210	NetBio	LogisticRegression	SAM6f2a102a99df	1	0.853925
IMvigor210	NetBio	LogisticRegression	SAMe56c96c51190	0	0.0180867
IMvigor210	NetBio	LogisticRegression	SAM2b672f4336c7	0	0.283683
IMvigor210	NetBio	LogisticRegression	SAM1ab1b28d9f2b	0	0.155347
IMvigor210	NetBio	LogisticRegression	SAM6662f5181f87	1	0.690078
IMvigor210	NetBio	LogisticRegression	SAMe0c49ea0df5d	0	0.269544
IMvigor210	NetBio	LogisticRegression	SAM18b9351e265a	1	0.593857
IMvigor210	NetBio	LogisticRegression	SAM7fb7a13c096b	0	0.0391866
IMvigor210	NetBio	LogisticRegression	SAM87a8e18eb45b	0	0.239257
IMvigor210	NetBio	LogisticRegression	SAM9725303dce0c	1	0.659472
IMvigor210	NetBio	LogisticRegression	SAM6ff654a20f98	0	0.473648
IMvigor210	NetBio	LogisticRegression	SAM65afda25b920	0	0.124378
IMvigor210	NetBio	LogisticRegression	SAMef0e3d2415fd	0	0.180568
IMvigor210	NetBio	LogisticRegression	SAM07a93a28f801	1	0.630338
IMvigor210	NetBio	LogisticRegression	SAM94859b440b1d	0	0.0370804
IMvigor210	NetBio	LogisticRegression	SAM58e7832f4e7d	0	0.125835
IMvigor210	NetBio	LogisticRegression	SAMc57eadb2d82b	0	0.476469
IMvigor210	NetBio	LogisticRegression	SAM5767dd75d142	1	0.813329
IMvigor210	NetBio	LogisticRegression	SAMaabf4afe4213	0	0.392955
IMvigor210	NetBio	LogisticRegression	SAMcc7a42d87e9c	0	0.343118
IMvigor210	NetBio	LogisticRegression	SAMce39dd79b441	0	0.128791
IMvigor210	NetBio	LogisticRegression	SAM75f12d1a55fc	0	0.145896
IMvigor210	NetBio	LogisticRegression	SAM6964a6d7b967	1	0.823485
IMvigor210	NetBio	LogisticRegression	SAM3b1066e5801b	0	0.00244269
IMvigor210	NetBio	LogisticRegression	SAMf20b827dca51	0	0.309206
IMvigor210	NetBio	LogisticRegression	SAM6792d6e98068	0	0.135571
IMvigor210	NetBio	LogisticRegression	SAM31d9176e11fb	1	0.588469
IMvigor210	NetBio	LogisticRegression	SAM5cc2d9036053	0	0.0429785
IMvigor210	NetBio	LogisticRegression	SAMb8101c538753	0	0.471196
IMvigor210	NetBio	LogisticRegression	SAM80c6183220e6	0	0.0416838
IMvigor210	NetBio	LogisticRegression	SAM572f19794c96	1	0.773982
IMvigor210	NetBio	LogisticRegression	SAM1abf01dd4544	1	0.698497
IMvigor210	NetBio	LogisticRegression	SAM1f83ebd6be9b	1	0.698919
IMvigor210	NetBio	LogisticRegression	SAM1f66db567eb5	1	0.619332
IMvigor210	NetBio	LogisticRegression	SAM6157c8f38b72	0	0.211138
IMvigor210	NetBio	LogisticRegression	SAMe7e4f7c076a7	0	0.228912
IMvigor210	NetBio	LogisticRegression	SAM4caabd64e7fd	0	0.10209
IMvigor210	NetBio	LogisticRegression	SAMc6eff056c89a	0	0.0407744
IMvigor210	NetBio	LogisticRegression	SAM5cfa1699bdb7	0	0.0445093
IMvigor210	NetBio	LogisticRegression	SAMda4d892fddc8	1	0.679081
IMvigor210	NetBio	LogisticRegression	SAM3a1c9632ff7b	0	0.0643482
IMvigor210	NetBio	LogisticRegression	SAM8b4b8b0f9e73	0	0.359606
IMvigor210	NetBio	LogisticRegression	SAMe3d4266775a9	1	0.584482
IMvigor210	PD1	LogisticRegression	SAMc1b27bc16435	0	0.489913
IMvigor210	PD1	LogisticRegression	SAMf275eb859a39	0	0.486403
IMvigor210	PD1	LogisticRegression	SAM7f0d9cc7f001	1	0.513179
IMvigor210	PD1	LogisticRegression	SAM4305ab968b90	0	0.481926
IMvigor210	PD1	LogisticRegression	SAMcf018fee2acd	0	0.488684
IMvigor210	PD1	LogisticRegression	SAMb2f1d0e54ece	1	0.512787
IMvigor210	PD1	LogisticRegression	SAMcc4675f394a1	0	0.485018
IMvigor210	PD1	LogisticRegression	SAM49f9b2e57aa5	0	0.488596
IMvigor210	PD1	LogisticRegression	SAM2e7aa8fa0ab3	0	0.499697
IMvigor210	PD1	LogisticRegression	SAMdf3e42c8672a	1	0.506329
IMvigor210	PD1	LogisticRegression	SAMd027124354ce	0	0.482634
IMvigor210	PD1	LogisticRegression	SAM36d87392593b	0	0.494658
IMvigor210	PD1	LogisticRegression	SAM36a9225b0222	1	0.504636
IMvigor210	PD1	LogisticRegression	SAMe7bf6c015192	1	0.510279
IMvigor210	PD1	LogisticRegression	SAM6dd7ad1d797d	1	0.502429
IMvigor210	PD1	LogisticRegression	SAMc0d625a50eb8	0	0.486478
IMvigor210	PD1	LogisticRegression	SAM18039827e1b9	0	0.48175
IMvigor210	PD1	LogisticRegression	SAM681e4bf7cf85	0	0.488974
IMvigor210	PD1	LogisticRegression	SAMc692536a795a	1	0.503466
IMvigor210	PD1	LogisticRegression	SAM9a2cf3c06fb3	0	0.491533
IMvigor210	PD1	LogisticRegression	SAM557dde1b9f3e	0	0.494497
IMvigor210	PD1	LogisticRegression	SAM23aa15d4a0b0	0	0.494715
IMvigor210	PD1	LogisticRegression	SAM468a9e1dc821	0	0.485123
IMvigor210	PD1	LogisticRegression	SAM81b71522417a	0	0.481849
IMvigor210	PD1	LogisticRegression	SAM6cb230f208a8	0	0.478541
IMvigor210	PD1	LogisticRegression	SAM0684af734db1	0	0.478962
IMvigor210	PD1	LogisticRegression	SAMb963dda93cfd	0	0.49847
IMvigor210	PD1	LogisticRegression	SAMa9ca8536d2b1	0	0.494878
IMvigor210	PD1	LogisticRegression	SAM9fb814c22bdb	1	0.500028
IMvigor210	PD1	LogisticRegression	SAMbcbc7957c264	0	0.482977
IMvigor210	PD1	LogisticRegression	SAM7fb6987514a4	1	0.567683
IMvigor210	PD1	LogisticRegression	SAM63405b04ab2d	0	0.496502
IMvigor210	PD1	LogisticRegression	SAM18bc1078bc15	1	0.503513
IMvigor210	PD1	LogisticRegression	SAM7d2dfba6cd84	1	0.590668
IMvigor210	PD1	LogisticRegression	SAMd1bd63734394	1	0.50168
IMvigor210	PD1	LogisticRegression	SAMe9ae8beb82fa	0	0.490065
IMvigor210	PD1	LogisticRegression	SAMb0a83e5fbde9	0	0.48626
IMvigor210	PD1	LogisticRegression	SAMba7176afe070	0	0.483189
IMvigor210	PD1	LogisticRegression	SAMae1690469964	0	0.486931
IMvigor210	PD1	LogisticRegression	SAMbe83eae4026e	0	0.489218
IMvigor210	PD1	LogisticRegression	SAMe5bc41772bc9	0	0.483967
IMvigor210	PD1	LogisticRegression	SAM23095936e611	0	0.486325
IMvigor210	PD1	LogisticRegression	SAM7114d99032ec	0	0.483872
IMvigor210	PD1	LogisticRegression	SAMd215b503f99a	0	0.486498
IMvigor210	PD1	LogisticRegression	SAMdb3f50c9129c	0	0.48844
IMvigor210	PD1	LogisticRegression	SAMbf1a3ae828e6	0	0.494358
IMvigor210	PD1	LogisticRegression	SAM52e3fa3ad574	1	0.612555
IMvigor210	PD1	LogisticRegression	SAMd4c0837b0997	0	0.487928
IMvigor210	PD1	LogisticRegression	SAM9cafb905b36a	1	0.53345
IMvigor210	PD1	LogisticRegression	SAM032c642382a7	1	0.536133
IMvigor210	PD1	LogisticRegression	SAMb419a8fcbfcd	0	0.480097
IMvigor210	PD1	LogisticRegression	SAM8884fe446d20	1	0.528947
IMvigor210	PD1	LogisticRegression	SAM2070b416069c	0	0.497184
IMvigor210	PD1	LogisticRegression	SAM0ce9c983b20f	1	0.500497
IMvigor210	PD1	LogisticRegression	SAMa1e62d323e1d	1	0.52137
IMvigor210	PD1	LogisticRegression	SAM61baf919bb01	1	0.528887
IMvigor210	PD1	LogisticRegression	SAM97a00e0929fb	1	0.512415
IMvigor210	PD1	LogisticRegression	SAM2f228939632f	0	0.496236
IMvigor210	PD1	LogisticRegression	SAM9539a4f19ebc	0	0.483195
IMvigor210	PD1	LogisticRegression	SAM36851bc8b9ae	0	0.495998
IMvigor210	PD1	LogisticRegression	SAM297c0301e861	0	0.491547
IMvigor210	PD1	LogisticRegression	SAM1fa6bcb7fc48	0	0.495032
IMvigor210	PD1	LogisticRegression	SAM075e037d95bc	0	0.477603
IMvigor210	PD1	LogisticRegression	SAM6d2ae0c39b96	0	0.488056
IMvigor210	PD1	LogisticRegression	SAMcabb6d58ff55	1	0.506651
IMvigor210	PD1	LogisticRegression	SAM716f54e468f4	1	0.505971
IMvigor210	PD1	LogisticRegression	SAMeff2ce356ccb	0	0.483054
IMvigor210	PD1	LogisticRegression	SAM110501d0eedb	0	0.492863
IMvigor210	PD1	LogisticRegression	SAM2e9ac0b1b250	1	0.519028
IMvigor210	PD1	LogisticRegression	SAMc0ef41aa6c8b	0	0.481741
IMvigor210	PD1	LogisticRegression	SAMd636e3461955	0	0.491905
IMvigor210	PD1	LogisticRegression	SAMe712352fb82a	0	0.486286
IMvigor210	PD1	LogisticRegression	SAM30b5c6c54cf7	1	0.500829
IMvigor210	PD1	LogisticRegression	SAMd98bac0a070f	0	0.487804
IMvigor210	PD1	LogisticRegression	SAM8e8ef2368dfa	0	0.489031
IMvigor210	PD1	LogisticRegression	SAM08cce2fa88f2	0	0.488521
IMvigor210	PD1	LogisticRegression	SAMb4c7a001537d	0	0.493986
IMvigor210	PD1	LogisticRegression	SAMfd947610629d	0	0.482993
IMvigor210	PD1	LogisticRegression	SAM943df5cf15df	0	0.483672
IMvigor210	PD1	LogisticRegression	SAM31f41dd0d6ca	1	0.504051
IMvigor210	PD1	LogisticRegression	SAMb3c02294aba7	0	0.479716
IMvigor210	PD1	LogisticRegression	SAM39eb94fa504d	1	0.502903
IMvigor210	PD1	LogisticRegression	SAM62fb1388c871	0	0.48917
IMvigor210	PD1	LogisticRegression	SAMc0da5d48686d	0	0.481743
IMvigor210	PD1	LogisticRegression	SAMe7bcab05402e	0	0.490658
IMvigor210	PD1	LogisticRegression	SAM2570ff4aae6e	0	0.485852
IMvigor210	PD1	LogisticRegression	SAM2dc3f04e45e9	1	0.513273
IMvigor210	PD1	LogisticRegression	SAM4501e41e4751	1	0.507835
IMvigor210	PD1	LogisticRegression	SAM5b57e47fdcb3	0	0.489972
IMvigor210	PD1	LogisticRegression	SAMae4da274eded	1	0.513615
IMvigor210	PD1	LogisticRegression	SAMd35318127278	1	0.520801
IMvigor210	PD1	LogisticRegression	SAMa913c6139ec8	1	0.538522
IMvigor210	PD1	LogisticRegression	SAM75142fcab9df	1	0.507907
IMvigor210	PD1	LogisticRegression	SAMd697ba701077	1	0.509101
IMvigor210	PD1	LogisticRegression	SAM166a419a4e5a	0	0.490225
IMvigor210	PD1	LogisticRegression	SAM025b45c27e05	0	0.483464
IMvigor210	PD1	LogisticRegression	SAMe07c4560772d	0	0.481218
IMvigor210	PD1	LogisticRegression	SAM560f23d6a3ad	1	0.532787
IMvigor210	PD1	LogisticRegression	SAM52500cabdd36	0	0.492235
IMvigor210	PD1	LogisticRegression	SAM14df63a65411	0	0.481533
IMvigor210	PD1	LogisticRegression	SAMf3a9bce50099	1	0.503593
IMvigor210	PD1	LogisticRegression	SAMffa5c7cad0e5	0	0.487271
IMvigor210	PD1	LogisticRegression	SAMdab9ca8fb5de	0	0.489685
[truncated: 4,085 more rows]

## Sheet: Figure 3 Predicted response
Figure 3. Predicted response using l2 regularized logistic regression (across study predictions)
train_dataset	test_dataset	ML	test_type	sample	predicted_response_proba	observed_response
Gide	Prat_MELANOMA	LogisticRegression	NetBio	A41	0.57803	0
Gide	Prat_MELANOMA	LogisticRegression	NetBio	A42	0.864057	0
Gide	Prat_MELANOMA	LogisticRegression	NetBio	A43	0.0359857	0
Gide	Prat_MELANOMA	LogisticRegression	NetBio	A44	0.469892	0
Gide	Prat_MELANOMA	LogisticRegression	NetBio	A45	0.759559	0
Gide	Prat_MELANOMA	LogisticRegression	NetBio	A46	0.448233	0
Gide	Prat_MELANOMA	LogisticRegression	NetBio	A47	0.477199	0
Gide	Prat_MELANOMA	LogisticRegression	NetBio	A48	0.194051	0
Gide	Prat_MELANOMA	LogisticRegression	NetBio	A49	0.355044	0
Gide	Prat_MELANOMA	LogisticRegression	NetBio	A50	0.829479	0
Gide	Prat_MELANOMA	LogisticRegression	NetBio	A51	0.0307501	0
Gide	Prat_MELANOMA	LogisticRegression	NetBio	A52	0.568047	1
Gide	Prat_MELANOMA	LogisticRegression	NetBio	A53	0.192842	1
Gide	Prat_MELANOMA	LogisticRegression	NetBio	A54	0.951735	1
Gide	Prat_MELANOMA	LogisticRegression	NetBio	A55	0.547443	1
Gide	Prat_MELANOMA	LogisticRegression	NetBio	A56	0.982213	1
Gide	Prat_MELANOMA	LogisticRegression	NetBio	A57	0.637227	1
Gide	Prat_MELANOMA	LogisticRegression	NetBio	A58	0.925816	1
Gide	Prat_MELANOMA	LogisticRegression	NetBio	A59	0.311765	0
Gide	Prat_MELANOMA	LogisticRegression	NetBio	A60	0.062789	0
Gide	Prat_MELANOMA	LogisticRegression	NetBio	A61	0.588853	0
Gide	Prat_MELANOMA	LogisticRegression	NetBio	A62	0.0812897	1
Gide	Prat_MELANOMA	LogisticRegression	NetBio	A63	0.817098	0
Gide	Prat_MELANOMA	LogisticRegression	NetBio	A64	0.0244807	0
Gide	Prat_MELANOMA	LogisticRegression	NetBio	A65	0.990787	1
Gide	Prat_MELANOMA	LogisticRegression	GeneBio	A41	0.283175	0
Gide	Prat_MELANOMA	LogisticRegression	GeneBio	A42	0.363569	0
Gide	Prat_MELANOMA	LogisticRegression	GeneBio	A43	0.224471	0
Gide	Prat_MELANOMA	LogisticRegression	GeneBio	A44	0.86142	0
Gide	Prat_MELANOMA	LogisticRegression	GeneBio	A45	0.688374	0
Gide	Prat_MELANOMA	LogisticRegression	GeneBio	A46	0.785473	0
Gide	Prat_MELANOMA	LogisticRegression	GeneBio	A47	0.25876	0
Gide	Prat_MELANOMA	LogisticRegression	GeneBio	A48	0.774284	0
Gide	Prat_MELANOMA	LogisticRegression	GeneBio	A49	0.67434	0
Gide	Prat_MELANOMA	LogisticRegression	GeneBio	A50	0.466004	0
Gide	Prat_MELANOMA	LogisticRegression	GeneBio	A51	0.229302	0
Gide	Prat_MELANOMA	LogisticRegression	GeneBio	A52	0.627742	1
Gide	Prat_MELANOMA	LogisticRegression	GeneBio	A53	0.291128	1
Gide	Prat_MELANOMA	LogisticRegression	GeneBio	A54	0.942412	1
Gide	Prat_MELANOMA	LogisticRegression	GeneBio	A55	0.46173	1
Gide	Prat_MELANOMA	LogisticRegression	GeneBio	A56	0.98619	1
Gide	Prat_MELANOMA	LogisticRegression	GeneBio	A57	0.315731	1
Gide	Prat_MELANOMA	LogisticRegression	GeneBio	A58	0.376914	1
Gide	Prat_MELANOMA	LogisticRegression	GeneBio	A59	0.338239	0
Gide	Prat_MELANOMA	LogisticRegression	GeneBio	A60	0.227735	0
Gide	Prat_MELANOMA	LogisticRegression	GeneBio	A61	0.525392	0
Gide	Prat_MELANOMA	LogisticRegression	GeneBio	A62	0.298217	1
Gide	Prat_MELANOMA	LogisticRegression	GeneBio	A63	0.243982	0
Gide	Prat_MELANOMA	LogisticRegression	GeneBio	A64	0.331084	0
Gide	Prat_MELANOMA	LogisticRegression	GeneBio	A65	0.568213	1
Gide	Prat_MELANOMA	LogisticRegression	PD-L1	A41	0.387067	0
Gide	Prat_MELANOMA	LogisticRegression	PD-L1	A42	0.446691	0
Gide	Prat_MELANOMA	LogisticRegression	PD-L1	A43	0.327947	0
Gide	Prat_MELANOMA	LogisticRegression	PD-L1	A44	0.873229	0
Gide	Prat_MELANOMA	LogisticRegression	PD-L1	A45	0.604592	0
Gide	Prat_MELANOMA	LogisticRegression	PD-L1	A46	0.598859	0
Gide	Prat_MELANOMA	LogisticRegression	PD-L1	A47	0.325464	0
Gide	Prat_MELANOMA	LogisticRegression	PD-L1	A48	0.533475	0
Gide	Prat_MELANOMA	LogisticRegression	PD-L1	A49	0.557148	0
Gide	Prat_MELANOMA	LogisticRegression	PD-L1	A50	0.450661	0
Gide	Prat_MELANOMA	LogisticRegression	PD-L1	A51	0.329513	0
Gide	Prat_MELANOMA	LogisticRegression	PD-L1	A52	0.464602	1
Gide	Prat_MELANOMA	LogisticRegression	PD-L1	A53	0.361673	1
Gide	Prat_MELANOMA	LogisticRegression	PD-L1	A54	0.863699	1
Gide	Prat_MELANOMA	LogisticRegression	PD-L1	A55	0.517962	1
Gide	Prat_MELANOMA	LogisticRegression	PD-L1	A56	0.884071	1
Gide	Prat_MELANOMA	LogisticRegression	PD-L1	A57	0.422241	1
Gide	Prat_MELANOMA	LogisticRegression	PD-L1	A58	0.415718	1
Gide	Prat_MELANOMA	LogisticRegression	PD-L1	A59	0.422355	0
Gide	Prat_MELANOMA	LogisticRegression	PD-L1	A60	0.331842	0
Gide	Prat_MELANOMA	LogisticRegression	PD-L1	A61	0.569917	0
Gide	Prat_MELANOMA	LogisticRegression	PD-L1	A62	0.409233	1
Gide	Prat_MELANOMA	LogisticRegression	PD-L1	A63	0.355395	0
Gide	Prat_MELANOMA	LogisticRegression	PD-L1	A64	0.427027	0
Gide	Prat_MELANOMA	LogisticRegression	PD-L1	A65	0.526711	1
Gide	Prat_MELANOMA	LogisticRegression	PD1	A41	0.357778	0
Gide	Prat_MELANOMA	LogisticRegression	PD1	A42	0.401171	0
Gide	Prat_MELANOMA	LogisticRegression	PD1	A43	0.352559	0
Gide	Prat_MELANOMA	LogisticRegression	PD1	A44	0.480747	0
Gide	Prat_MELANOMA	LogisticRegression	PD1	A45	0.599531	0
Gide	Prat_MELANOMA	LogisticRegression	PD1	A46	0.728371	0
Gide	Prat_MELANOMA	LogisticRegression	PD1	A47	0.402319	0
Gide	Prat_MELANOMA	LogisticRegression	PD1	A48	0.768903	0
Gide	Prat_MELANOMA	LogisticRegression	PD1	A49	0.631958	0
Gide	Prat_MELANOMA	LogisticRegression	PD1	A50	0.511374	0
Gide	Prat_MELANOMA	LogisticRegression	PD1	A51	0.357821	0
Gide	Prat_MELANOMA	LogisticRegression	PD1	A52	0.671522	1
Gide	Prat_MELANOMA	LogisticRegression	PD1	A53	0.405445	1
Gide	Prat_MELANOMA	LogisticRegression	PD1	A54	0.746716	1
Gide	Prat_MELANOMA	LogisticRegression	PD1	A55	0.43547	1
Gide	Prat_MELANOMA	LogisticRegression	PD1	A56	0.924816	1
Gide	Prat_MELANOMA	LogisticRegression	PD1	A57	0.371101	1
Gide	Prat_MELANOMA	LogisticRegression	PD1	A58	0.449702	1
Gide	Prat_MELANOMA	LogisticRegression	PD1	A59	0.397597	0
Gide	Prat_MELANOMA	LogisticRegression	PD1	A60	0.352952	0
Gide	Prat_MELANOMA	LogisticRegression	PD1	A61	0.449006	0
Gide	Prat_MELANOMA	LogisticRegression	PD1	A62	0.363325	1
Gide	Prat_MELANOMA	LogisticRegression	PD1	A63	0.349995	0
Gide	Prat_MELANOMA	LogisticRegression	PD1	A64	0.384216	0
Gide	Prat_MELANOMA	LogisticRegression	PD1	A65	0.542424	1
Gide	Prat_MELANOMA	LogisticRegression	CTLA4	A41	0.946145	0
Gide	Prat_MELANOMA	LogisticRegression	CTLA4	A42	0.459749	0
Gide	Prat_MELANOMA	LogisticRegression	CTLA4	A43	0.426689	0
Gide	Prat_MELANOMA	LogisticRegression	CTLA4	A44	0.573016	0
Gide	Prat_MELANOMA	LogisticRegression	CTLA4	A45	0.484746	0
Gide	Prat_MELANOMA	LogisticRegression	CTLA4	A46	0.486469	0
Gide	Prat_MELANOMA	LogisticRegression	CTLA4	A47	0.549384	0
Gide	Prat_MELANOMA	LogisticRegression	CTLA4	A48	0.463052	0
Gide	Prat_MELANOMA	LogisticRegression	CTLA4	A49	0.504372	0
Gide	Prat_MELANOMA	LogisticRegression	CTLA4	A50	0.531523	0
Gide	Prat_MELANOMA	LogisticRegression	CTLA4	A51	0.422628	0
Gide	Prat_MELANOMA	LogisticRegression	CTLA4	A52	0.468531	1
Gide	Prat_MELANOMA	LogisticRegression	CTLA4	A53	0.434423	1
Gide	Prat_MELANOMA	LogisticRegression	CTLA4	A54	0.55337	1
Gide	Prat_MELANOMA	LogisticRegression	CTLA4	A55	0.463173	1
Gide	Prat_MELANOMA	LogisticRegression	CTLA4	A56	0.50501	1
Gide	Prat_MELANOMA	LogisticRegression	CTLA4	A57	0.429205	1
Gide	Prat_MELANOMA	LogisticRegression	CTLA4	A58	0.461421	1
Gide	Prat_MELANOMA	LogisticRegression	CTLA4	A59	0.434853	0
Gide	Prat_MELANOMA	LogisticRegression	CTLA4	A60	0.425326	0
Gide	Prat_MELANOMA	LogisticRegression	CTLA4	A61	0.485308	0
Gide	Prat_MELANOMA	LogisticRegression	CTLA4	A62	0.432447	1
Gide	Prat_MELANOMA	LogisticRegression	CTLA4	A63	0.429327	0
Gide	Prat_MELANOMA	LogisticRegression	CTLA4	A64	0.438918	0
Gide	Prat_MELANOMA	LogisticRegression	CTLA4	A65	0.546973	1
Gide	Prat_MELANOMA	LogisticRegression	CD8T	A41	0.211862	0
Gide	Prat_MELANOMA	LogisticRegression	CD8T	A42	0.271359	0
Gide	Prat_MELANOMA	LogisticRegression	CD8T	A43	0.23666	0
Gide	Prat_MELANOMA	LogisticRegression	CD8T	A44	0.848949	0
Gide	Prat_MELANOMA	LogisticRegression	CD8T	A45	0.517802	0
Gide	Prat_MELANOMA	LogisticRegression	CD8T	A46	0.680445	0
Gide	Prat_MELANOMA	LogisticRegression	CD8T	A47	0.272856	0
Gide	Prat_MELANOMA	LogisticRegression	CD8T	A48	0.868438	0
Gide	Prat_MELANOMA	LogisticRegression	CD8T	A49	0.522997	0
Gide	Prat_MELANOMA	LogisticRegression	CD8T	A50	0.525816	0
Gide	Prat_MELANOMA	LogisticRegression	CD8T	A51	0.232535	0
Gide	Prat_MELANOMA	LogisticRegression	CD8T	A52	0.704518	1
Gide	Prat_MELANOMA	LogisticRegression	CD8T	A53	0.339592	1
Gide	Prat_MELANOMA	LogisticRegression	CD8T	A54	0.907999	1
Gide	Prat_MELANOMA	LogisticRegression	CD8T	A55	0.334394	1
Gide	Prat_MELANOMA	LogisticRegression	CD8T	A56	0.988405	1
Gide	Prat_MELANOMA	LogisticRegression	CD8T	A57	0.259975	1
Gide	Prat_MELANOMA	LogisticRegression	CD8T	A58	0.505959	1
Gide	Prat_MELANOMA	LogisticRegression	CD8T	A59	0.407621	0
Gide	Prat_MELANOMA	LogisticRegression	CD8T	A60	0.254836	0
Gide	Prat_MELANOMA	LogisticRegression	CD8T	A61	0.572405	0
Gide	Prat_MELANOMA	LogisticRegression	CD8T	A62	0.314606	1
Gide	Prat_MELANOMA	LogisticRegression	CD8T	A63	0.267881	0
Gide	Prat_MELANOMA	LogisticRegression	CD8T	A64	0.240188	0
Gide	Prat_MELANOMA	LogisticRegression	CD8T	A65	0.860946	1
Gide	Prat_MELANOMA	LogisticRegression	T exhaust	A41	0.379213	0
Gide	Prat_MELANOMA	LogisticRegression	T exhaust	A42	0.227321	0
Gide	Prat_MELANOMA	LogisticRegression	T exhaust	A43	0.200897	0
Gide	Prat_MELANOMA	LogisticRegression	T exhaust	A44	0.983809	0
Gide	Prat_MELANOMA	LogisticRegression	T exhaust	A45	0.628442	0
Gide	Prat_MELANOMA	LogisticRegression	T exhaust	A46	0.673239	0
Gide	Prat_MELANOMA	LogisticRegression	T exhaust	A47	0.210941	0
Gide	Prat_MELANOMA	LogisticRegression	T exhaust	A48	0.899764	0
Gide	Prat_MELANOMA	LogisticRegression	T exhaust	A49	0.465194	0
Gide	Prat_MELANOMA	LogisticRegression	T exhaust	A50	0.672139	0
Gide	Prat_MELANOMA	LogisticRegression	T exhaust	A51	0.232196	0
Gide	Prat_MELANOMA	LogisticRegression	T exhaust	A52	0.781599	1
Gide	Prat_MELANOMA	LogisticRegression	T exhaust	A53	0.281339	1
Gide	Prat_MELANOMA	LogisticRegression	T exhaust	A54	0.567562	1
Gide	Prat_MELANOMA	LogisticRegression	T exhaust	A55	0.493636	1
Gide	Prat_MELANOMA	LogisticRegression	T exhaust	A56	0.999244	1
Gide	Prat_MELANOMA	LogisticRegression	T exhaust	A57	0.12046	1
Gide	Prat_MELANOMA	LogisticRegression	T exhaust	A58	0.724396	1
Gide	Prat_MELANOMA	LogisticRegression	T exhaust	A59	0.51002	0
Gide	Prat_MELANOMA	LogisticRegression	T exhaust	A60	0.238578	0
Gide	Prat_MELANOMA	LogisticRegression	T exhaust	A61	0.349092	0
Gide	Prat_MELANOMA	LogisticRegression	T exhaust	A62	0.217127	1
Gide	Prat_MELANOMA	LogisticRegression	T exhaust	A63	0.136644	0
Gide	Prat_MELANOMA	LogisticRegression	T exhaust	A64	0.193553	0
Gide	Prat_MELANOMA	LogisticRegression	T exhaust	A65	0.361728	1
Gide	Prat_MELANOMA	LogisticRegression	TAM	A41	0.349583	0
Gide	Prat_MELANOMA	LogisticRegression	TAM	A42	0.307056	0
Gide	Prat_MELANOMA	LogisticRegression	TAM	A43	0.726675	0
Gide	Prat_MELANOMA	LogisticRegression	TAM	A44	0.799562	0
Gide	Prat_MELANOMA	LogisticRegression	TAM	A45	0.620226	0
Gide	Prat_MELANOMA	LogisticRegression	TAM	A46	0.48948	0
Gide	Prat_MELANOMA	LogisticRegression	TAM	A47	0.499779	0
Gide	Prat_MELANOMA	LogisticRegression	TAM	A48	0.479936	0
Gide	Prat_MELANOMA	LogisticRegression	TAM	A49	0.398992	0
Gide	Prat_MELANOMA	LogisticRegression	TAM	A50	0.499616	0
Gide	Prat_MELANOMA	LogisticRegression	TAM	A51	0.766407	0
Gide	Prat_MELANOMA	LogisticRegression	TAM	A52	0.582918	1
Gide	Prat_MELANOMA	LogisticRegression	TAM	A53	0.515034	1
Gide	Prat_MELANOMA	LogisticRegression	TAM	A54	0.636367	1
Gide	Prat_MELANOMA	LogisticRegression	TAM	A55	0.345756	1
Gide	Prat_MELANOMA	LogisticRegression	TAM	A56	0.256231	1
Gide	Prat_MELANOMA	LogisticRegression	TAM	A57	0.475164	1
Gide	Prat_MELANOMA	LogisticRegression	TAM	A58	0.405057	1
Gide	Prat_MELANOMA	LogisticRegression	TAM	A59	0.53236	0
Gide	Prat_MELANOMA	LogisticRegression	TAM	A60	0.927112	0
Gide	Prat_MELANOMA	LogisticRegression	TAM	A61	0.444574	0
Gide	Prat_MELANOMA	LogisticRegression	TAM	A62	0.319419	1
Gide	Prat_MELANOMA	LogisticRegression	TAM	A63	0.307816	0
Gide	Prat_MELANOMA	LogisticRegression	TAM	A64	0.241538	0
Gide	Prat_MELANOMA	LogisticRegression	TAM	A65	0.521961	1
Gide	Prat_MELANOMA	LogisticRegression	PD1_CTLA4	A41	0.760649	0
Gide	Prat_MELANOMA	LogisticRegression	PD1_CTLA4	A42	0.434931	0
Gide	Prat_MELANOMA	LogisticRegression	PD1_CTLA4	A43	0.32243	0
Gide	Prat_MELANOMA	LogisticRegression	PD1_CTLA4	A44	0.848699	0
Gide	Prat_MELANOMA	LogisticRegression	PD1_CTLA4	A45	0.57714	0
Gide	Prat_MELANOMA	LogisticRegression	PD1_CTLA4	A46	0.573289	0
Gide	Prat_MELANOMA	LogisticRegression	PD1_CTLA4	A47	0.380346	0
Gide	Prat_MELANOMA	LogisticRegression	PD1_CTLA4	A48	0.50709	0
Gide	Prat_MELANOMA	LogisticRegression	PD1_CTLA4	A49	0.54846	0
Gide	Prat_MELANOMA	LogisticRegression	PD1_CTLA4	A50	0.476259	0
Gide	Prat_MELANOMA	LogisticRegression	PD1_CTLA4	A51	0.32175	0
Gide	Prat_MELANOMA	LogisticRegression	PD1_CTLA4	A52	0.454084	1
Gide	Prat_MELANOMA	LogisticRegression	PD1_CTLA4	A53	0.353351	1
Gide	Prat_MELANOMA	LogisticRegression	PD1_CTLA4	A54	0.833954	1
Gide	Prat_MELANOMA	LogisticRegression	PD1_CTLA4	A55	0.49451	1
Gide	Prat_MELANOMA	LogisticRegression	PD1_CTLA4	A56	0.840328	1
Gide	Prat_MELANOMA	LogisticRegression	PD1_CTLA4	A57	0.399202	1
Gide	Prat_MELANOMA	LogisticRegression	PD1_CTLA4	A58	0.410752	1
Gide	Prat_MELANOMA	LogisticRegression	PD1_CTLA4	A59	0.402247	0
Gide	Prat_MELANOMA	LogisticRegression	PD1_CTLA4	A60	0.324914	0
Gide	Prat_MELANOMA	LogisticRegression	PD1_CTLA4	A61	0.548819	0
Gide	Prat_MELANOMA	LogisticRegression	PD1_CTLA4	A62	0.390488	1
Gide	Prat_MELANOMA	LogisticRegression	PD1_CTLA4	A63	0.345783	0
Gide	Prat_MELANOMA	LogisticRegression	PD1_CTLA4	A64	0.408121	0
Gide	Prat_MELANOMA	LogisticRegression	PD1_CTLA4	A65	0.546389	1
Gide	Prat_MELANOMA	LogisticRegression	TME-Bio	A41	0.339929	0
Gide	Prat_MELANOMA	LogisticRegression	TME-Bio	A42	0.310556	0
Gide	Prat_MELANOMA	LogisticRegression	TME-Bio	A43	0.170528	0
Gide	Prat_MELANOMA	LogisticRegression	TME-Bio	A44	0.925064	0
Gide	Prat_MELANOMA	LogisticRegression	TME-Bio	A45	0.588082	0
Gide	Prat_MELANOMA	LogisticRegression	TME-Bio	A46	0.713656	0
Gide	Prat_MELANOMA	LogisticRegression	TME-Bio	A47	0.312917	0
Gide	Prat_MELANOMA	LogisticRegression	TME-Bio	A48	0.860479	0
Gide	Prat_MELANOMA	LogisticRegression	TME-Bio	A49	0.489701	0
Gide	Prat_MELANOMA	LogisticRegression	TME-Bio	A50	0.563629	0
Gide	Prat_MELANOMA	LogisticRegression	TME-Bio	A51	0.266434	0
Gide	Prat_MELANOMA	LogisticRegression	TME-Bio	A52	0.737575	1
Gide	Prat_MELANOMA	LogisticRegression	TME-Bio	A53	0.325215	1
Gide	Prat_MELANOMA	LogisticRegression	TME-Bio	A54	0.85184	1
Gide	Prat_MELANOMA	LogisticRegression	TME-Bio	A55	0.381902	1
Gide	Prat_MELANOMA	LogisticRegression	TME-Bio	A56	0.9931	1
Gide	Prat_MELANOMA	LogisticRegression	TME-Bio	A57	0.220746	1
Gide	Prat_MELANOMA	LogisticRegression	TME-Bio	A58	0.653887	1
Gide	Prat_MELANOMA	LogisticRegression	TME-Bio	A59	0.45595	0
Gide	Prat_MELANOMA	LogisticRegression	TME-Bio	A60	0.467049	0
Gide	Prat_MELANOMA	LogisticRegression	TME-Bio	A61	0.502316	0
Gide	Prat_MELANOMA	LogisticRegression	TME-Bio	A62	0.214284	1
Gide	Prat_MELANOMA	LogisticRegression	TME-Bio	A63	0.145306	0
Gide	Prat_MELANOMA	LogisticRegression	TME-Bio	A64	0.113496	0
Gide	Prat_MELANOMA	LogisticRegression	TME-Bio	A65	0.730782	1
Gide	Riaz_pre	LogisticRegression	NetBio	Pt1_Pre_AD101148-6	0.989818	0
Gide	Riaz_pre	LogisticRegression	NetBio	Pt10_Pre_E9047565-6	0.439157	0
Gide	Riaz_pre	LogisticRegression	NetBio	Pt101_Pre_AD486328-5	0.999696	1
Gide	Riaz_pre	LogisticRegression	NetBio	Pt103_Pre_AE134058-2	0.99169	0
Gide	Riaz_pre	LogisticRegression	NetBio	Pt106_Pre_AD502250-5	0.1468	0
Gide	Riaz_pre	LogisticRegression	NetBio	Pt11_Pre_AD153352-6	0.549809	0
Gide	Riaz_pre	LogisticRegression	NetBio	Pt17_Pre_E9047563-6	0.0217949	0
Gide	Riaz_pre	LogisticRegression	NetBio	Pt18_Pre_E9024732-6	0.982339	1
Gide	Riaz_pre	LogisticRegression	NetBio	Pt2_Pre_AD101150-6	0.968755	0
Gide	Riaz_pre	LogisticRegression	NetBio	Pt24_Pre_AD436687-5	0.842558	0
Gide	Riaz_pre	LogisticRegression	NetBio	Pt26_Pre_AD467789-6	0.958027	0
Gide	Riaz_pre	LogisticRegression	NetBio	Pt27_Pre_AD453873-5	0.999184	0
Gide	Riaz_pre	LogisticRegression	NetBio	Pt28_Pre_AD297619-6	0.0798783	0
Gide	Riaz_pre	LogisticRegression	NetBio	Pt29_Pre_AD497504-5	0.17414	0
Gide	Riaz_pre	LogisticRegression	NetBio	Pt3_Pre_E9024733-3	0.223587	1
Gide	Riaz_pre	LogisticRegression	NetBio	Pt30_Pre_AD497503-5	0.0408701	1
Gide	Riaz_pre	LogisticRegression	NetBio	Pt31_Pre_AD453872-5	0.974415	0
Gide	Riaz_pre	LogisticRegression	NetBio	Pt34_Pre_AD466985-6	0.993548	1
Gide	Riaz_pre	LogisticRegression	NetBio	Pt36_Pre_AD467095-6	0.707873	0
Gide	Riaz_pre	LogisticRegression	NetBio	Pt37_Pre_AD502452-5	0.792647	0
Gide	Riaz_pre	LogisticRegression	NetBio	Pt38_Pre_E9200719-6	0.00151026	0
Gide	Riaz_pre	LogisticRegression	NetBio	Pt39_Pre_AD485899-5	0.00764297	0
Gide	Riaz_pre	LogisticRegression	NetBio	Pt4_Pre_E9021023-6	0.150544	0
Gide	Riaz_pre	LogisticRegression	NetBio	Pt44_Pre_AD467790-6	0.993423	1
Gide	Riaz_pre	LogisticRegression	NetBio	Pt46_Pre_AD467096-6	0.95581	0
Gide	Riaz_pre	LogisticRegression	NetBio	Pt47_Pre_AD506073-6	0.339541	0
Gide	Riaz_pre	LogisticRegression	NetBio	Pt48_Pre_E9047561-7	0.199352	1
Gide	Riaz_pre	LogisticRegression	NetBio	Pt49_Pre_AD667851-6	0.989248	1
Gide	Riaz_pre	LogisticRegression	NetBio	Pt5_Pre_E9021022-6	0.264086	0
Gide	Riaz_pre	LogisticRegression	NetBio	Pt52_Pre_AD506075-6	0.188041	0
Gide	Riaz_pre	LogisticRegression	NetBio	Pt59_Pre_AD823915-5	0.818725	0
Gide	Riaz_pre	LogisticRegression	NetBio	Pt62_Pre_AD608303-5	0.00838052	0
Gide	Riaz_pre	LogisticRegression	NetBio	Pt65_Pre_AD793919-6	0.93888	0
Gide	Riaz_pre	LogisticRegression	NetBio	Pt66_Pre_AD667850-6	0.609471	0
Gide	Riaz_pre	LogisticRegression	NetBio	Pt67_Pre_AD506074-6	0.033133	0
Gide	Riaz_pre	LogisticRegression	NetBio	Pt72_Pre_AD793922-5	0.0379236	1
Gide	Riaz_pre	LogisticRegression	NetBio	Pt77_Pre_AD733591-7	0.974348	0
Gide	Riaz_pre	LogisticRegression	NetBio	Pt78_Pre_AD467018-5	0.00172995	0
Gide	Riaz_pre	LogisticRegression	NetBio	Pt79_Pre_AD733587-5	0.535196	0
Gide	Riaz_pre	LogisticRegression	NetBio	Pt8_Pre_AD153354-6	0.963784	0
Gide	Riaz_pre	LogisticRegression	NetBio	Pt82_Pre_AD823914-8	0.125344	0
Gide	Riaz_pre	LogisticRegression	NetBio	Pt84_Pre_AD486532-5	0.00591326	0
Gide	Riaz_pre	LogisticRegression	NetBio	Pt85_Pre_AD486329-5	0.223835	0
Gide	Riaz_pre	LogisticRegression	NetBio	Pt89_Pre_AE070951-5	0.147244	0
Gide	Riaz_pre	LogisticRegression	NetBio	Pt9_Pre_E9021024-6	0.31408	0
Gide	Riaz_pre	LogisticRegression	NetBio	Pt90_Pre_AD467873-6	0.000232996	0
Gide	Riaz_pre	LogisticRegression	NetBio	Pt92_Pre_AE134060-5	0.991728	0
Gide	Riaz_pre	LogisticRegression	NetBio	Pt94_Pre_AD732850-6	0.978083	1
Gide	Riaz_pre	LogisticRegression	NetBio	Pt98_Pre_AD733586-8	0.00838496	0
Gide	Riaz_pre	LogisticRegression	GeneBio	Pt1_Pre_AD101148-6	0.800593	0
Gide	Riaz_pre	LogisticRegression	GeneBio	Pt10_Pre_E9047565-6	0.276361	0
Gide	Riaz_pre	LogisticRegression	GeneBio	Pt101_Pre_AD486328-5	0.986388	1
Gide	Riaz_pre	LogisticRegression	GeneBio	Pt103_Pre_AE134058-2	0.758063	0
Gide	Riaz_pre	LogisticRegression	GeneBio	Pt106_Pre_AD502250-5	0.398103	0
Gide	Riaz_pre	LogisticRegression	GeneBio	Pt11_Pre_AD153352-6	0.604372	0
Gide	Riaz_pre	LogisticRegression	GeneBio	Pt17_Pre_E9047563-6	0.412958	0
Gide	Riaz_pre	LogisticRegression	GeneBio	Pt18_Pre_E9024732-6	0.772371	1
Gide	Riaz_pre	LogisticRegression	GeneBio	Pt2_Pre_AD101150-6	0.804777	0
Gide	Riaz_pre	LogisticRegression	GeneBio	Pt24_Pre_AD436687-5	0.672445	0
Gide	Riaz_pre	LogisticRegression	GeneBio	Pt26_Pre_AD467789-6	0.282927	0
Gide	Riaz_pre	LogisticRegression	GeneBio	Pt27_Pre_AD453873-5	0.302326	0
Gide	Riaz_pre	LogisticRegression	GeneBio	Pt28_Pre_AD297619-6	0.341288	0
Gide	Riaz_pre	LogisticRegression	GeneBio	Pt29_Pre_AD497504-5	0.361382	0
Gide	Riaz_pre	LogisticRegression	GeneBio	Pt3_Pre_E9024733-3	0.280946	1
Gide	Riaz_pre	LogisticRegression	GeneBio	Pt30_Pre_AD497503-5	0.27755	1
Gide	Riaz_pre	LogisticRegression	GeneBio	Pt31_Pre_AD453872-5	0.517875	0
Gide	Riaz_pre	LogisticRegression	GeneBio	Pt34_Pre_AD466985-6	0.905175	1
Gide	Riaz_pre	LogisticRegression	GeneBio	Pt36_Pre_AD467095-6	0.300357	0
Gide	Riaz_pre	LogisticRegression	GeneBio	Pt37_Pre_AD502452-5	0.288198	0
Gide	Riaz_pre	LogisticRegression	GeneBio	Pt38_Pre_E9200719-6	0.260111	0
Gide	Riaz_pre	LogisticRegression	GeneBio	Pt39_Pre_AD485899-5	0.238282	0
Gide	Riaz_pre	LogisticRegression	GeneBio	Pt4_Pre_E9021023-6	0.413665	0
Gide	Riaz_pre	LogisticRegression	GeneBio	Pt44_Pre_AD467790-6	0.574264	1
Gide	Riaz_pre	LogisticRegression	GeneBio	Pt46_Pre_AD467096-6	0.732523	0
Gide	Riaz_pre	LogisticRegression	GeneBio	Pt47_Pre_AD506073-6	0.460838	0
Gide	Riaz_pre	LogisticRegression	GeneBio	Pt48_Pre_E9047561-7	0.405862	1
Gide	Riaz_pre	LogisticRegression	GeneBio	Pt49_Pre_AD667851-6	0.868197	1
Gide	Riaz_pre	LogisticRegression	GeneBio	Pt5_Pre_E9021022-6	0.817761	0
Gide	Riaz_pre	LogisticRegression	GeneBio	Pt52_Pre_AD506075-6	0.334526	0
Gide	Riaz_pre	LogisticRegression	GeneBio	Pt59_Pre_AD823915-5	0.843225	0
Gide	Riaz_pre	LogisticRegression	GeneBio	Pt62_Pre_AD608303-5	0.330281	0
Gide	Riaz_pre	LogisticRegression	GeneBio	Pt65_Pre_AD793919-6	0.524321	0
Gide	Riaz_pre	LogisticRegression	GeneBio	Pt66_Pre_AD667850-6	0.328744	0
Gide	Riaz_pre	LogisticRegression	GeneBio	Pt67_Pre_AD506074-6	0.328239	0
Gide	Riaz_pre	LogisticRegression	GeneBio	Pt72_Pre_AD793922-5	0.292534	1
Gide	Riaz_pre	LogisticRegression	GeneBio	Pt77_Pre_AD733591-7	0.96849	0
Gide	Riaz_pre	LogisticRegression	GeneBio	Pt78_Pre_AD467018-5	0.243604	0
Gide	Riaz_pre	LogisticRegression	GeneBio	Pt79_Pre_AD733587-5	0.361977	0
Gide	Riaz_pre	LogisticRegression	GeneBio	Pt8_Pre_AD153354-6	0.357988	0
Gide	Riaz_pre	LogisticRegression	GeneBio	Pt82_Pre_AD823914-8	0.481897	0
Gide	Riaz_pre	LogisticRegression	GeneBio	Pt84_Pre_AD486532-5	0.25908	0
Gide	Riaz_pre	LogisticRegression	GeneBio	Pt85_Pre_AD486329-5	0.241856	0
Gide	Riaz_pre	LogisticRegression	GeneBio	Pt89_Pre_AE070951-5	0.278578	0
Gide	Riaz_pre	LogisticRegression	GeneBio	Pt9_Pre_E9021024-6	0.268295	0
Gide	Riaz_pre	LogisticRegression	GeneBio	Pt90_Pre_AD467873-6	0.676982	0
Gide	Riaz_pre	LogisticRegression	GeneBio	Pt92_Pre_AE134060-5	0.948496	0
Gide	Riaz_pre	LogisticRegression	GeneBio	Pt94_Pre_AD732850-6	0.323076	1
Gide	Riaz_pre	LogisticRegression	GeneBio	Pt98_Pre_AD733586-8	0.373813	0
Gide	Riaz_pre	LogisticRegression	PD-L1	Pt1_Pre_AD101148-6	0.784409	0
Gide	Riaz_pre	LogisticRegression	PD-L1	Pt10_Pre_E9047565-6	0.372856	0
Gide	Riaz_pre	LogisticRegression	PD-L1	Pt101_Pre_AD486328-5	0.753065	1
Gide	Riaz_pre	LogisticRegression	PD-L1	Pt103_Pre_AE134058-2	0.42186	0
Gide	Riaz_pre	LogisticRegression	PD-L1	Pt106_Pre_AD502250-5	0.367031	0
Gide	Riaz_pre	LogisticRegression	PD-L1	Pt11_Pre_AD153352-6	0.596747	0
Gide	Riaz_pre	LogisticRegression	PD-L1	Pt17_Pre_E9047563-6	0.525172	0
Gide	Riaz_pre	LogisticRegression	PD-L1	Pt18_Pre_E9024732-6	0.705406	1
Gide	Riaz_pre	LogisticRegression	PD-L1	Pt2_Pre_AD101150-6	0.772236	0
Gide	Riaz_pre	LogisticRegression	PD-L1	Pt24_Pre_AD436687-5	0.738399	0
Gide	Riaz_pre	LogisticRegression	PD-L1	Pt26_Pre_AD467789-6	0.374555	0
Gide	Riaz_pre	LogisticRegression	PD-L1	Pt27_Pre_AD453873-5	0.380854	0
Gide	Riaz_pre	LogisticRegression	PD-L1	Pt28_Pre_AD297619-6	0.420881	0
Gide	Riaz_pre	LogisticRegression	PD-L1	Pt29_Pre_AD497504-5	0.440797	0
Gide	Riaz_pre	LogisticRegression	PD-L1	Pt3_Pre_E9024733-3	0.35652	1
Gide	Riaz_pre	LogisticRegression	PD-L1	Pt30_Pre_AD497503-5	0.353117	1
Gide	Riaz_pre	LogisticRegression	PD-L1	Pt31_Pre_AD453872-5	0.533006	0
Gide	Riaz_pre	LogisticRegression	PD-L1	Pt34_Pre_AD466985-6	0.819332	1
Gide	Riaz_pre	LogisticRegression	PD-L1	Pt36_Pre_AD467095-6	0.388682	0
Gide	Riaz_pre	LogisticRegression	PD-L1	Pt37_Pre_AD502452-5	0.358632	0
Gide	Riaz_pre	LogisticRegression	PD-L1	Pt38_Pre_E9200719-6	0.34708	0
Gide	Riaz_pre	LogisticRegression	PD-L1	Pt39_Pre_AD485899-5	0.324478	0
Gide	Riaz_pre	LogisticRegression	PD-L1	Pt4_Pre_E9021023-6	0.370444	0
Gide	Riaz_pre	LogisticRegression	PD-L1	Pt44_Pre_AD467790-6	0.533294	1
Gide	Riaz_pre	LogisticRegression	PD-L1	Pt46_Pre_AD467096-6	0.755404	0
Gide	Riaz_pre	LogisticRegression	PD-L1	Pt47_Pre_AD506073-6	0.533541	0
Gide	Riaz_pre	LogisticRegression	PD-L1	Pt48_Pre_E9047561-7	0.445599	1
Gide	Riaz_pre	LogisticRegression	PD-L1	Pt49_Pre_AD667851-6	0.704929	1
Gide	Riaz_pre	LogisticRegression	PD-L1	Pt5_Pre_E9021022-6	0.509612	0
Gide	Riaz_pre	LogisticRegression	PD-L1	Pt52_Pre_AD506075-6	0.417195	0
Gide	Riaz_pre	LogisticRegression	PD-L1	Pt59_Pre_AD823915-5	0.727065	0
Gide	Riaz_pre	LogisticRegression	PD-L1	Pt62_Pre_AD608303-5	0.419176	0
Gide	Riaz_pre	LogisticRegression	PD-L1	Pt65_Pre_AD793919-6	0.510457	0
Gide	Riaz_pre	LogisticRegression	PD-L1	Pt66_Pre_AD667850-6	0.400304	0
Gide	Riaz_pre	LogisticRegression	PD-L1	Pt67_Pre_AD506074-6	0.367385	0
Gide	Riaz_pre	LogisticRegression	PD-L1	Pt72_Pre_AD793922-5	0.378801	1
Gide	Riaz_pre	LogisticRegression	PD-L1	Pt77_Pre_AD733591-7	0.944492	0
Gide	Riaz_pre	LogisticRegression	PD-L1	Pt78_Pre_AD467018-5	0.326279	0
Gide	Riaz_pre	LogisticRegression	PD-L1	Pt79_Pre_AD733587-5	0.388802	0
Gide	Riaz_pre	LogisticRegression	PD-L1	Pt8_Pre_AD153354-6	0.392424	0
Gide	Riaz_pre	LogisticRegression	PD-L1	Pt82_Pre_AD823914-8	0.496168	0
Gide	Riaz_pre	LogisticRegression	PD-L1	Pt84_Pre_AD486532-5	0.351385	0
Gide	Riaz_pre	LogisticRegression	PD-L1	Pt85_Pre_AD486329-5	0.327159	0
Gide	Riaz_pre	LogisticRegression	PD-L1	Pt89_Pre_AE070951-5	0.358685	0
Gide	Riaz_pre	LogisticRegression	PD-L1	Pt9_Pre_E9021024-6	0.361807	0
Gide	Riaz_pre	LogisticRegression	PD-L1	Pt90_Pre_AD467873-6	0.631373	0
Gide	Riaz_pre	LogisticRegression	PD-L1	Pt92_Pre_AE134060-5	0.822381	0
Gide	Riaz_pre	LogisticRegression	PD-L1	Pt94_Pre_AD732850-6	0.362046	1
Gide	Riaz_pre	LogisticRegression	PD-L1	Pt98_Pre_AD733586-8	0.429016	0
Gide	Riaz_pre	LogisticRegression	PD1	Pt1_Pre_AD101148-6	0.525635	0
Gide	Riaz_pre	LogisticRegression	PD1	Pt10_Pre_E9047565-6	0.374272	0
Gide	Riaz_pre	LogisticRegression	PD1	Pt101_Pre_AD486328-5	0.970641	1
Gide	Riaz_pre	LogisticRegression	PD1	Pt103_Pre_AE134058-2	0.829726	0
Gide	Riaz_pre	LogisticRegression	PD1	Pt106_Pre_AD502250-5	0.529126	0
Gide	Riaz_pre	LogisticRegression	PD1	Pt11_Pre_AD153352-6	0.507582	0
Gide	Riaz_pre	LogisticRegression	PD1	Pt17_Pre_E9047563-6	0.375942	0
Gide	Riaz_pre	LogisticRegression	PD1	Pt18_Pre_E9024732-6	0.596322	1
Gide	Riaz_pre	LogisticRegression	PD1	Pt2_Pre_AD101150-6	0.558713	0
Gide	Riaz_pre	LogisticRegression	PD1	Pt24_Pre_AD436687-5	0.417324	0
Gide	Riaz_pre	LogisticRegression	PD1	Pt26_Pre_AD467789-6	0.380773	0
Gide	Riaz_pre	LogisticRegression	PD1	Pt27_Pre_AD453873-5	0.389255	0
Gide	Riaz_pre	LogisticRegression	PD1	Pt28_Pre_AD297619-6	0.402671	0
Gide	Riaz_pre	LogisticRegression	PD1	Pt29_Pre_AD497504-5	0.405276	0
Gide	Riaz_pre	LogisticRegression	PD1	Pt3_Pre_E9024733-3	0.398008	1
Gide	Riaz_pre	LogisticRegression	PD1	Pt30_Pre_AD497503-5	0.396776	1
Gide	Riaz_pre	LogisticRegression	PD1	Pt31_Pre_AD453872-5	0.480355	0
Gide	Riaz_pre	LogisticRegression	PD1	Pt34_Pre_AD466985-6	0.699636	1
Gide	Riaz_pre	LogisticRegression	PD1	Pt36_Pre_AD467095-6	0.387698	0
Gide	Riaz_pre	LogisticRegression	PD1	Pt37_Pre_AD502452-5	0.404822	0
Gide	Riaz_pre	LogisticRegression	PD1	Pt38_Pre_E9200719-6	0.381094	0
Gide	Riaz_pre	LogisticRegression	PD1	Pt39_Pre_AD485899-5	0.37645	0
Gide	Riaz_pre	LogisticRegression	PD1	Pt4_Pre_E9021023-6	0.543078	0
Gide	Riaz_pre	LogisticRegression	PD1	Pt44_Pre_AD467790-6	0.54266	1
Gide	Riaz_pre	LogisticRegression	PD1	Pt46_Pre_AD467096-6	0.471884	0
Gide	Riaz_pre	LogisticRegression	PD1	Pt47_Pre_AD506073-6	0.41813	0
Gide	Riaz_pre	LogisticRegression	PD1	Pt48_Pre_E9047561-7	0.450517	1
Gide	Riaz_pre	LogisticRegression	PD1	Pt49_Pre_AD667851-6	0.755469	1
Gide	Riaz_pre	LogisticRegression	PD1	Pt5_Pre_E9021022-6	0.831846	0
Gide	Riaz_pre	LogisticRegression	PD1	Pt52_Pre_AD506075-6	0.398514	0
Gide	Riaz_pre	LogisticRegression	PD1	Pt59_Pre_AD823915-5	0.686592	0
Gide	Riaz_pre	LogisticRegression	PD1	Pt62_Pre_AD608303-5	0.391715	0
Gide	Riaz_pre	LogisticRegression	PD1	Pt65_Pre_AD793919-6	0.512021	0
Gide	Riaz_pre	LogisticRegression	PD1	Pt66_Pre_AD667850-6	0.410001	0
Gide	Riaz_pre	LogisticRegression	PD1	Pt67_Pre_AD506074-6	0.445927	0
Gide	Riaz_pre	LogisticRegression	PD1	Pt72_Pre_AD793922-5	0.388538	1
Gide	Riaz_pre	LogisticRegression	PD1	Pt77_Pre_AD733591-7	0.668325	0
Gide	Riaz_pre	LogisticRegression	PD1	Pt78_Pre_AD467018-5	0.38192	0
Gide	Riaz_pre	LogisticRegression	PD1	Pt79_Pre_AD733587-5	0.462367	0
Gide	Riaz_pre	LogisticRegression	PD1	Pt8_Pre_AD153354-6	0.453446	0
Gide	Riaz_pre	LogisticRegression	PD1	Pt82_Pre_AD823914-8	0.481115	0
Gide	Riaz_pre	LogisticRegression	PD1	Pt84_Pre_AD486532-5	0.374947	0
Gide	Riaz_pre	LogisticRegression	PD1	Pt85_Pre_AD486329-5	0.378422	0
Gide	Riaz_pre	LogisticRegression	PD1	Pt89_Pre_AE070951-5	0.392584	0
Gide	Riaz_pre	LogisticRegression	PD1	Pt9_Pre_E9021024-6	0.375588	0
Gide	Riaz_pre	LogisticRegression	PD1	Pt90_Pre_AD467873-6	0.555239	0
Gide	Riaz_pre	LogisticRegression	PD1	Pt92_Pre_AE134060-5	0.8252	0
Gide	Riaz_pre	LogisticRegression	PD1	Pt94_Pre_AD732850-6	0.439219	1
Gide	Riaz_pre	LogisticRegression	PD1	Pt98_Pre_AD733586-8	0.432197	0
Gide	Riaz_pre	LogisticRegression	CTLA4	Pt1_Pre_AD101148-6	0.88405	0
Gide	Riaz_pre	LogisticRegression	CTLA4	Pt10_Pre_E9047565-6	0.42138	0
Gide	Riaz_pre	LogisticRegression	CTLA4	Pt101_Pre_AD486328-5	0.708833	1
Gide	Riaz_pre	LogisticRegression	CTLA4	Pt103_Pre_AE134058-2	0.482575	0
Gide	Riaz_pre	LogisticRegression	CTLA4	Pt106_Pre_AD502250-5	0.456243	0
Gide	Riaz_pre	LogisticRegression	CTLA4	Pt11_Pre_AD153352-6	0.513667	0
Gide	Riaz_pre	LogisticRegression	CTLA4	Pt17_Pre_E9047563-6	0.417294	0
Gide	Riaz_pre	LogisticRegression	CTLA4	Pt18_Pre_E9024732-6	0.574157	1
Gide	Riaz_pre	LogisticRegression	CTLA4	Pt2_Pre_AD101150-6	0.48971	0
Gide	Riaz_pre	LogisticRegression	CTLA4	Pt24_Pre_AD436687-5	0.449403	0
Gide	Riaz_pre	LogisticRegression	CTLA4	Pt26_Pre_AD467789-6	0.430083	0
Gide	Riaz_pre	LogisticRegression	CTLA4	Pt27_Pre_AD453873-5	0.927557	0
Gide	Riaz_pre	LogisticRegression	CTLA4	Pt28_Pre_AD297619-6	0.440956	0
Gide	Riaz_pre	LogisticRegression	CTLA4	Pt29_Pre_AD497504-5	0.426462	0
Gide	Riaz_pre	LogisticRegression	CTLA4	Pt3_Pre_E9024733-3	0.434462	1
Gide	Riaz_pre	LogisticRegression	CTLA4	Pt30_Pre_AD497503-5	0.479746	1
Gide	Riaz_pre	LogisticRegression	CTLA4	Pt31_Pre_AD453872-5	0.504701	0
Gide	Riaz_pre	LogisticRegression	CTLA4	Pt34_Pre_AD466985-6	0.561883	1
Gide	Riaz_pre	LogisticRegression	CTLA4	Pt36_Pre_AD467095-6	0.421038	0
Gide	Riaz_pre	LogisticRegression	CTLA4	Pt37_Pre_AD502452-5	0.453472	0
Gide	Riaz_pre	LogisticRegression	CTLA4	Pt38_Pre_E9200719-6	0.418869	0
Gide	Riaz_pre	LogisticRegression	CTLA4	Pt39_Pre_AD485899-5	0.416775	0
Gide	Riaz_pre	LogisticRegression	CTLA4	Pt4_Pre_E9021023-6	0.443894	0
Gide	Riaz_pre	LogisticRegression	CTLA4	Pt44_Pre_AD467790-6	0.508902	1
Gide	Riaz_pre	LogisticRegression	CTLA4	Pt46_Pre_AD467096-6	0.449172	0
Gide	Riaz_pre	LogisticRegression	CTLA4	Pt47_Pre_AD506073-6	0.459801	0
Gide	Riaz_pre	LogisticRegression	CTLA4	Pt48_Pre_E9047561-7	0.458464	1
Gide	Riaz_pre	LogisticRegression	CTLA4	Pt49_Pre_AD667851-6	0.504904	1
Gide	Riaz_pre	LogisticRegression	CTLA4	Pt5_Pre_E9021022-6	0.504782	0
Gide	Riaz_pre	LogisticRegression	CTLA4	Pt52_Pre_AD506075-6	0.445479	0
Gide	Riaz_pre	LogisticRegression	CTLA4	Pt59_Pre_AD823915-5	0.564379	0
Gide	Riaz_pre	LogisticRegression	CTLA4	Pt62_Pre_AD608303-5	0.420375	0
Gide	Riaz_pre	LogisticRegression	CTLA4	Pt65_Pre_AD793919-6	0.483654	0
Gide	Riaz_pre	LogisticRegression	CTLA4	Pt66_Pre_AD667850-6	0.420412	0
Gide	Riaz_pre	LogisticRegression	CTLA4	Pt67_Pre_AD506074-6	0.424385	0
Gide	Riaz_pre	LogisticRegression	CTLA4	Pt72_Pre_AD793922-5	0.420644	1
Gide	Riaz_pre	LogisticRegression	CTLA4	Pt77_Pre_AD733591-7	0.784124	0
Gide	Riaz_pre	LogisticRegression	CTLA4	Pt78_Pre_AD467018-5	0.417497	0
Gide	Riaz_pre	LogisticRegression	CTLA4	Pt79_Pre_AD733587-5	0.434253	0
Gide	Riaz_pre	LogisticRegression	CTLA4	Pt8_Pre_AD153354-6	0.443263	0
Gide	Riaz_pre	LogisticRegression	CTLA4	Pt82_Pre_AD823914-8	0.443872	0
Gide	Riaz_pre	LogisticRegression	CTLA4	Pt84_Pre_AD486532-5	0.416775	0
Gide	Riaz_pre	LogisticRegression	CTLA4	Pt85_Pre_AD486329-5	0.41862	0
Gide	Riaz_pre	LogisticRegression	CTLA4	Pt89_Pre_AE070951-5	0.427499	0
Gide	Riaz_pre	LogisticRegression	CTLA4	Pt9_Pre_E9021024-6	0.431455	0
Gide	Riaz_pre	LogisticRegression	CTLA4	Pt90_Pre_AD467873-6	0.517038	0
Gide	Riaz_pre	LogisticRegression	CTLA4	Pt92_Pre_AE134060-5	0.488968	0
Gide	Riaz_pre	LogisticRegression	CTLA4	Pt94_Pre_AD732850-6	0.831333	1
Gide	Riaz_pre	LogisticRegression	CTLA4	Pt98_Pre_AD733586-8	0.423382	0
Gide	Riaz_pre	LogisticRegression	CD8T	Pt1_Pre_AD101148-6	0.727114	0
Gide	Riaz_pre	LogisticRegression	CD8T	Pt10_Pre_E9047565-6	0.249685	0
Gide	Riaz_pre	LogisticRegression	CD8T	Pt101_Pre_AD486328-5	0.98497	1
Gide	Riaz_pre	LogisticRegression	CD8T	Pt103_Pre_AE134058-2	0.867097	0
Gide	Riaz_pre	LogisticRegression	CD8T	Pt106_Pre_AD502250-5	0.514969	0
Gide	Riaz_pre	LogisticRegression	CD8T	Pt11_Pre_AD153352-6	0.636233	0
Gide	Riaz_pre	LogisticRegression	CD8T	Pt17_Pre_E9047563-6	0.242213	0
Gide	Riaz_pre	LogisticRegression	CD8T	Pt18_Pre_E9024732-6	0.789673	1
Gide	Riaz_pre	LogisticRegression	CD8T	Pt2_Pre_AD101150-6	0.612505	0
Gide	Riaz_pre	LogisticRegression	CD8T	Pt24_Pre_AD436687-5	0.540743	0
Gide	Riaz_pre	LogisticRegression	CD8T	Pt26_Pre_AD467789-6	0.278975	0
Gide	Riaz_pre	LogisticRegression	CD8T	Pt27_Pre_AD453873-5	0.351445	0
Gide	Riaz_pre	LogisticRegression	CD8T	Pt28_Pre_AD297619-6	0.391416	0
Gide	Riaz_pre	LogisticRegression	CD8T	Pt29_Pre_AD497504-5	0.325544	0
Gide	Riaz_pre	LogisticRegression	CD8T	Pt3_Pre_E9024733-3	0.255126	1
Gide	Riaz_pre	LogisticRegression	CD8T	Pt30_Pre_AD497503-5	0.279797	1
Gide	Riaz_pre	LogisticRegression	CD8T	Pt31_Pre_AD453872-5	0.488098	0
Gide	Riaz_pre	LogisticRegression	CD8T	Pt34_Pre_AD466985-6	0.992729	1
Gide	Riaz_pre	LogisticRegression	CD8T	Pt36_Pre_AD467095-6	0.2769	0
Gide	Riaz_pre	LogisticRegression	CD8T	Pt37_Pre_AD502452-5	0.286151	0
Gide	Riaz_pre	LogisticRegression	CD8T	Pt38_Pre_E9200719-6	0.248754	0
Gide	Riaz_pre	LogisticRegression	CD8T	Pt39_Pre_AD485899-5	0.23914	0
Gide	Riaz_pre	LogisticRegression	CD8T	Pt4_Pre_E9021023-6	0.497473	0
Gide	Riaz_pre	LogisticRegression	CD8T	Pt44_Pre_AD467790-6	0.734419	1
Gide	Riaz_pre	LogisticRegression	CD8T	Pt46_Pre_AD467096-6	0.640461	0
Gide	Riaz_pre	LogisticRegression	CD8T	Pt47_Pre_AD506073-6	0.319739	0
Gide	Riaz_pre	LogisticRegression	CD8T	Pt48_Pre_E9047561-7	0.471482	1
Gide	Riaz_pre	LogisticRegression	CD8T	Pt49_Pre_AD667851-6	0.901934	1
Gide	Riaz_pre	LogisticRegression	CD8T	Pt5_Pre_E9021022-6	0.805447	0
Gide	Riaz_pre	LogisticRegression	CD8T	Pt52_Pre_AD506075-6	0.321541	0
Gide	Riaz_pre	LogisticRegression	CD8T	Pt59_Pre_AD823915-5	0.849814	0
Gide	Riaz_pre	LogisticRegression	CD8T	Pt62_Pre_AD608303-5	0.274531	0
Gide	Riaz_pre	LogisticRegression	CD8T	Pt65_Pre_AD793919-6	0.462197	0
Gide	Riaz_pre	LogisticRegression	CD8T	Pt66_Pre_AD667850-6	0.281022	0
Gide	Riaz_pre	LogisticRegression	CD8T	Pt67_Pre_AD506074-6	0.491785	0
Gide	Riaz_pre	LogisticRegression	CD8T	Pt72_Pre_AD793922-5	0.242575	1
Gide	Riaz_pre	LogisticRegression	CD8T	Pt77_Pre_AD733591-7	0.929464	0
Gide	Riaz_pre	LogisticRegression	CD8T	Pt78_Pre_AD467018-5	0.243745	0
Gide	Riaz_pre	LogisticRegression	CD8T	Pt79_Pre_AD733587-5	0.324676	0
Gide	Riaz_pre	LogisticRegression	CD8T	Pt8_Pre_AD153354-6	0.445802	0
Gide	Riaz_pre	LogisticRegression	CD8T	Pt82_Pre_AD823914-8	0.395115	0
Gide	Riaz_pre	LogisticRegression	CD8T	Pt84_Pre_AD486532-5	0.239825	0
Gide	Riaz_pre	LogisticRegression	CD8T	Pt85_Pre_AD486329-5	0.238492	0
Gide	Riaz_pre	LogisticRegression	CD8T	Pt89_Pre_AE070951-5	0.288384	0
Gide	Riaz_pre	LogisticRegression	CD8T	Pt9_Pre_E9021024-6	0.294863	0
Gide	Riaz_pre	LogisticRegression	CD8T	Pt90_Pre_AD467873-6	0.741621	0
Gide	Riaz_pre	LogisticRegression	CD8T	Pt92_Pre_AE134060-5	0.929896	0
Gide	Riaz_pre	LogisticRegression	CD8T	Pt94_Pre_AD732850-6	0.434099	1
Gide	Riaz_pre	LogisticRegression	CD8T	Pt98_Pre_AD733586-8	0.272044	0
Gide	Riaz_pre	LogisticRegression	CAF	Pt1_Pre_AD101148-6	0.495793	0
Gide	Riaz_pre	LogisticRegression	CAF	Pt10_Pre_E9047565-6	0.495171	0
Gide	Riaz_pre	LogisticRegression	CAF	Pt101_Pre_AD486328-5	0.53916	1
Gide	Riaz_pre	LogisticRegression	CAF	Pt103_Pre_AE134058-2	0.542197	0
Gide	Riaz_pre	LogisticRegression	CAF	Pt106_Pre_AD502250-5	0.505386	0
Gide	Riaz_pre	LogisticRegression	CAF	Pt11_Pre_AD153352-6	0.534331	0
Gide	Riaz_pre	LogisticRegression	CAF	Pt17_Pre_E9047563-6	0.546145	0
Gide	Riaz_pre	LogisticRegression	CAF	Pt18_Pre_E9024732-6	0.536035	1
Gide	Riaz_pre	LogisticRegression	CAF	Pt2_Pre_AD101150-6	0.479639	0
Gide	Riaz_pre	LogisticRegression	CAF	Pt24_Pre_AD436687-5	0.280688	0
Gide	Riaz_pre	LogisticRegression	CAF	Pt26_Pre_AD467789-6	0.549538	0
Gide	Riaz_pre	LogisticRegression	CAF	Pt27_Pre_AD453873-5	0.575136	0
Gide	Riaz_pre	LogisticRegression	CAF	Pt28_Pre_AD297619-6	0.513351	0
Gide	Riaz_pre	LogisticRegression	CAF	Pt29_Pre_AD497504-5	0.546914	0
Gide	Riaz_pre	LogisticRegression	CAF	Pt3_Pre_E9024733-3	0.433636	1
Gide	Riaz_pre	LogisticRegression	CAF	Pt30_Pre_AD497503-5	0.520261	1
Gide	Riaz_pre	LogisticRegression	CAF	Pt31_Pre_AD453872-5	0.543938	0
Gide	Riaz_pre	LogisticRegression	CAF	Pt34_Pre_AD466985-6	0.488477	1
Gide	Riaz_pre	LogisticRegression	CAF	Pt36_Pre_AD467095-6	0.833231	0
Gide	Riaz_pre	LogisticRegression	CAF	Pt37_Pre_AD502452-5	0.527485	0
Gide	Riaz_pre	LogisticRegression	CAF	Pt38_Pre_E9200719-6	0.511167	0
Gide	Riaz_pre	LogisticRegression	CAF	Pt39_Pre_AD485899-5	0.476673	0
Gide	Riaz_pre	LogisticRegression	CAF	Pt4_Pre_E9021023-6	0.503389	0
Gide	Riaz_pre	LogisticRegression	CAF	Pt44_Pre_AD467790-6	0.529591	1
Gide	Riaz_pre	LogisticRegression	CAF	Pt46_Pre_AD467096-6	0.469135	0
Gide	Riaz_pre	LogisticRegression	CAF	Pt47_Pre_AD506073-6	0.517979	0
Gide	Riaz_pre	LogisticRegression	CAF	Pt48_Pre_E9047561-7	0.434497	1
Gide	Riaz_pre	LogisticRegression	CAF	Pt49_Pre_AD667851-6	0.565973	1
Gide	Riaz_pre	LogisticRegression	CAF	Pt5_Pre_E9021022-6	0.548794	0
Gide	Riaz_pre	LogisticRegression	CAF	Pt52_Pre_AD506075-6	0.513988	0
Gide	Riaz_pre	LogisticRegression	CAF	Pt59_Pre_AD823915-5	0.499259	0
Gide	Riaz_pre	LogisticRegression	CAF	Pt62_Pre_AD608303-5	0.434184	0
Gide	Riaz_pre	LogisticRegression	CAF	Pt65_Pre_AD793919-6	0.486097	0
Gide	Riaz_pre	LogisticRegression	CAF	Pt66_Pre_AD667850-6	0.525296	0
Gide	Riaz_pre	LogisticRegression	CAF	Pt67_Pre_AD506074-6	0.488323	0
Gide	Riaz_pre	LogisticRegression	CAF	Pt72_Pre_AD793922-5	0.54168	1
Gide	Riaz_pre	LogisticRegression	CAF	Pt77_Pre_AD733591-7	0.477904	0
Gide	Riaz_pre	LogisticRegression	CAF	Pt78_Pre_AD467018-5	0.461684	0
Gide	Riaz_pre	LogisticRegression	CAF	Pt79_Pre_AD733587-5	0.535361	0
Gide	Riaz_pre	LogisticRegression	CAF	Pt8_Pre_AD153354-6	0.292252	0
Gide	Riaz_pre	LogisticRegression	CAF	Pt82_Pre_AD823914-8	0.47018	0
Gide	Riaz_pre	LogisticRegression	CAF	Pt84_Pre_AD486532-5	0.55304	0
Gide	Riaz_pre	LogisticRegression	CAF	Pt85_Pre_AD486329-5	0.58502	0
Gide	Riaz_pre	LogisticRegression	CAF	Pt89_Pre_AE070951-5	0.41846	0
Gide	Riaz_pre	LogisticRegression	CAF	Pt9_Pre_E9021024-6	0.500873	0
Gide	Riaz_pre	LogisticRegression	CAF	Pt90_Pre_AD467873-6	0.314505	0
Gide	Riaz_pre	LogisticRegression	CAF	Pt92_Pre_AE134060-5	0.548299	0
Gide	Riaz_pre	LogisticRegression	CAF	Pt94_Pre_AD732850-6	0.319373	1
Gide	Riaz_pre	LogisticRegression	CAF	Pt98_Pre_AD733586-8	0.523816	0
Gide	Riaz_pre	LogisticRegression	T exhaust	Pt1_Pre_AD101148-6	0.425319	0
Gide	Riaz_pre	LogisticRegression	T exhaust	Pt10_Pre_E9047565-6	0.363342	0
Gide	Riaz_pre	LogisticRegression	T exhaust	Pt101_Pre_AD486328-5	0.851249	1
Gide	Riaz_pre	LogisticRegression	T exhaust	Pt103_Pre_AE134058-2	0.85901	0
Gide	Riaz_pre	LogisticRegression	T exhaust	Pt106_Pre_AD502250-5	0.444337	0
Gide	Riaz_pre	LogisticRegression	T exhaust	Pt11_Pre_AD153352-6	0.491526	0
Gide	Riaz_pre	LogisticRegression	T exhaust	Pt17_Pre_E9047563-6	0.147262	0
Gide	Riaz_pre	LogisticRegression	T exhaust	Pt18_Pre_E9024732-6	0.667798	1
Gide	Riaz_pre	LogisticRegression	T exhaust	Pt2_Pre_AD101150-6	0.415715	0
Gide	Riaz_pre	LogisticRegression	T exhaust	Pt24_Pre_AD436687-5	0.850171	0
Gide	Riaz_pre	LogisticRegression	T exhaust	Pt26_Pre_AD467789-6	0.752283	0
Gide	Riaz_pre	LogisticRegression	T exhaust	Pt27_Pre_AD453873-5	0.27818	0
Gide	Riaz_pre	LogisticRegression	T exhaust	Pt28_Pre_AD297619-6	0.485971	0
Gide	Riaz_pre	LogisticRegression	T exhaust	Pt29_Pre_AD497504-5	0.449564	0
Gide	Riaz_pre	LogisticRegression	T exhaust	Pt3_Pre_E9024733-3	0.421651	1
Gide	Riaz_pre	LogisticRegression	T exhaust	Pt30_Pre_AD497503-5	0.331833	1
Gide	Riaz_pre	LogisticRegression	T exhaust	Pt31_Pre_AD453872-5	0.741604	0
Gide	Riaz_pre	LogisticRegression	T exhaust	Pt34_Pre_AD466985-6	0.949149	1
Gide	Riaz_pre	LogisticRegression	T exhaust	Pt36_Pre_AD467095-6	0.270982	0
Gide	Riaz_pre	LogisticRegression	T exhaust	Pt37_Pre_AD502452-5	0.326864	0
Gide	Riaz_pre	LogisticRegression	T exhaust	Pt38_Pre_E9200719-6	0.12276	0
Gide	Riaz_pre	LogisticRegression	T exhaust	Pt39_Pre_AD485899-5	0.392115	0
Gide	Riaz_pre	LogisticRegression	T exhaust	Pt4_Pre_E9021023-6	0.475858	0
Gide	Riaz_pre	LogisticRegression	T exhaust	Pt44_Pre_AD467790-6	0.835905	1
Gide	Riaz_pre	LogisticRegression	T exhaust	Pt46_Pre_AD467096-6	0.589311	0
Gide	Riaz_pre	LogisticRegression	T exhaust	Pt47_Pre_AD506073-6	0.201781	0
Gide	Riaz_pre	LogisticRegression	T exhaust	Pt48_Pre_E9047561-7	0.595709	1
Gide	Riaz_pre	LogisticRegression	T exhaust	Pt49_Pre_AD667851-6	0.844804	1
Gide	Riaz_pre	LogisticRegression	T exhaust	Pt5_Pre_E9021022-6	0.413305	0
Gide	Riaz_pre	LogisticRegression	T exhaust	Pt52_Pre_AD506075-6	0.245111	0
Gide	Riaz_pre	LogisticRegression	T exhaust	Pt59_Pre_AD823915-5	0.624116	0
Gide	Riaz_pre	LogisticRegression	T exhaust	Pt62_Pre_AD608303-5	0.160919	0
Gide	Riaz_pre	LogisticRegression	T exhaust	Pt65_Pre_AD793919-6	0.906726	0
Gide	Riaz_pre	LogisticRegression	T exhaust	Pt66_Pre_AD667850-6	0.278593	0
Gide	Riaz_pre	LogisticRegression	T exhaust	Pt67_Pre_AD506074-6	0.193051	0
Gide	Riaz_pre	LogisticRegression	T exhaust	Pt72_Pre_AD793922-5	0.358537	1
Gide	Riaz_pre	LogisticRegression	T exhaust	Pt77_Pre_AD733591-7	0.712945	0
Gide	Riaz_pre	LogisticRegression	T exhaust	Pt78_Pre_AD467018-5	0.601683	0
Gide	Riaz_pre	LogisticRegression	T exhaust	Pt79_Pre_AD733587-5	0.632324	0
Gide	Riaz_pre	LogisticRegression	T exhaust	Pt8_Pre_AD153354-6	0.481356	0
Gide	Riaz_pre	LogisticRegression	T exhaust	Pt82_Pre_AD823914-8	0.496853	0
Gide	Riaz_pre	LogisticRegression	T exhaust	Pt84_Pre_AD486532-5	0.148255	0
Gide	Riaz_pre	LogisticRegression	T exhaust	Pt85_Pre_AD486329-5	0.543696	0
Gide	Riaz_pre	LogisticRegression	T exhaust	Pt89_Pre_AE070951-5	0.185859	0
Gide	Riaz_pre	LogisticRegression	T exhaust	Pt9_Pre_E9021024-6	0.339236	0
Gide	Riaz_pre	LogisticRegression	T exhaust	Pt90_Pre_AD467873-6	0.96488	0
Gide	Riaz_pre	LogisticRegression	T exhaust	Pt92_Pre_AE134060-5	0.878904	0
Gide	Riaz_pre	LogisticRegression	T exhaust	Pt94_Pre_AD732850-6	0.662188	1
Gide	Riaz_pre	LogisticRegression	T exhaust	Pt98_Pre_AD733586-8	0.476261	0
Gide	Riaz_pre	LogisticRegression	TAM	Pt1_Pre_AD101148-6	0.791705	0
Gide	Riaz_pre	LogisticRegression	TAM	Pt10_Pre_E9047565-6	0.380156	0
Gide	Riaz_pre	LogisticRegression	TAM	Pt101_Pre_AD486328-5	0.994953	1
Gide	Riaz_pre	LogisticRegression	TAM	Pt103_Pre_AE134058-2	0.658718	0
Gide	Riaz_pre	LogisticRegression	TAM	Pt106_Pre_AD502250-5	0.524404	0
Gide	Riaz_pre	LogisticRegression	TAM	Pt11_Pre_AD153352-6	0.339069	0
Gide	Riaz_pre	LogisticRegression	TAM	Pt17_Pre_E9047563-6	0.356797	0
Gide	Riaz_pre	LogisticRegression	TAM	Pt18_Pre_E9024732-6	0.704539	1
Gide	Riaz_pre	LogisticRegression	TAM	Pt2_Pre_AD101150-6	0.626704	0
Gide	Riaz_pre	LogisticRegression	TAM	Pt24_Pre_AD436687-5	0.643892	0
Gide	Riaz_pre	LogisticRegression	TAM	Pt26_Pre_AD467789-6	0.562646	0
Gide	Riaz_pre	LogisticRegression	TAM	Pt27_Pre_AD453873-5	0.606926	0
Gide	Riaz_pre	LogisticRegression	TAM	Pt28_Pre_AD297619-6	0.554392	0
Gide	Riaz_pre	LogisticRegression	TAM	Pt29_Pre_AD497504-5	0.585517	0
Gide	Riaz_pre	LogisticRegression	TAM	Pt3_Pre_E9024733-3	0.265816	1
Gide	Riaz_pre	LogisticRegression	TAM	Pt30_Pre_AD497503-5	0.430616	1
Gide	Riaz_pre	LogisticRegression	TAM	Pt31_Pre_AD453872-5	0.912123	0
Gide	Riaz_pre	LogisticRegression	TAM	Pt34_Pre_AD466985-6	0.831304	1
Gide	Riaz_pre	LogisticRegression	TAM	Pt36_Pre_AD467095-6	0.389379	0
Gide	Riaz_pre	LogisticRegression	TAM	Pt37_Pre_AD502452-5	0.301234	0
Gide	Riaz_pre	LogisticRegression	TAM	Pt38_Pre_E9200719-6	0.626344	0
Gide	Riaz_pre	LogisticRegression	TAM	Pt39_Pre_AD485899-5	0.357419	0
Gide	Riaz_pre	LogisticRegression	TAM	Pt4_Pre_E9021023-6	0.506246	0
Gide	Riaz_pre	LogisticRegression	TAM	Pt44_Pre_AD467790-6	0.690778	1
Gide	Riaz_pre	LogisticRegression	TAM	Pt46_Pre_AD467096-6	0.366214	0
Gide	Riaz_pre	LogisticRegression	TAM	Pt47_Pre_AD506073-6	0.607725	0
Gide	Riaz_pre	LogisticRegression	TAM	Pt48_Pre_E9047561-7	0.326005	1
Gide	Riaz_pre	LogisticRegression	TAM	Pt49_Pre_AD667851-6	0.697158	1
Gide	Riaz_pre	LogisticRegression	TAM	Pt5_Pre_E9021022-6	0.753328	0
Gide	Riaz_pre	LogisticRegression	TAM	Pt52_Pre_AD506075-6	0.176481	0
Gide	Riaz_pre	LogisticRegression	TAM	Pt59_Pre_AD823915-5	0.472964	0
Gide	Riaz_pre	LogisticRegression	TAM	Pt62_Pre_AD608303-5	0.469831	0
Gide	Riaz_pre	LogisticRegression	TAM	Pt65_Pre_AD793919-6	0.155926	0
Gide	Riaz_pre	LogisticRegression	TAM	Pt66_Pre_AD667850-6	0.261364	0
Gide	Riaz_pre	LogisticRegression	TAM	Pt67_Pre_AD506074-6	0.343742	0
Gide	Riaz_pre	LogisticRegression	TAM	Pt72_Pre_AD793922-5	0.239764	1
Gide	Riaz_pre	LogisticRegression	TAM	Pt77_Pre_AD733591-7	0.842238	0
Gide	Riaz_pre	LogisticRegression	TAM	Pt78_Pre_AD467018-5	0.492367	0
Gide	Riaz_pre	LogisticRegression	TAM	Pt79_Pre_AD733587-5	0.516718	0
Gide	Riaz_pre	LogisticRegression	TAM	Pt8_Pre_AD153354-6	0.468761	0
Gide	Riaz_pre	LogisticRegression	TAM	Pt82_Pre_AD823914-8	0.393629	0
Gide	Riaz_pre	LogisticRegression	TAM	Pt84_Pre_AD486532-5	0.24034	0
Gide	Riaz_pre	LogisticRegression	TAM	Pt85_Pre_AD486329-5	0.32707	0
Gide	Riaz_pre	LogisticRegression	TAM	Pt89_Pre_AE070951-5	0.147615	0
Gide	Riaz_pre	LogisticRegression	TAM	Pt9_Pre_E9021024-6	0.222723	0
Gide	Riaz_pre	LogisticRegression	TAM	Pt90_Pre_AD467873-6	0.743167	0
Gide	Riaz_pre	LogisticRegression	TAM	Pt92_Pre_AE134060-5	0.571961	0
Gide	Riaz_pre	LogisticRegression	TAM	Pt94_Pre_AD732850-6	0.441579	1
Gide	Riaz_pre	LogisticRegression	TAM	Pt98_Pre_AD733586-8	0.543163	0
Gide	Riaz_pre	LogisticRegression	PD1_CTLA4	Pt1_Pre_AD101148-6	0.894146	0
Gide	Riaz_pre	LogisticRegression	PD1_CTLA4	Pt10_Pre_E9047565-6	0.355789	0
Gide	Riaz_pre	LogisticRegression	PD1_CTLA4	Pt101_Pre_AD486328-5	0.799039	1
Gide	Riaz_pre	LogisticRegression	PD1_CTLA4	Pt103_Pre_AE134058-2	0.426785	0
Gide	Riaz_pre	LogisticRegression	PD1_CTLA4	Pt106_Pre_AD502250-5	0.368577	0
Gide	Riaz_pre	LogisticRegression	PD1_CTLA4	Pt11_Pre_AD153352-6	0.585717	0
Gide	Riaz_pre	LogisticRegression	PD1_CTLA4	Pt17_Pre_E9047563-6	0.475513	0
Gide	Riaz_pre	LogisticRegression	PD1_CTLA4	Pt18_Pre_E9024732-6	0.704321	1
Gide	Riaz_pre	LogisticRegression	PD1_CTLA4	Pt2_Pre_AD101150-6	0.724926	0
Gide	Riaz_pre	LogisticRegression	PD1_CTLA4	Pt24_Pre_AD436687-5	0.67557	0
Gide	Riaz_pre	LogisticRegression	PD1_CTLA4	Pt26_Pre_AD467789-6	0.361522	0
Gide	Riaz_pre	LogisticRegression	PD1_CTLA4	Pt27_Pre_AD453873-5	0.724291	0
Gide	Riaz_pre	LogisticRegression	PD1_CTLA4	Pt28_Pre_AD297619-6	0.404253	0
Gide	Riaz_pre	LogisticRegression	PD1_CTLA4	Pt29_Pre_AD497504-5	0.412588	0
Gide	Riaz_pre	LogisticRegression	PD1_CTLA4	Pt3_Pre_E9024733-3	0.349223	1
Gide	Riaz_pre	LogisticRegression	PD1_CTLA4	Pt30_Pre_AD497503-5	0.368893	1
Gide	Riaz_pre	LogisticRegression	PD1_CTLA4	Pt31_Pre_AD453872-5	0.528965	0
Gide	Riaz_pre	LogisticRegression	PD1_CTLA4	Pt34_Pre_AD466985-6	0.795826	1
Gide	Riaz_pre	LogisticRegression	PD1_CTLA4	Pt36_Pre_AD467095-6	0.368218	0
Gide	Riaz_pre	LogisticRegression	PD1_CTLA4	Pt37_Pre_AD502452-5	0.360354	0
Gide	Riaz_pre	LogisticRegression	PD1_CTLA4	Pt38_Pre_E9200719-6	0.333995	0
Gide	Riaz_pre	LogisticRegression	PD1_CTLA4	Pt39_Pre_AD485899-5	0.314928	0
Gide	Riaz_pre	LogisticRegression	PD1_CTLA4	Pt4_Pre_E9021023-6	0.365154	0
Gide	Riaz_pre	LogisticRegression	PD1_CTLA4	Pt44_Pre_AD467790-6	0.531437	1
Gide	Riaz_pre	LogisticRegression	PD1_CTLA4	Pt46_Pre_AD467096-6	0.691286	0
Gide	Riaz_pre	LogisticRegression	PD1_CTLA4	Pt47_Pre_AD506073-6	0.505396	0
Gide	Riaz_pre	LogisticRegression	PD1_CTLA4	Pt48_Pre_E9047561-7	0.433369	1
Gide	Riaz_pre	LogisticRegression	PD1_CTLA4	Pt49_Pre_AD667851-6	0.671925	1
Gide	Riaz_pre	LogisticRegression	PD1_CTLA4	Pt5_Pre_E9021022-6	0.509984	0
Gide	Riaz_pre	LogisticRegression	PD1_CTLA4	Pt52_Pre_AD506075-6	0.403646	0
Gide	Riaz_pre	LogisticRegression	PD1_CTLA4	Pt59_Pre_AD823915-5	0.717748	0
Gide	Riaz_pre	LogisticRegression	PD1_CTLA4	Pt62_Pre_AD608303-5	0.39214	0
Gide	Riaz_pre	LogisticRegression	PD1_CTLA4	Pt65_Pre_AD793919-6	0.49938	0
Gide	Riaz_pre	LogisticRegression	PD1_CTLA4	Pt66_Pre_AD667850-6	0.377145	0
Gide	Riaz_pre	LogisticRegression	PD1_CTLA4	Pt67_Pre_AD506074-6	0.35293	0
Gide	Riaz_pre	LogisticRegression	PD1_CTLA4	Pt72_Pre_AD793922-5	0.360153	1
Gide	Riaz_pre	LogisticRegression	PD1_CTLA4	Pt77_Pre_AD733591-7	0.952193	0
Gide	Riaz_pre	LogisticRegression	PD1_CTLA4	Pt78_Pre_AD467018-5	0.316713	0
Gide	Riaz_pre	LogisticRegression	PD1_CTLA4	Pt79_Pre_AD733587-5	0.375051	0
Gide	Riaz_pre	LogisticRegression	PD1_CTLA4	Pt8_Pre_AD153354-6	0.382562	0
Gide	Riaz_pre	LogisticRegression	PD1_CTLA4	Pt82_Pre_AD823914-8	0.466433	0
Gide	Riaz_pre	LogisticRegression	PD1_CTLA4	Pt84_Pre_AD486532-5	0.336401	0
Gide	Riaz_pre	LogisticRegression	PD1_CTLA4	Pt85_Pre_AD486329-5	0.317951	0
Gide	Riaz_pre	LogisticRegression	PD1_CTLA4	Pt89_Pre_AE070951-5	0.347518	0
Gide	Riaz_pre	LogisticRegression	PD1_CTLA4	Pt9_Pre_E9021024-6	0.351984	0
Gide	Riaz_pre	LogisticRegression	PD1_CTLA4	Pt90_Pre_AD467873-6	0.615936	0
Gide	Riaz_pre	LogisticRegression	PD1_CTLA4	Pt92_Pre_AE134060-5	0.772192	0
Gide	Riaz_pre	LogisticRegression	PD1_CTLA4	Pt94_Pre_AD732850-6	0.596344	1
Gide	Riaz_pre	LogisticRegression	PD1_CTLA4	Pt98_Pre_AD733586-8	0.401557	0
Gide	Riaz_pre	LogisticRegression	TME-Bio	Pt1_Pre_AD101148-6	0.786874	0
Gide	Riaz_pre	LogisticRegression	TME-Bio	Pt10_Pre_E9047565-6	0.308778	0
Gide	Riaz_pre	LogisticRegression	TME-Bio	Pt101_Pre_AD486328-5	0.981214	1
Gide	Riaz_pre	LogisticRegression	TME-Bio	Pt103_Pre_AE134058-2	0.874736	0
Gide	Riaz_pre	LogisticRegression	TME-Bio	Pt106_Pre_AD502250-5	0.583391	0
Gide	Riaz_pre	LogisticRegression	TME-Bio	Pt11_Pre_AD153352-6	0.318965	0
Gide	Riaz_pre	LogisticRegression	TME-Bio	Pt17_Pre_E9047563-6	0.211108	0
Gide	Riaz_pre	LogisticRegression	TME-Bio	Pt18_Pre_E9024732-6	0.737506	1
Gide	Riaz_pre	LogisticRegression	TME-Bio	Pt2_Pre_AD101150-6	0.43122	0
Gide	Riaz_pre	LogisticRegression	TME-Bio	Pt24_Pre_AD436687-5	0.715989	0
Gide	Riaz_pre	LogisticRegression	TME-Bio	Pt26_Pre_AD467789-6	0.706941	0
Gide	Riaz_pre	LogisticRegression	TME-Bio	Pt27_Pre_AD453873-5	0.27669	0
Gide	Riaz_pre	LogisticRegression	TME-Bio	Pt28_Pre_AD297619-6	0.490355	0
Gide	Riaz_pre	LogisticRegression	TME-Bio	Pt29_Pre_AD497504-5	0.435073	0
Gide	Riaz_pre	LogisticRegression	TME-Bio	Pt3_Pre_E9024733-3	0.169936	1
Gide	Riaz_pre	LogisticRegression	TME-Bio	Pt30_Pre_AD497503-5	0.245337	1
Gide	Riaz_pre	LogisticRegression	TME-Bio	Pt31_Pre_AD453872-5	0.931517	0
Gide	Riaz_pre	LogisticRegression	TME-Bio	Pt34_Pre_AD466985-6	0.985847	1
Gide	Riaz_pre	LogisticRegression	TME-Bio	Pt36_Pre_AD467095-6	0.0666054	0
Gide	Riaz_pre	LogisticRegression	TME-Bio	Pt37_Pre_AD502452-5	0.323871	0
Gide	Riaz_pre	LogisticRegression	TME-Bio	Pt38_Pre_E9200719-6	0.249429	0
Gide	Riaz_pre	LogisticRegression	TME-Bio	Pt39_Pre_AD485899-5	0.358178	0
Gide	Riaz_pre	LogisticRegression	TME-Bio	Pt4_Pre_E9021023-6	0.561561	0
Gide	Riaz_pre	LogisticRegression	TME-Bio	Pt44_Pre_AD467790-6	0.908226	1
Gide	Riaz_pre	LogisticRegression	TME-Bio	Pt46_Pre_AD467096-6	0.272176	0
Gide	Riaz_pre	LogisticRegression	TME-Bio	Pt47_Pre_AD506073-6	0.143609	0
Gide	Riaz_pre	LogisticRegression	TME-Bio	Pt48_Pre_E9047561-7	0.371613	1
Gide	Riaz_pre	LogisticRegression	TME-Bio	Pt49_Pre_AD667851-6	0.942008	1
Gide	Riaz_pre	LogisticRegression	TME-Bio	Pt5_Pre_E9021022-6	0.729026	0
Gide	Riaz_pre	LogisticRegression	TME-Bio	Pt52_Pre_AD506075-6	0.108227	0
Gide	Riaz_pre	LogisticRegression	TME-Bio	Pt59_Pre_AD823915-5	0.783772	0
Gide	Riaz_pre	LogisticRegression	TME-Bio	Pt62_Pre_AD608303-5	0.310471	0
Gide	Riaz_pre	LogisticRegression	TME-Bio	Pt65_Pre_AD793919-6	0.591905	0
Gide	Riaz_pre	LogisticRegression	TME-Bio	Pt66_Pre_AD667850-6	0.172121	0
Gide	Riaz_pre	LogisticRegression	TME-Bio	Pt67_Pre_AD506074-6	0.154086	0
Gide	Riaz_pre	LogisticRegression	TME-Bio	Pt72_Pre_AD793922-5	0.231669	1
Gide	Riaz_pre	LogisticRegression	TME-Bio	Pt77_Pre_AD733591-7	0.853772	0
Gide	Riaz_pre	LogisticRegression	TME-Bio	Pt78_Pre_AD467018-5	0.642609	0
Gide	Riaz_pre	LogisticRegression	TME-Bio	Pt79_Pre_AD733587-5	0.723798	0
Gide	Riaz_pre	LogisticRegression	TME-Bio	Pt8_Pre_AD153354-6	0.457714	0
Gide	Riaz_pre	LogisticRegression	TME-Bio	Pt82_Pre_AD823914-8	0.478938	0
Gide	Riaz_pre	LogisticRegression	TME-Bio	Pt84_Pre_AD486532-5	0.189553	0
Gide	Riaz_pre	LogisticRegression	TME-Bio	Pt85_Pre_AD486329-5	0.450953	0
Gide	Riaz_pre	LogisticRegression	TME-Bio	Pt89_Pre_AE070951-5	0.110283	0
Gide	Riaz_pre	LogisticRegression	TME-Bio	Pt9_Pre_E9021024-6	0.192498	0
Gide	Riaz_pre	LogisticRegression	TME-Bio	Pt90_Pre_AD467873-6	0.989878	0
Gide	Riaz_pre	LogisticRegression	TME-Bio	Pt92_Pre_AE134060-5	0.944867	0
Gide	Riaz_pre	LogisticRegression	TME-Bio	Pt94_Pre_AD732850-6	0.492593	1
Gide	Riaz_pre	LogisticRegression	TME-Bio	Pt98_Pre_AD733586-8	0.592787	0
Gide	Auslander	LogisticRegression	NetBio	115-031814.bam	0.557559	0
Gide	Auslander	LogisticRegression	NetBio	115-041514.bam	0.224158	0
Gide	Auslander	LogisticRegression	NetBio	148-6-5-14_S9.bam	0.300047	1
Gide	Auslander	LogisticRegression	NetBio	208-10-22-14_S12.bam	0.219179	0
Gide	Auslander	LogisticRegression	NetBio	208-3-11-15_S13.bam	0.0272642	0
Gide	Auslander	LogisticRegression	NetBio	208-5-13-15_S14.bam	0.00275763	0
Gide	Auslander	LogisticRegression	NetBio	208-9-10-14_S11.bam	0.000823361	0
Gide	Auslander	LogisticRegression	NetBio	MGH272-020415.bam	0.984531	0
Gide	Auslander	LogisticRegression	NetBio	MGH272-121914.bam	0.982333	0
Gide	Auslander	LogisticRegression	NetBio	39-10-31-14_S17.bam	0.513236	0
Gide	Auslander	LogisticRegression	NetBio	39-3-31-14_S15.bam	0.492503	0
Gide	Auslander	LogisticRegression	NetBio	39-8-25-14_S16.bam	0.0374465	0
Gide	Auslander	LogisticRegression	NetBio	42-10-17-14_S3.bam	0.0364985	0
Gide	Auslander	LogisticRegression	NetBio	42-11-24-14_S4.bam	0.922331	0
Gide	Auslander	LogisticRegression	NetBio	42-12-30-14_S5.bam	0.117539	0
Gide	Auslander	LogisticRegression	NetBio	MGH422-092815.bam	0.996612	1
Gide	Auslander	LogisticRegression	NetBio	MGH422-110515.bam	0.99331	1
Gide	Auslander	LogisticRegression	NetBio	62-10-2-13_S6.bam	0.413735	0
Gide	Auslander	LogisticRegression	NetBio	62-5-27-14_S7.bam	0.322665	0
Gide	Auslander	LogisticRegression	NetBio	62-7-8-14_S8.bam	0.0711176	0
Gide	Auslander	LogisticRegression	NetBio	MGH208_031115-1.bam	0.150824	0
Gide	Auslander	LogisticRegression	NetBio	MGH208_031115-2.bam	0.0379201	0
Gide	Auslander	LogisticRegression	NetBio	MGH208_051315.bam	0.163129	0
Gide	Auslander	LogisticRegression	NetBio	MGH39_033114.bam	0.773983	0
Gide	Auslander	LogisticRegression	NetBio	MGH39_082514-1.bam	0.658791	0
Gide	Auslander	LogisticRegression	NetBio	MGH39_082514-2.bam	0.989957	0
Gide	Auslander	LogisticRegression	NetBio	MGH39_082514-3.bam	0.960432	0
Gide	Auslander	LogisticRegression	NetBio	MGH39_082514-4.bam	0.946708	0
Gide	Auslander	LogisticRegression	NetBio	MGH39_082514-5.bam	0.945611	0
Gide	Auslander	LogisticRegression	NetBio	MGH39_103114.bam	0.965203	0
Gide	Auslander	LogisticRegression	NetBio	MGH42_101714.bam	0.495863	0
Gide	Auslander	LogisticRegression	NetBio	MGH42_101714_1.bam	0.0653362	0
Gide	Auslander	LogisticRegression	NetBio	MGH42_112414.bam	0.978485	0
Gide	Auslander	LogisticRegression	NetBio	MGH42_112414_1.bam	0.557768	0
Gide	Auslander	LogisticRegression	NetBio	MGH42_122914-1.bam	0.730354	0
Gide	Auslander	LogisticRegression	NetBio	MGH42_122914-2_1.bam	0.607416	0
Gide	Auslander	LogisticRegression	NetBio	MGH42_122914_1.bam	0.482388	0
Gide	Auslander	LogisticRegression	GeneBio	115-031814.bam	0.361677	0
Gide	Auslander	LogisticRegression	GeneBio	115-041514.bam	0.747305	0
Gide	Auslander	LogisticRegression	GeneBio	148-6-5-14_S9.bam	0.449707	1
Gide	Auslander	LogisticRegression	GeneBio	208-10-22-14_S12.bam	0.470263	0
Gide	Auslander	LogisticRegression	GeneBio	208-3-11-15_S13.bam	0.260809	0
Gide	Auslander	LogisticRegression	GeneBio	208-5-13-15_S14.bam	0.440937	0
Gide	Auslander	LogisticRegression	GeneBio	208-9-10-14_S11.bam	0.210409	0
Gide	Auslander	LogisticRegression	GeneBio	MGH272-020415.bam	0.940154	0
Gide	Auslander	LogisticRegression	GeneBio	MGH272-121914.bam	0.864072	0
Gide	Auslander	LogisticRegression	GeneBio	39-10-31-14_S17.bam	0.458599	0
Gide	Auslander	LogisticRegression	GeneBio	39-3-31-14_S15.bam	0.232369	0
Gide	Auslander	LogisticRegression	GeneBio	39-8-25-14_S16.bam	0.26946	0
Gide	Auslander	LogisticRegression	GeneBio	42-10-17-14_S3.bam	0.208067	0
Gide	Auslander	LogisticRegression	GeneBio	42-11-24-14_S4.bam	0.73486	0
Gide	Auslander	LogisticRegression	GeneBio	42-12-30-14_S5.bam	0.656054	0
Gide	Auslander	LogisticRegression	GeneBio	MGH422-092815.bam	0.863643	1
Gide	Auslander	LogisticRegression	GeneBio	MGH422-110515.bam	0.971289	1
Gide	Auslander	LogisticRegression	GeneBio	62-10-2-13_S6.bam	0.246329	0
Gide	Auslander	LogisticRegression	GeneBio	62-5-27-14_S7.bam	0.249125	0
Gide	Auslander	LogisticRegression	GeneBio	62-7-8-14_S8.bam	0.238445	0
Gide	Auslander	LogisticRegression	GeneBio	MGH208_031115-1.bam	0.288615	0
Gide	Auslander	LogisticRegression	GeneBio	MGH208_031115-2.bam	0.257039	0
Gide	Auslander	LogisticRegression	GeneBio	MGH208_051315.bam	0.323277	0
Gide	Auslander	LogisticRegression	GeneBio	MGH39_033114.bam	0.220929	0
Gide	Auslander	LogisticRegression	GeneBio	MGH39_082514-1.bam	0.265505	0
Gide	Auslander	LogisticRegression	GeneBio	MGH39_082514-2.bam	0.813634	0
Gide	Auslander	LogisticRegression	GeneBio	MGH39_082514-3.bam	0.553719	0
Gide	Auslander	LogisticRegression	GeneBio	MGH39_082514-4.bam	0.496344	0
Gide	Auslander	LogisticRegression	GeneBio	MGH39_082514-5.bam	0.762163	0
Gide	Auslander	LogisticRegression	GeneBio	MGH39_103114.bam	0.642103	0
Gide	Auslander	LogisticRegression	GeneBio	MGH42_101714.bam	0.214021	0
Gide	Auslander	LogisticRegression	GeneBio	MGH42_101714_1.bam	0.218172	0
Gide	Auslander	LogisticRegression	GeneBio	MGH42_112414.bam	0.828746	0
Gide	Auslander	LogisticRegression	GeneBio	MGH42_112414_1.bam	0.724008	0
Gide	Auslander	LogisticRegression	GeneBio	MGH42_122914-1.bam	0.752724	0
Gide	Auslander	LogisticRegression	GeneBio	MGH42_122914-2_1.bam	0.571575	0
Gide	Auslander	LogisticRegression	GeneBio	MGH42_122914_1.bam	0.671773	0
Gide	Auslander	LogisticRegression	PD-L1	115-031814.bam	0.360162	0
Gide	Auslander	LogisticRegression	PD-L1	115-041514.bam	0.608217	0
Gide	Auslander	LogisticRegression	PD-L1	148-6-5-14_S9.bam	0.569046	1
Gide	Auslander	LogisticRegression	PD-L1	208-10-22-14_S12.bam	0.560335	0
Gide	Auslander	LogisticRegression	PD-L1	208-3-11-15_S13.bam	0.347056	0
Gide	Auslander	LogisticRegression	PD-L1	208-5-13-15_S14.bam	0.546305	0
Gide	Auslander	LogisticRegression	PD-L1	208-9-10-14_S11.bam	0.295294	0
Gide	Auslander	LogisticRegression	PD-L1	MGH272-020415.bam	0.850937	0
Gide	Auslander	LogisticRegression	PD-L1	MGH272-121914.bam	0.716654	0
Gide	Auslander	LogisticRegression	PD-L1	39-10-31-14_S17.bam	0.515696	0
Gide	Auslander	LogisticRegression	PD-L1	39-3-31-14_S15.bam	0.322407	0
Gide	Auslander	LogisticRegression	PD-L1	39-8-25-14_S16.bam	0.360223	0
Gide	Auslander	LogisticRegression	PD-L1	42-10-17-14_S3.bam	0.286299	0
Gide	Auslander	LogisticRegression	PD-L1	42-11-24-14_S4.bam	0.766232	0
Gide	Auslander	LogisticRegression	PD-L1	42-12-30-14_S5.bam	0.739494	0
Gide	Auslander	LogisticRegression	PD-L1	MGH422-092815.bam	0.86819	1
Gide	Auslander	LogisticRegression	PD-L1	MGH422-110515.bam	0.613367	1
Gide	Auslander	LogisticRegression	PD-L1	62-10-2-13_S6.bam	0.338598	0
Gide	Auslander	LogisticRegression	PD-L1	62-5-27-14_S7.bam	0.342408	0
Gide	Auslander	LogisticRegression	PD-L1	62-7-8-14_S8.bam	0.323762	0
Gide	Auslander	LogisticRegression	PD-L1	MGH208_031115-1.bam	0.334524	0
Gide	Auslander	LogisticRegression	PD-L1	MGH208_031115-2.bam	0.32574	0
Gide	Auslander	LogisticRegression	PD-L1	MGH208_051315.bam	0.366	0
Gide	Auslander	LogisticRegression	PD-L1	MGH39_033114.bam	0.295575	0
Gide	Auslander	LogisticRegression	PD-L1	MGH39_082514-1.bam	0.330561	0
Gide	Auslander	LogisticRegression	PD-L1	MGH39_082514-2.bam	0.715004	0
Gide	Auslander	LogisticRegression	PD-L1	MGH39_082514-3.bam	0.48583	0
Gide	Auslander	LogisticRegression	PD-L1	MGH39_082514-4.bam	0.502912	0
Gide	Auslander	LogisticRegression	PD-L1	MGH39_082514-5.bam	0.566463	0
Gide	Auslander	LogisticRegression	PD-L1	MGH39_103114.bam	0.477073	0
Gide	Auslander	LogisticRegression	PD-L1	MGH42_101714.bam	0.290344	0
Gide	Auslander	LogisticRegression	PD-L1	MGH42_101714_1.bam	0.299944	0
Gide	Auslander	LogisticRegression	PD-L1	MGH42_112414.bam	0.67506	0
Gide	Auslander	LogisticRegression	PD-L1	MGH42_112414_1.bam	0.718503	0
Gide	Auslander	LogisticRegression	PD-L1	MGH42_122914-1.bam	0.693243	0
Gide	Auslander	LogisticRegression	PD-L1	MGH42_122914-2_1.bam	0.542172	0
Gide	Auslander	LogisticRegression	PD-L1	MGH42_122914_1.bam	0.660176	0
Gide	Auslander	LogisticRegression	PD1	115-031814.bam	0.495322	0
Gide	Auslander	LogisticRegression	PD1	115-041514.bam	0.669991	0
Gide	Auslander	LogisticRegression	PD1	148-6-5-14_S9.bam	0.370597	1
Gide	Auslander	LogisticRegression	PD1	208-10-22-14_S12.bam	0.399326	0
Gide	Auslander	LogisticRegression	PD1	208-3-11-15_S13.bam	0.382491	0
Gide	Auslander	LogisticRegression	PD1	208-5-13-15_S14.bam	0.383895	0
Gide	Auslander	LogisticRegression	PD1	208-9-10-14_S11.bam	0.369975	0
Gide	Auslander	LogisticRegression	PD1	MGH272-020415.bam	0.759417	0
Gide	Auslander	LogisticRegression	PD1	MGH272-121914.bam	0.736812	0
Gide	Auslander	LogisticRegression	PD1	39-10-31-14_S17.bam	0.432194	0
Gide	Auslander	LogisticRegression	PD1	39-3-31-14_S15.bam	0.370806	0
Gide	Auslander	LogisticRegression	PD1	39-8-25-14_S16.bam	0.376592	0
Gide	Auslander	LogisticRegression	PD1	42-10-17-14_S3.bam	0.377188	0
Gide	Auslander	LogisticRegression	PD1	42-11-24-14_S4.bam	0.458626	0
Gide	Auslander	LogisticRegression	PD1	42-12-30-14_S5.bam	0.396532	0
Gide	Auslander	LogisticRegression	PD1	MGH422-092815.bam	0.499831	1
Gide	Auslander	LogisticRegression	PD1	MGH422-110515.bam	0.965869	1
Gide	Auslander	LogisticRegression	PD1	62-10-2-13_S6.bam	0.37216	0
Gide	Auslander	LogisticRegression	PD1	62-5-27-14_S7.bam	0.371884	0
Gide	Auslander	LogisticRegression	PD1	62-7-8-14_S8.bam	0.377918	0
Gide	Auslander	LogisticRegression	PD1	MGH208_031115-1.bam	0.433639	0
Gide	Auslander	LogisticRegression	PD1	MGH208_031115-2.bam	0.401428	0
Gide	Auslander	LogisticRegression	PD1	MGH208_051315.bam	0.441307	0
Gide	Auslander	LogisticRegression	PD1	MGH39_033114.bam	0.385698	0
Gide	Auslander	LogisticRegression	PD1	MGH39_082514-1.bam	0.403164	0
Gide	Auslander	LogisticRegression	PD1	MGH39_082514-2.bam	0.648206	0
Gide	Auslander	LogisticRegression	PD1	MGH39_082514-3.bam	0.569189	0
Gide	Auslander	LogisticRegression	PD1	MGH39_082514-4.bam	0.486854	0
Gide	Auslander	LogisticRegression	PD1	MGH39_082514-5.bam	0.725054	0
Gide	Auslander	LogisticRegression	PD1	MGH39_103114.bam	0.669718	0
Gide	Auslander	LogisticRegression	PD1	MGH42_101714.bam	0.381419	0
Gide	Auslander	LogisticRegression	PD1	MGH42_101714_1.bam	0.376121	0
Gide	Auslander	LogisticRegression	PD1	MGH42_112414.bam	0.718599	0
Gide	Auslander	LogisticRegression	PD1	MGH42_112414_1.bam	0.509783	0
Gide	Auslander	LogisticRegression	PD1	MGH42_122914-1.bam	0.583832	0
Gide	Auslander	LogisticRegression	PD1	MGH42_122914-2_1.bam	0.530803	0
Gide	Auslander	LogisticRegression	PD1	MGH42_122914_1.bam	0.51565	0
Gide	Auslander	LogisticRegression	CTLA4	115-031814.bam	0.395811	0
Gide	Auslander	LogisticRegression	CTLA4	115-041514.bam	0.499392	0
Gide	Auslander	LogisticRegression	CTLA4	148-6-5-14_S9.bam	0.379615	1
Gide	Auslander	LogisticRegression	CTLA4	208-10-22-14_S12.bam	0.522392	0
Gide	Auslander	LogisticRegression	CTLA4	208-3-11-15_S13.bam	0.387009	0
Gide	Auslander	LogisticRegression	CTLA4	208-5-13-15_S14.bam	0.437207	0
Gide	Auslander	LogisticRegression	CTLA4	208-9-10-14_S11.bam	0.373362	0
Gide	Auslander	LogisticRegression	CTLA4	MGH272-020415.bam	0.530616	0
Gide	Auslander	LogisticRegression	CTLA4	MGH272-121914.bam	0.469033	0
Gide	Auslander	LogisticRegression	CTLA4	39-10-31-14_S17.bam	0.627903	0
Gide	Auslander	LogisticRegression	CTLA4	39-3-31-14_S15.bam	0.38251	0
Gide	Auslander	LogisticRegression	CTLA4	39-8-25-14_S16.bam	0.60527	0
Gide	Auslander	LogisticRegression	CTLA4	42-10-17-14_S3.bam	0.380568	0
Gide	Auslander	LogisticRegression	CTLA4	42-11-24-14_S4.bam	0.495846	0
Gide	Auslander	LogisticRegression	CTLA4	42-12-30-14_S5.bam	0.43161	0
Gide	Auslander	LogisticRegression	CTLA4	MGH422-092815.bam	0.434869	1
Gide	Auslander	LogisticRegression	CTLA4	MGH422-110515.bam	0.896773	1
Gide	Auslander	LogisticRegression	CTLA4	62-10-2-13_S6.bam	0.385551	0
Gide	Auslander	LogisticRegression	CTLA4	62-5-27-14_S7.bam	0.37697	0
Gide	Auslander	LogisticRegression	CTLA4	62-7-8-14_S8.bam	0.386089	0
Gide	Auslander	LogisticRegression	CTLA4	MGH208_031115-1.bam	0.421486	0
Gide	Auslander	LogisticRegression	CTLA4	MGH208_031115-2.bam	0.412421	0
Gide	Auslander	LogisticRegression	CTLA4	MGH208_051315.bam	0.428159	0
Gide	Auslander	LogisticRegression	CTLA4	MGH39_033114.bam	0.377735	0
Gide	Auslander	LogisticRegression	CTLA4	MGH39_082514-1.bam	0.718389	0
Gide	Auslander	LogisticRegression	CTLA4	MGH39_082514-2.bam	0.690054	0
Gide	Auslander	LogisticRegression	CTLA4	MGH39_082514-3.bam	0.590141	0
Gide	Auslander	LogisticRegression	CTLA4	MGH39_082514-4.bam	0.654004	0
Gide	Auslander	LogisticRegression	CTLA4	MGH39_082514-5.bam	0.708083	0
Gide	Auslander	LogisticRegression	CTLA4	MGH39_103114.bam	0.822628	0
Gide	Auslander	LogisticRegression	CTLA4	MGH42_101714.bam	0.385511	0
Gide	Auslander	LogisticRegression	CTLA4	MGH42_101714_1.bam	0.385132	0
Gide	Auslander	LogisticRegression	CTLA4	MGH42_112414.bam	0.514241	0
Gide	Auslander	LogisticRegression	CTLA4	MGH42_112414_1.bam	0.550021	0
Gide	Auslander	LogisticRegression	CTLA4	MGH42_122914-1.bam	0.466349	0
Gide	Auslander	LogisticRegression	CTLA4	MGH42_122914-2_1.bam	0.458048	0
Gide	Auslander	LogisticRegression	CTLA4	MGH42_122914_1.bam	0.476643	0
Gide	Auslander	LogisticRegression	CD8T	115-031814.bam	0.43291	0
Gide	Auslander	LogisticRegression	CD8T	115-041514.bam	0.927602	0
Gide	Auslander	LogisticRegression	CD8T	148-6-5-14_S9.bam	0.207573	1
Gide	Auslander	LogisticRegression	CD8T	208-10-22-14_S12.bam	0.544645	0
Gide	Auslander	LogisticRegression	CD8T	208-3-11-15_S13.bam	0.293706	0
Gide	Auslander	LogisticRegression	CD8T	208-5-13-15_S14.bam	0.332898	0
Gide	Auslander	LogisticRegression	CD8T	208-9-10-14_S11.bam	0.203527	0
Gide	Auslander	LogisticRegression	CD8T	MGH272-020415.bam	0.972682	0
Gide	Auslander	LogisticRegression	CD8T	MGH272-121914.bam	0.924783	0
Gide	Auslander	LogisticRegression	CD8T	39-10-31-14_S17.bam	0.402265	0
Gide	Auslander	LogisticRegression	CD8T	39-3-31-14_S15.bam	0.21527	0
Gide	Auslander	LogisticRegression	CD8T	39-8-25-14_S16.bam	0.239492	0
Gide	Auslander	LogisticRegression	CD8T	42-10-17-14_S3.bam	0.216483	0
Gide	Auslander	LogisticRegression	CD8T	42-11-24-14_S4.bam	0.774909	0
Gide	Auslander	LogisticRegression	CD8T	42-12-30-14_S5.bam	0.373284	0
Gide	Auslander	LogisticRegression	CD8T	MGH422-092815.bam	0.373798	1
Gide	Auslander	LogisticRegression	CD8T	MGH422-110515.bam	0.775205	1
Gide	Auslander	LogisticRegression	CD8T	62-10-2-13_S6.bam	0.220718	0
Gide	Auslander	LogisticRegression	CD8T	62-5-27-14_S7.bam	0.22125	0
Gide	Auslander	LogisticRegression	CD8T	62-7-8-14_S8.bam	0.224539	0
Gide	Auslander	LogisticRegression	CD8T	MGH208_031115-1.bam	0.322403	0
Gide	Auslander	LogisticRegression	CD8T	MGH208_031115-2.bam	0.250941	0
Gide	Auslander	LogisticRegression	CD8T	MGH208_051315.bam	0.33181	0
Gide	Auslander	LogisticRegression	CD8T	MGH39_033114.bam	0.22502	0
Gide	Auslander	LogisticRegression	CD8T	MGH39_082514-1.bam	0.268986	0
Gide	Auslander	LogisticRegression	CD8T	MGH39_082514-2.bam	0.810295	0
Gide	Auslander	LogisticRegression	CD8T	MGH39_082514-3.bam	0.782561	0
Gide	Auslander	LogisticRegression	CD8T	MGH39_082514-4.bam	0.521508	0
Gide	Auslander	LogisticRegression	CD8T	MGH39_082514-5.bam	0.96153	0
Gide	Auslander	LogisticRegression	CD8T	MGH39_103114.bam	0.798335	0
Gide	Auslander	LogisticRegression	CD8T	MGH42_101714.bam	0.222068	0
Gide	Auslander	LogisticRegression	CD8T	MGH42_101714_1.bam	0.224961	0
Gide	Auslander	LogisticRegression	CD8T	MGH42_112414.bam	0.901778	0
Gide	Auslander	LogisticRegression	CD8T	MGH42_112414_1.bam	0.616887	0
Gide	Auslander	LogisticRegression	CD8T	MGH42_122914-1.bam	0.579515	0
Gide	Auslander	LogisticRegression	CD8T	MGH42_122914-2_1.bam	0.716134	0
Gide	Auslander	LogisticRegression	CD8T	MGH42_122914_1.bam	0.727497	0
Gide	Auslander	LogisticRegression	CAF	115-031814.bam	0.406317	0
Gide	Auslander	LogisticRegression	CAF	115-041514.bam	0.515066	0
Gide	Auslander	LogisticRegression	CAF	148-6-5-14_S9.bam	0.461804	1
Gide	Auslander	LogisticRegression	CAF	208-10-22-14_S12.bam	0.353016	0
Gide	Auslander	LogisticRegression	CAF	208-3-11-15_S13.bam	0.485314	0
Gide	Auslander	LogisticRegression	CAF	208-5-13-15_S14.bam	0.526868	0
Gide	Auslander	LogisticRegression	CAF	208-9-10-14_S11.bam	0.417186	0
Gide	Auslander	LogisticRegression	CAF	MGH272-020415.bam	0.56374	0
Gide	Auslander	LogisticRegression	CAF	MGH272-121914.bam	0.528201	0
Gide	Auslander	LogisticRegression	CAF	39-10-31-14_S17.bam	0.54793	0
Gide	Auslander	LogisticRegression	CAF	39-3-31-14_S15.bam	0.534962	0
Gide	Auslander	LogisticRegression	CAF	39-8-25-14_S16.bam	0.589948	0
Gide	Auslander	LogisticRegression	CAF	42-10-17-14_S3.bam	0.511976	0
Gide	Auslander	LogisticRegression	CAF	42-11-24-14_S4.bam	0.335168	0
Gide	Auslander	LogisticRegression	CAF	42-12-30-14_S5.bam	0.521901	0
Gide	Auslander	LogisticRegression	CAF	MGH422-092815.bam	0.532994	1
Gide	Auslander	LogisticRegression	CAF	MGH422-110515.bam	0.512877	1
Gide	Auslander	LogisticRegression	CAF	62-10-2-13_S6.bam	0.44366	0
Gide	Auslander	LogisticRegression	CAF	62-5-27-14_S7.bam	0.38379	0
Gide	Auslander	LogisticRegression	CAF	62-7-8-14_S8.bam	0.463576	0
Gide	Auslander	LogisticRegression	CAF	MGH208_031115-1.bam	0.435412	0
Gide	Auslander	LogisticRegression	CAF	MGH208_031115-2.bam	0.514826	0
Gide	Auslander	LogisticRegression	CAF	MGH208_051315.bam	0.520169	0
Gide	Auslander	LogisticRegression	CAF	MGH39_033114.bam	0.536925	0
Gide	Auslander	LogisticRegression	CAF	MGH39_082514-1.bam	0.546517	0
Gide	Auslander	LogisticRegression	CAF	MGH39_082514-2.bam	0.778689	0
Gide	Auslander	LogisticRegression	CAF	MGH39_082514-3.bam	0.552612	0
Gide	Auslander	LogisticRegression	CAF	MGH39_082514-4.bam	0.526298	0
Gide	Auslander	LogisticRegression	CAF	MGH39_082514-5.bam	0.549792	0
Gide	Auslander	LogisticRegression	CAF	MGH39_103114.bam	0.518276	0
Gide	Auslander	LogisticRegression	CAF	MGH42_101714.bam	0.517467	0
Gide	Auslander	LogisticRegression	CAF	MGH42_101714_1.bam	0.495476	0
Gide	Auslander	LogisticRegression	CAF	MGH42_112414.bam	0.410121	0
Gide	Auslander	LogisticRegression	CAF	MGH42_112414_1.bam	0.489315	0
Gide	Auslander	LogisticRegression	CAF	MGH42_122914-1.bam	0.514267	0
Gide	Auslander	LogisticRegression	CAF	MGH42_122914-2_1.bam	0.402905	0
Gide	Auslander	LogisticRegression	CAF	MGH42_122914_1.bam	0.576438	0
Gide	Auslander	LogisticRegression	T exhaust	115-031814.bam	0.415857	0
Gide	Auslander	LogisticRegression	T exhaust	115-041514.bam	0.73083	0
Gide	Auslander	LogisticRegression	T exhaust	148-6-5-14_S9.bam	0.380093	1
Gide	Auslander	LogisticRegression	T exhaust	208-10-22-14_S12.bam	0.745002	0
Gide	Auslander	LogisticRegression	T exhaust	208-3-11-15_S13.bam	0.401756	0
Gide	Auslander	LogisticRegression	T exhaust	208-5-13-15_S14.bam	0.272251	0
Gide	Auslander	LogisticRegression	T exhaust	208-9-10-14_S11.bam	0.284291	0
Gide	Auslander	LogisticRegression	T exhaust	MGH272-020415.bam	0.891317	0
Gide	Auslander	LogisticRegression	T exhaust	MGH272-121914.bam	0.937807	0
Gide	Auslander	LogisticRegression	T exhaust	39-10-31-14_S17.bam	0.692057	0
Gide	Auslander	LogisticRegression	T exhaust	39-3-31-14_S15.bam	0.595957	0
Gide	Auslander	LogisticRegression	T exhaust	39-8-25-14_S16.bam	0.454592	0
Gide	Auslander	LogisticRegression	T exhaust	42-10-17-14_S3.bam	0.388745	0
Gide	Auslander	LogisticRegression	T exhaust	42-11-24-14_S4.bam	0.541937	0
Gide	Auslander	LogisticRegression	T exhaust	42-12-30-14_S5.bam	0.427783	0
Gide	Auslander	LogisticRegression	T exhaust	MGH422-092815.bam	0.987758	1
Gide	Auslander	LogisticRegression	T exhaust	MGH422-110515.bam	0.905535	1
Gide	Auslander	LogisticRegression	T exhaust	62-10-2-13_S6.bam	0.238678	0
Gide	Auslander	LogisticRegression	T exhaust	62-5-27-14_S7.bam	0.235118	0
Gide	Auslander	LogisticRegression	T exhaust	62-7-8-14_S8.bam	0.156064	0
Gide	Auslander	LogisticRegression	T exhaust	MGH208_031115-1.bam	0.289211	0
Gide	Auslander	LogisticRegression	T exhaust	MGH208_031115-2.bam	0.248172	0
Gide	Auslander	LogisticRegression	T exhaust	MGH208_051315.bam	0.289083	0
Gide	Auslander	LogisticRegression	T exhaust	MGH39_033114.bam	0.30827	0
Gide	Auslander	LogisticRegression	T exhaust	MGH39_082514-1.bam	0.306595	0
Gide	Auslander	LogisticRegression	T exhaust	MGH39_082514-2.bam	0.691777	0
Gide	Auslander	LogisticRegression	T exhaust	MGH39_082514-3.bam	0.558774	0
Gide	Auslander	LogisticRegression	T exhaust	MGH39_082514-4.bam	0.319426	0
Gide	Auslander	LogisticRegression	T exhaust	MGH39_082514-5.bam	0.694495	0
Gide	Auslander	LogisticRegression	T exhaust	MGH39_103114.bam	0.769957	0
Gide	Auslander	LogisticRegression	T exhaust	MGH42_101714.bam	0.154651	0
Gide	Auslander	LogisticRegression	T exhaust	MGH42_101714_1.bam	0.237325	0
Gide	Auslander	LogisticRegression	T exhaust	MGH42_112414.bam	0.681662	0
Gide	Auslander	LogisticRegression	T exhaust	MGH42_112414_1.bam	0.896252	0
Gide	Auslander	LogisticRegression	T exhaust	MGH42_122914-1.bam	0.472222	0
Gide	Auslander	LogisticRegression	T exhaust	MGH42_122914-2_1.bam	0.405815	0
Gide	Auslander	LogisticRegression	T exhaust	MGH42_122914_1.bam	0.386631	0
Gide	Auslander	LogisticRegression	TAM	115-031814.bam	0.654964	0
Gide	Auslander	LogisticRegression	TAM	115-041514.bam	0.677031	0
Gide	Auslander	LogisticRegression	TAM	148-6-5-14_S9.bam	0.242589	1
Gide	Auslander	LogisticRegression	TAM	208-10-22-14_S12.bam	0.354949	0
Gide	Auslander	LogisticRegression	TAM	208-3-11-15_S13.bam	0.366938	0
Gide	Auslander	LogisticRegression	TAM	208-5-13-15_S14.bam	0.129882	0
Gide	Auslander	LogisticRegression	TAM	208-9-10-14_S11.bam	0.150395	0
Gide	Auslander	LogisticRegression	TAM	MGH272-020415.bam	0.869566	0
Gide	Auslander	LogisticRegression	TAM	MGH272-121914.bam	0.89282	0
Gide	Auslander	LogisticRegression	TAM	39-10-31-14_S17.bam	0.564252	0
Gide	Auslander	LogisticRegression	TAM	39-3-31-14_S15.bam	0.37054	0
Gide	Auslander	LogisticRegression	TAM	39-8-25-14_S16.bam	0.229307	0
Gide	Auslander	LogisticRegression	TAM	42-10-17-14_S3.bam	0.51061	0
Gide	Auslander	LogisticRegression	TAM	42-11-24-14_S4.bam	0.641921	0
Gide	Auslander	LogisticRegression	TAM	42-12-30-14_S5.bam	0.717171	0
Gide	Auslander	LogisticRegression	TAM	MGH422-092815.bam	0.302538	1
Gide	Auslander	LogisticRegression	TAM	MGH422-110515.bam	0.984814	1
Gide	Auslander	LogisticRegression	TAM	62-10-2-13_S6.bam	0.645198	0
Gide	Auslander	LogisticRegression	TAM	62-5-27-14_S7.bam	0.333309	0
Gide	Auslander	LogisticRegression	TAM	62-7-8-14_S8.bam	0.221289	0
Gide	Auslander	LogisticRegression	TAM	MGH208_031115-1.bam	0.487957	0
Gide	Auslander	LogisticRegression	TAM	MGH208_031115-2.bam	0.361205	0
Gide	Auslander	LogisticRegression	TAM	MGH208_051315.bam	0.473353	0
Gide	Auslander	LogisticRegression	TAM	MGH39_033114.bam	0.312703	0
Gide	Auslander	LogisticRegression	TAM	MGH39_082514-1.bam	0.158878	0
Gide	Auslander	LogisticRegression	TAM	MGH39_082514-2.bam	0.235876	0
Gide	Auslander	LogisticRegression	TAM	MGH39_082514-3.bam	0.53935	0
Gide	Auslander	LogisticRegression	TAM	MGH39_082514-4.bam	0.329217	0
Gide	Auslander	LogisticRegression	TAM	MGH39_082514-5.bam	0.644198	0
Gide	Auslander	LogisticRegression	TAM	MGH39_103114.bam	0.508217	0
Gide	Auslander	LogisticRegression	TAM	MGH42_101714.bam	0.488807	0
Gide	Auslander	LogisticRegression	TAM	MGH42_101714_1.bam	0.636081	0
Gide	Auslander	LogisticRegression	TAM	MGH42_112414.bam	0.68019	0
Gide	Auslander	LogisticRegression	TAM	MGH42_112414_1.bam	0.851502	0
Gide	Auslander	LogisticRegression	TAM	MGH42_122914-1.bam	0.736051	0
Gide	Auslander	LogisticRegression	TAM	MGH42_122914-2_1.bam	0.560654	0
Gide	Auslander	LogisticRegression	TAM	MGH42_122914_1.bam	0.724708	0
Gide	Auslander	LogisticRegression	PD1_CTLA4	115-031814.bam	0.33299	0
Gide	Auslander	LogisticRegression	PD1_CTLA4	115-041514.bam	0.587758	0
Gide	Auslander	LogisticRegression	PD1_CTLA4	148-6-5-14_S9.bam	0.490493	1
Gide	Auslander	LogisticRegression	PD1_CTLA4	208-10-22-14_S12.bam	0.560577	0
Gide	Auslander	LogisticRegression	PD1_CTLA4	208-3-11-15_S13.bam	0.318419	0
Gide	Auslander	LogisticRegression	PD1_CTLA4	208-5-13-15_S14.bam	0.503636	0
Gide	Auslander	LogisticRegression	PD1_CTLA4	208-9-10-14_S11.bam	0.271839	0
Gide	Auslander	LogisticRegression	PD1_CTLA4	MGH272-020415.bam	0.814583	0
Gide	Auslander	LogisticRegression	PD1_CTLA4	MGH272-121914.bam	0.665192	0
Gide	Auslander	LogisticRegression	PD1_CTLA4	39-10-31-14_S17.bam	0.581539	0
Gide	Auslander	LogisticRegression	PD1_CTLA4	39-3-31-14_S15.bam	0.297085	0
Gide	Auslander	LogisticRegression	PD1_CTLA4	39-8-25-14_S16.bam	0.44027	0
Gide	Auslander	LogisticRegression	PD1_CTLA4	42-10-17-14_S3.bam	0.268081	0
Gide	Auslander	LogisticRegression	PD1_CTLA4	42-11-24-14_S4.bam	0.72205	0
Gide	Auslander	LogisticRegression	PD1_CTLA4	42-12-30-14_S5.bam	0.668082	0
Gide	Auslander	LogisticRegression	PD1_CTLA4	MGH422-092815.bam	0.80073	1
Gide	Auslander	LogisticRegression	PD1_CTLA4	MGH422-110515.bam	0.821826	1
Gide	Auslander	LogisticRegression	PD1_CTLA4	62-10-2-13_S6.bam	0.311127	0
Gide	Auslander	LogisticRegression	PD1_CTLA4	62-5-27-14_S7.bam	0.309919	0
Gide	Auslander	LogisticRegression	PD1_CTLA4	62-7-8-14_S8.bam	0.299832	0
Gide	Auslander	LogisticRegression	PD1_CTLA4	MGH208_031115-1.bam	0.325223	0
Gide	Auslander	LogisticRegression	PD1_CTLA4	MGH208_031115-2.bam	0.31387	0
Gide	Auslander	LogisticRegression	PD1_CTLA4	MGH208_051315.bam	0.353706	0
Gide	Auslander	LogisticRegression	PD1_CTLA4	MGH39_033114.bam	0.274034	0
Gide	Auslander	LogisticRegression	PD1_CTLA4	MGH39_082514-1.bam	0.481312	0
Gide	Auslander	LogisticRegression	PD1_CTLA4	MGH39_082514-2.bam	0.763843	0
Gide	Auslander	LogisticRegression	PD1_CTLA4	MGH39_082514-3.bam	0.536724	0
Gide	Auslander	LogisticRegression	PD1_CTLA4	MGH39_082514-4.bam	0.586165	0
Gide	Auslander	LogisticRegression	PD1_CTLA4	MGH39_082514-5.bam	0.665818	0
Gide	Auslander	LogisticRegression	PD1_CTLA4	MGH39_103114.bam	0.677794	0
Gide	Auslander	LogisticRegression	PD1_CTLA4	MGH42_101714.bam	0.273453	0
Gide	Auslander	LogisticRegression	PD1_CTLA4	MGH42_101714_1.bam	0.280796	0
Gide	Auslander	LogisticRegression	PD1_CTLA4	MGH42_112414.bam	0.650965	0
Gide	Auslander	LogisticRegression	PD1_CTLA4	MGH42_112414_1.bam	0.704221	0
Gide	Auslander	LogisticRegression	PD1_CTLA4	MGH42_122914-1.bam	0.643187	0
Gide	Auslander	LogisticRegression	PD1_CTLA4	MGH42_122914-2_1.bam	0.511508	0
Gide	Auslander	LogisticRegression	PD1_CTLA4	MGH42_122914_1.bam	0.619717	0
Gide	Auslander	LogisticRegression	TME-Bio	115-031814.bam	0.634339	0
Gide	Auslander	LogisticRegression	TME-Bio	115-041514.bam	0.940012	0
Gide	Auslander	LogisticRegression	TME-Bio	148-6-5-14_S9.bam	0.173861	1
Gide	Auslander	LogisticRegression	TME-Bio	208-10-22-14_S12.bam	0.684085	0
Gide	Auslander	LogisticRegression	TME-Bio	208-3-11-15_S13.bam	0.413404	0
Gide	Auslander	LogisticRegression	TME-Bio	208-5-13-15_S14.bam	0.0473377	0
Gide	Auslander	LogisticRegression	TME-Bio	208-9-10-14_S11.bam	0.113305	0
Gide	Auslander	LogisticRegression	TME-Bio	MGH272-020415.bam	0.976259	0
Gide	Auslander	LogisticRegression	TME-Bio	MGH272-121914.bam	0.986734	0
Gide	Auslander	LogisticRegression	TME-Bio	39-10-31-14_S17.bam	0.720392	0
Gide	Auslander	LogisticRegression	TME-Bio	39-3-31-14_S15.bam	0.432203	0
Gide	Auslander	LogisticRegression	TME-Bio	39-8-25-14_S16.bam	0.259701	0
Gide	Auslander	LogisticRegression	TME-Bio	42-10-17-14_S3.bam	0.394468	0
Gide	Auslander	LogisticRegression	TME-Bio	42-11-24-14_S4.bam	0.600811	0
Gide	Auslander	LogisticRegression	TME-Bio	42-12-30-14_S5.bam	0.538045	0
Gide	Auslander	LogisticRegression	TME-Bio	MGH422-092815.bam	0.856374	1
Gide	Auslander	LogisticRegression	TME-Bio	MGH422-110515.bam	0.772924	1
Gide	Auslander	LogisticRegression	TME-Bio	62-10-2-13_S6.bam	0.359496	0
Gide	Auslander	LogisticRegression	TME-Bio	62-5-27-14_S7.bam	0.171204	0
Gide	Auslander	LogisticRegression	TME-Bio	62-7-8-14_S8.bam	0.0861234	0
Gide	Auslander	LogisticRegression	TME-Bio	MGH208_031115-1.bam	0.420703	0
Gide	Auslander	LogisticRegression	TME-Bio	MGH208_031115-2.bam	0.220473	0
Gide	Auslander	LogisticRegression	TME-Bio	MGH208_051315.bam	0.368124	0
Gide	Auslander	LogisticRegression	TME-Bio	MGH39_033114.bam	0.257274	0
Gide	Auslander	LogisticRegression	TME-Bio	MGH39_082514-1.bam	0.181424	0
Gide	Auslander	LogisticRegression	TME-Bio	MGH39_082514-2.bam	0.419264	0
Gide	Auslander	LogisticRegression	TME-Bio	MGH39_082514-3.bam	0.744447	0
Gide	Auslander	LogisticRegression	TME-Bio	MGH39_082514-4.bam	0.364258	0
Gide	Auslander	LogisticRegression	TME-Bio	MGH39_082514-5.bam	0.874839	0
Gide	Auslander	LogisticRegression	TME-Bio	MGH39_103114.bam	0.817817	0
Gide	Auslander	LogisticRegression	TME-Bio	MGH42_101714.bam	0.182378	0
Gide	Auslander	LogisticRegression	TME-Bio	MGH42_101714_1.bam	0.285551	0
Gide	Auslander	LogisticRegression	TME-Bio	MGH42_112414.bam	0.764446	0
Gide	Auslander	LogisticRegression	TME-Bio	MGH42_112414_1.bam	0.977928	0
Gide	Auslander	LogisticRegression	TME-Bio	MGH42_122914-1.bam	0.610599	0
Gide	Auslander	LogisticRegression	TME-Bio	MGH42_122914-2_1.bam	0.553923	0
Gide	Auslander	LogisticRegression	TME-Bio	MGH42_122914_1.bam	0.641369	0
Gide	Huang_pre	LogisticRegression	NetBio	GSM3510216	0.873401	1
Gide	Huang_pre	LogisticRegression	NetBio	GSM3510217	0.694895	0
Gide	Huang_pre	LogisticRegression	NetBio	GSM3510219	0.233763	1
Gide	Huang_pre	LogisticRegression	NetBio	GSM3510221	0.830076	1
Gide	Huang_pre	LogisticRegression	NetBio	GSM3510222	0.121968	0
Gide	Huang_pre	LogisticRegression	NetBio	GSM3510225	0.393802	1
Gide	Huang_pre	LogisticRegression	NetBio	GSM3510226	0.833619	1
Gide	Huang_pre	LogisticRegression	NetBio	GSM3510230	0.0245294	0
Gide	Huang_pre	LogisticRegression	NetBio	GSM3510233	0.254088	1
Gide	Huang_pre	LogisticRegression	NetBio	GSM3510234	0.250054	0
Gide	Huang_pre	LogisticRegression	NetBio	GSM3510235	0.39114	1
Gide	Huang_pre	LogisticRegression	NetBio	GSM3510236	0.760325	0
Gide	Huang_pre	LogisticRegression	NetBio	GSM3510237	0.976229	1
Gide	Huang_pre	LogisticRegression	GeneBio	GSM3510216	0.869848	1
Gide	Huang_pre	LogisticRegression	GeneBio	GSM3510217	0.55426	0
Gide	Huang_pre	LogisticRegression	GeneBio	GSM3510219	0.66931	1
Gide	Huang_pre	LogisticRegression	GeneBio	GSM3510221	0.647781	1
Gide	Huang_pre	LogisticRegression	GeneBio	GSM3510222	0.357525	0
Gide	Huang_pre	LogisticRegression	GeneBio	GSM3510225	0.149262	1
Gide	Huang_pre	LogisticRegression	GeneBio	GSM3510226	0.851493	1
Gide	Huang_pre	LogisticRegression	GeneBio	GSM3510230	0.0924423	0
Gide	Huang_pre	LogisticRegression	GeneBio	GSM3510233	0.61669	1
Gide	Huang_pre	LogisticRegression	GeneBio	GSM3510234	0.269926	0
Gide	Huang_pre	LogisticRegression	GeneBio	GSM3510235	0.371782	1
Gide	Huang_pre	LogisticRegression	GeneBio	GSM3510236	0.309731	0
Gide	Huang_pre	LogisticRegression	GeneBio	GSM3510237	0.901916	1
Gide	Huang_pre	LogisticRegression	PD-L1	GSM3510216	0.686503	1
Gide	Huang_pre	LogisticRegression	PD-L1	GSM3510217	0.658072	0
Gide	Huang_pre	LogisticRegression	PD-L1	GSM3510219	0.607333	1
Gide	Huang_pre	LogisticRegression	PD-L1	GSM3510221	0.631907	1
Gide	Huang_pre	LogisticRegression	PD-L1	GSM3510222	0.317093	0
Gide	Huang_pre	LogisticRegression	PD-L1	GSM3510225	0.289818	1
Gide	Huang_pre	LogisticRegression	PD-L1	GSM3510226	0.805749	1
Gide	Huang_pre	LogisticRegression	PD-L1	GSM3510230	0.223892	0
Gide	Huang_pre	LogisticRegression	PD-L1	GSM3510233	0.454191	1
Gide	Huang_pre	LogisticRegression	PD-L1	GSM3510234	0.389051	0
Gide	Huang_pre	LogisticRegression	PD-L1	GSM3510235	0.43285	1
Gide	Huang_pre	LogisticRegression	PD-L1	GSM3510236	0.366197	0
Gide	Huang_pre	LogisticRegression	PD-L1	GSM3510237	0.718355	1
Gide	Huang_pre	LogisticRegression	PD1	GSM3510216	0.774438	1
Gide	Huang_pre	LogisticRegression	PD1	GSM3510217	0.380683	0
Gide	Huang_pre	LogisticRegression	PD1	GSM3510219	0.569166	1
Gide	Huang_pre	LogisticRegression	PD1	GSM3510221	0.518748	1
Gide	Huang_pre	LogisticRegression	PD1	GSM3510222	0.544133	0
Gide	Huang_pre	LogisticRegression	PD1	GSM3510225	0.27674	1
Gide	Huang_pre	LogisticRegression	PD1	GSM3510226	0.593973	1
Gide	Huang_pre	LogisticRegression	PD1	GSM3510230	0.23265	0
Gide	Huang_pre	LogisticRegression	PD1	GSM3510233	0.668357	1
Gide	Huang_pre	LogisticRegression	PD1	GSM3510234	0.348982	0
Gide	Huang_pre	LogisticRegression	PD1	GSM3510235	0.424905	1
Gide	Huang_pre	LogisticRegression	PD1	GSM3510236	0.424905	0
Gide	Huang_pre	LogisticRegression	PD1	GSM3510237	0.804732	1
Gide	Huang_pre	LogisticRegression	CTLA4	GSM3510216	0.576622	1
Gide	Huang_pre	LogisticRegression	CTLA4	GSM3510217	0.650587	0
Gide	Huang_pre	LogisticRegression	CTLA4	GSM3510219	0.755381	1
Gide	Huang_pre	LogisticRegression	CTLA4	GSM3510221	0.52256	1
Gide	Huang_pre	LogisticRegression	CTLA4	GSM3510222	0.255789	0
Gide	Huang_pre	LogisticRegression	CTLA4	GSM3510225	0.306245	1
Gide	Huang_pre	LogisticRegression	CTLA4	GSM3510226	0.540734	1
Gide	Huang_pre	LogisticRegression	CTLA4	GSM3510230	0.398969	0
Gide	Huang_pre	LogisticRegression	CTLA4	GSM3510233	0.603674	1
Gide	Huang_pre	LogisticRegression	CTLA4	GSM3510234	0.422679	0
Gide	Huang_pre	LogisticRegression	CTLA4	GSM3510235	0.485022	1
Gide	Huang_pre	LogisticRegression	CTLA4	GSM3510236	0.372753	0
Gide	Huang_pre	LogisticRegression	CTLA4	GSM3510237	0.670625	1
Gide	Huang_pre	LogisticRegression	CD8T	GSM3510216	0.913393	1
Gide	Huang_pre	LogisticRegression	CD8T	GSM3510217	0.511446	0
Gide	Huang_pre	LogisticRegression	CD8T	GSM3510219	0.607297	1
Gide	Huang_pre	LogisticRegression	CD8T	GSM3510221	0.618554	1
Gide	Huang_pre	LogisticRegression	CD8T	GSM3510222	0.326048	0
Gide	Huang_pre	LogisticRegression	CD8T	GSM3510225	0.144642	1
Gide	Huang_pre	LogisticRegression	CD8T	GSM3510226	0.755388	1
Gide	Huang_pre	LogisticRegression	CD8T	GSM3510230	0.0763672	0
Gide	Huang_pre	LogisticRegression	CD8T	GSM3510233	0.729684	1
Gide	Huang_pre	LogisticRegression	CD8T	GSM3510234	0.262271	0
Gide	Huang_pre	LogisticRegression	CD8T	GSM3510235	0.51326	1
Gide	Huang_pre	LogisticRegression	CD8T	GSM3510236	0.249826	0
Gide	Huang_pre	LogisticRegression	CD8T	GSM3510237	0.933957	1
Gide	Huang_pre	LogisticRegression	CAF	GSM3510216	0.530468	1
Gide	Huang_pre	LogisticRegression	CAF	GSM3510217	0.493669	0
Gide	Huang_pre	LogisticRegression	CAF	GSM3510219	0.506671	1
Gide	Huang_pre	LogisticRegression	CAF	GSM3510221	0.501754	1
Gide	Huang_pre	LogisticRegression	CAF	GSM3510222	0.475828	0
Gide	Huang_pre	LogisticRegression	CAF	GSM3510225	0.496911	1
Gide	Huang_pre	LogisticRegression	CAF	GSM3510226	0.521226	1
Gide	Huang_pre	LogisticRegression	CAF	GSM3510230	0.479791	0
Gide	Huang_pre	LogisticRegression	CAF	GSM3510233	0.517261	1
Gide	Huang_pre	LogisticRegression	CAF	GSM3510234	0.483489	0
Gide	Huang_pre	LogisticRegression	CAF	GSM3510235	0.525568	1
Gide	Huang_pre	LogisticRegression	CAF	GSM3510236	0.466592	0
Gide	Huang_pre	LogisticRegression	CAF	GSM3510237	0.501754	1
Gide	Huang_pre	LogisticRegression	T exhaust	GSM3510216	0.901698	1
Gide	Huang_pre	LogisticRegression	T exhaust	GSM3510217	0.177946	0
Gide	Huang_pre	LogisticRegression	T exhaust	GSM3510219	0.449797	1
Gide	Huang_pre	LogisticRegression	T exhaust	GSM3510221	0.880433	1
Gide	Huang_pre	LogisticRegression	T exhaust	GSM3510222	0.413734	0
Gide	Huang_pre	LogisticRegression	T exhaust	GSM3510225	0.207588	1
Gide	Huang_pre	LogisticRegression	T exhaust	GSM3510226	0.78368	1
Gide	Huang_pre	LogisticRegression	T exhaust	GSM3510230	0.0904844	0
Gide	Huang_pre	LogisticRegression	T exhaust	GSM3510233	0.863073	1
Gide	Huang_pre	LogisticRegression	T exhaust	GSM3510234	0.299339	0
Gide	Huang_pre	LogisticRegression	T exhaust	GSM3510235	0.717973	1
Gide	Huang_pre	LogisticRegression	T exhaust	GSM3510236	0.0699736	0
Gide	Huang_pre	LogisticRegression	T exhaust	GSM3510237	0.915506	1
Gide	Huang_pre	LogisticRegression	TAM	GSM3510216	0.653684	1
Gide	Huang_pre	LogisticRegression	TAM	GSM3510217	0.577202	0
Gide	Huang_pre	LogisticRegression	TAM	GSM3510219	0.510908	1
Gide	Huang_pre	LogisticRegression	TAM	GSM3510221	0.563611	1
Gide	Huang_pre	LogisticRegression	TAM	GSM3510222	0.416629	0
Gide	Huang_pre	LogisticRegression	TAM	GSM3510225	0.272744	1
Gide	Huang_pre	LogisticRegression	TAM	GSM3510226	0.563249	1
Gide	Huang_pre	LogisticRegression	TAM	GSM3510230	0.181428	0
Gide	Huang_pre	LogisticRegression	TAM	GSM3510233	0.702022	1
Gide	Huang_pre	LogisticRegression	TAM	GSM3510234	0.364702	0
Gide	Huang_pre	LogisticRegression	TAM	GSM3510235	0.589508	1
Gide	Huang_pre	LogisticRegression	TAM	GSM3510236	0.453231	0
Gide	Huang_pre	LogisticRegression	TAM	GSM3510237	0.784102	1
Gide	Huang_pre	LogisticRegression	PD1_CTLA4	GSM3510216	0.690127	1
Gide	Huang_pre	LogisticRegression	PD1_CTLA4	GSM3510217	0.703254	0
Gide	Huang_pre	LogisticRegression	PD1_CTLA4	GSM3510219	0.722212	1
Gide	Huang_pre	LogisticRegression	PD1_CTLA4	GSM3510221	0.619169	1
Gide	Huang_pre	LogisticRegression	PD1_CTLA4	GSM3510222	0.232217	0
Gide	Huang_pre	LogisticRegression	PD1_CTLA4	GSM3510225	0.237384	1
Gide	Huang_pre	LogisticRegression	PD1_CTLA4	GSM3510226	0.775947	1
Gide	Huang_pre	LogisticRegression	PD1_CTLA4	GSM3510230	0.225997	0
Gide	Huang_pre	LogisticRegression	PD1_CTLA4	GSM3510233	0.518474	1
Gide	Huang_pre	LogisticRegression	PD1_CTLA4	GSM3510234	0.369349	0
Gide	Huang_pre	LogisticRegression	PD1_CTLA4	GSM3510235	0.437026	1
Gide	Huang_pre	LogisticRegression	PD1_CTLA4	GSM3510236	0.32617	0
Gide	Huang_pre	LogisticRegression	PD1_CTLA4	GSM3510237	0.757593	1
Gide	Huang_pre	LogisticRegression	TME-Bio	GSM3510216	0.913154	1
Gide	Huang_pre	LogisticRegression	TME-Bio	GSM3510217	0.318394	0
Gide	Huang_pre	LogisticRegression	TME-Bio	GSM3510219	0.405661	1
Gide	Huang_pre	LogisticRegression	TME-Bio	GSM3510221	0.826723	1
Gide	Huang_pre	LogisticRegression	TME-Bio	GSM3510222	0.409529	0
Gide	Huang_pre	LogisticRegression	TME-Bio	GSM3510225	0.138168	1
Gide	Huang_pre	LogisticRegression	TME-Bio	GSM3510226	0.732633	1
Gide	Huang_pre	LogisticRegression	TME-Bio	GSM3510230	0.0607654	0
Gide	Huang_pre	LogisticRegression	TME-Bio	GSM3510233	0.864984	1
Gide	Huang_pre	LogisticRegression	TME-Bio	GSM3510234	0.321563	0
Gide	Huang_pre	LogisticRegression	TME-Bio	GSM3510235	0.696969	1
Gide	Huang_pre	LogisticRegression	TME-Bio	GSM3510236	0.113333	0
Gide	Huang_pre	LogisticRegression	TME-Bio	GSM3510237	0.953879	1
Liu	Prat_MELANOMA	LogisticRegression	NetBio	A41	0.510424	0
Liu	Prat_MELANOMA	LogisticRegression	NetBio	A42	0.547657	0
Liu	Prat_MELANOMA	LogisticRegression	NetBio	A43	0.383554	0
Liu	Prat_MELANOMA	LogisticRegression	NetBio	A44	0.732035	0
Liu	Prat_MELANOMA	LogisticRegression	NetBio	A45	0.410635	0
Liu	Prat_MELANOMA	LogisticRegression	NetBio	A46	0.441545	0
Liu	Prat_MELANOMA	LogisticRegression	NetBio	A47	0.412126	0
Liu	Prat_MELANOMA	LogisticRegression	NetBio	A48	0.547948	0
Liu	Prat_MELANOMA	LogisticRegression	NetBio	A49	0.307951	0
Liu	Prat_MELANOMA	LogisticRegression	NetBio	A50	0.250934	0
Liu	Prat_MELANOMA	LogisticRegression	NetBio	A51	0.344359	0
Liu	Prat_MELANOMA	LogisticRegression	NetBio	A52	0.390907	1
Liu	Prat_MELANOMA	LogisticRegression	NetBio	A53	0.431086	1
Liu	Prat_MELANOMA	LogisticRegression	NetBio	A54	0.630086	1
Liu	Prat_MELANOMA	LogisticRegression	NetBio	A55	0.792568	1
Liu	Prat_MELANOMA	LogisticRegression	NetBio	A56	0.691013	1
Liu	Prat_MELANOMA	LogisticRegression	NetBio	A57	0.535538	1
Liu	Prat_MELANOMA	LogisticRegression	NetBio	A58	0.566272	1
Liu	Prat_MELANOMA	LogisticRegression	NetBio	A59	0.544005	0
Liu	Prat_MELANOMA	LogisticRegression	NetBio	A60	0.362506	0
Liu	Prat_MELANOMA	LogisticRegression	NetBio	A61	0.631894	0
Liu	Prat_MELANOMA	LogisticRegression	NetBio	A62	0.426987	1
Liu	Prat_MELANOMA	LogisticRegression	NetBio	A63	0.346243	0
Liu	Prat_MELANOMA	LogisticRegression	NetBio	A64	0.383914	0
Liu	Prat_MELANOMA	LogisticRegression	NetBio	A65	0.544419	1
Liu	Prat_MELANOMA	LogisticRegression	GeneBio	A41	0.848049	0
Liu	Prat_MELANOMA	LogisticRegression	GeneBio	A42	0.49162	0
Liu	Prat_MELANOMA	LogisticRegression	GeneBio	A43	0.495115	0
Liu	Prat_MELANOMA	LogisticRegression	GeneBio	A44	0.47449	0
Liu	Prat_MELANOMA	LogisticRegression	GeneBio	A45	0.463975	0
Liu	Prat_MELANOMA	LogisticRegression	GeneBio	A46	0.451335	0
Liu	Prat_MELANOMA	LogisticRegression	GeneBio	A47	0.559269	0
Liu	Prat_MELANOMA	LogisticRegression	GeneBio	A48	0.441965	0
Liu	Prat_MELANOMA	LogisticRegression	GeneBio	A49	0.47819	0
Liu	Prat_MELANOMA	LogisticRegression	GeneBio	A50	0.520351	0
Liu	Prat_MELANOMA	LogisticRegression	GeneBio	A51	0.491967	0
Liu	Prat_MELANOMA	LogisticRegression	GeneBio	A52	0.466382	1
Liu	Prat_MELANOMA	LogisticRegression	GeneBio	A53	0.488853	1
Liu	Prat_MELANOMA	LogisticRegression	GeneBio	A54	0.437575	1
Liu	Prat_MELANOMA	LogisticRegression	GeneBio	A55	0.480305	1
Liu	Prat_MELANOMA	LogisticRegression	GeneBio	A56	0.37105	1
Liu	Prat_MELANOMA	LogisticRegression	GeneBio	A57	0.4808	1
Liu	Prat_MELANOMA	LogisticRegression	GeneBio	A58	0.491922	1
Liu	Prat_MELANOMA	LogisticRegression	GeneBio	A59	0.481227	0
Liu	Prat_MELANOMA	LogisticRegression	GeneBio	A60	0.493689	0
Liu	Prat_MELANOMA	LogisticRegression	GeneBio	A61	0.48426	0
Liu	Prat_MELANOMA	LogisticRegression	GeneBio	A62	0.485311	1
Liu	Prat_MELANOMA	LogisticRegression	GeneBio	A63	0.492748	0
Liu	Prat_MELANOMA	LogisticRegression	GeneBio	A64	0.484292	0
Liu	Prat_MELANOMA	LogisticRegression	GeneBio	A65	0.515594	1
Liu	Prat_MELANOMA	LogisticRegression	PD-L1	A41	0.504116	0
Liu	Prat_MELANOMA	LogisticRegression	PD-L1	A42	0.502048	0
Liu	Prat_MELANOMA	LogisticRegression	PD-L1	A43	0.506288	0
Liu	Prat_MELANOMA	LogisticRegression	PD-L1	A44	0.483996	0
Liu	Prat_MELANOMA	LogisticRegression	PD-L1	A45	0.496669	0
Liu	Prat_MELANOMA	LogisticRegression	PD-L1	A46	0.49687	0
Liu	Prat_MELANOMA	LogisticRegression	PD-L1	A47	0.506383	0
Liu	Prat_MELANOMA	LogisticRegression	PD-L1	A48	0.499115	0
Liu	Prat_MELANOMA	LogisticRegression	PD-L1	A49	0.498311	0
Liu	Prat_MELANOMA	LogisticRegression	PD-L1	A50	0.501913	0
Liu	Prat_MELANOMA	LogisticRegression	PD-L1	A51	0.506228	0
Liu	Prat_MELANOMA	LogisticRegression	PD-L1	A52	0.50144	1
Liu	Prat_MELANOMA	LogisticRegression	PD-L1	A53	0.50503	1
Liu	Prat_MELANOMA	LogisticRegression	PD-L1	A54	0.484699	1
Liu	Prat_MELANOMA	LogisticRegression	PD-L1	A55	0.49964	1
Liu	Prat_MELANOMA	LogisticRegression	PD-L1	A56	0.48314	1
Liu	Prat_MELANOMA	LogisticRegression	PD-L1	A57	0.502886	1
Liu	Prat_MELANOMA	LogisticRegression	PD-L1	A58	0.503112	1
Liu	Prat_MELANOMA	LogisticRegression	PD-L1	A59	0.502882	0
Liu	Prat_MELANOMA	LogisticRegression	PD-L1	A60	0.506139	0
Liu	Prat_MELANOMA	LogisticRegression	PD-L1	A61	0.497874	0
Liu	Prat_MELANOMA	LogisticRegression	PD-L1	A62	0.503337	1
Liu	Prat_MELANOMA	LogisticRegression	PD-L1	A63	0.50526	0
Liu	Prat_MELANOMA	LogisticRegression	PD-L1	A64	0.502721	0
Liu	Prat_MELANOMA	LogisticRegression	PD-L1	A65	0.499344	1
Liu	Prat_MELANOMA	LogisticRegression	PD1	A41	0.499565	0
Liu	Prat_MELANOMA	LogisticRegression	PD1	A42	0.499695	0
Liu	Prat_MELANOMA	LogisticRegression	PD1	A43	0.499549	0
Liu	Prat_MELANOMA	LogisticRegression	PD1	A44	0.499924	0
Liu	Prat_MELANOMA	LogisticRegression	PD1	A45	0.500264	0
Liu	Prat_MELANOMA	LogisticRegression	PD1	A46	0.500676	0
Liu	Prat_MELANOMA	LogisticRegression	PD1	A47	0.499699	0
Liu	Prat_MELANOMA	LogisticRegression	PD1	A48	0.500828	0
Liu	Prat_MELANOMA	LogisticRegression	PD1	A49	0.500361	0
Liu	Prat_MELANOMA	LogisticRegression	PD1	A50	0.500011	0
Liu	Prat_MELANOMA	LogisticRegression	PD1	A51	0.499565	0
Liu	Prat_MELANOMA	LogisticRegression	PD1	A52	0.500484	1
Liu	Prat_MELANOMA	LogisticRegression	PD1	A53	0.499708	1
Liu	Prat_MELANOMA	LogisticRegression	PD1	A54	0.500743	1
Liu	Prat_MELANOMA	LogisticRegression	PD1	A55	0.499795	1
Liu	Prat_MELANOMA	LogisticRegression	PD1	A56	0.501752	1
Liu	Prat_MELANOMA	LogisticRegression	PD1	A57	0.499606	1
Liu	Prat_MELANOMA	LogisticRegression	PD1	A58	0.499836	1
Liu	Prat_MELANOMA	LogisticRegression	PD1	A59	0.499685	0
Liu	Prat_MELANOMA	LogisticRegression	PD1	A60	0.49955	0
Liu	Prat_MELANOMA	LogisticRegression	PD1	A61	0.499834	0
Liu	Prat_MELANOMA	LogisticRegression	PD1	A62	0.499582	1
Liu	Prat_MELANOMA	LogisticRegression	PD1	A63	0.499541	0
Liu	Prat_MELANOMA	LogisticRegression	PD1	A64	0.499645	0
Liu	Prat_MELANOMA	LogisticRegression	PD1	A65	0.500099	1
Liu	Prat_MELANOMA	LogisticRegression	CTLA4	A41	0.729154	0
Liu	Prat_MELANOMA	LogisticRegression	CTLA4	A42	0.482506	0
Liu	Prat_MELANOMA	LogisticRegression	CTLA4	A43	0.470797	0
Liu	Prat_MELANOMA	LogisticRegression	CTLA4	A44	0.522369	0
Liu	Prat_MELANOMA	LogisticRegression	CTLA4	A45	0.491283	0
Liu	Prat_MELANOMA	LogisticRegression	CTLA4	A46	0.491887	0
Liu	Prat_MELANOMA	LogisticRegression	CTLA4	A47	0.513976	0
Liu	Prat_MELANOMA	LogisticRegression	CTLA4	A48	0.483668	0
Liu	Prat_MELANOMA	LogisticRegression	CTLA4	A49	0.498158	0
Liu	Prat_MELANOMA	LogisticRegression	CTLA4	A50	0.507681	0
Liu	Prat_MELANOMA	LogisticRegression	CTLA4	A51	0.469347	0
Liu	Prat_MELANOMA	LogisticRegression	CTLA4	A52	0.485594	1
Liu	Prat_MELANOMA	LogisticRegression	CTLA4	A53	0.47355	1
Liu	Prat_MELANOMA	LogisticRegression	CTLA4	A54	0.515386	1
Liu	Prat_MELANOMA	LogisticRegression	CTLA4	A55	0.483711	1
Liu	Prat_MELANOMA	LogisticRegression	CTLA4	A56	0.498381	1
Liu	Prat_MELANOMA	LogisticRegression	CTLA4	A57	0.471694	1
Liu	Prat_MELANOMA	LogisticRegression	CTLA4	A58	0.483094	1
Liu	Prat_MELANOMA	LogisticRegression	CTLA4	A59	0.473703	0
Liu	Prat_MELANOMA	LogisticRegression	CTLA4	A60	0.47031	0
Liu	Prat_MELANOMA	LogisticRegression	CTLA4	A61	0.49148	0
Liu	Prat_MELANOMA	LogisticRegression	CTLA4	A62	0.472848	1
Liu	Prat_MELANOMA	LogisticRegression	CTLA4	A63	0.471737	0
Liu	Prat_MELANOMA	LogisticRegression	CTLA4	A64	0.475146	0
Liu	Prat_MELANOMA	LogisticRegression	CTLA4	A65	0.513124	1
Liu	Prat_MELANOMA	LogisticRegression	CD8T	A41	0.433344	0
Liu	Prat_MELANOMA	LogisticRegression	CD8T	A42	0.432133	0
Liu	Prat_MELANOMA	LogisticRegression	CD8T	A43	0.41834	0
Liu	Prat_MELANOMA	LogisticRegression	CD8T	A44	0.584886	0
Liu	Prat_MELANOMA	LogisticRegression	CD8T	A45	0.482761	0
Liu	Prat_MELANOMA	LogisticRegression	CD8T	A46	0.569183	0
Liu	Prat_MELANOMA	LogisticRegression	CD8T	A47	0.442171	0
Liu	Prat_MELANOMA	LogisticRegression	CD8T	A48	0.367408	0
Liu	Prat_MELANOMA	LogisticRegression	CD8T	A49	0.467314	0
Liu	Prat_MELANOMA	LogisticRegression	CD8T	A50	0.471244	0
Liu	Prat_MELANOMA	LogisticRegression	CD8T	A51	0.433128	0
Liu	Prat_MELANOMA	LogisticRegression	CD8T	A52	0.501776	1
Liu	Prat_MELANOMA	LogisticRegression	CD8T	A53	0.448775	1
Liu	Prat_MELANOMA	LogisticRegression	CD8T	A54	0.59489	1
Liu	Prat_MELANOMA	LogisticRegression	CD8T	A55	0.533961	1
Liu	Prat_MELANOMA	LogisticRegression	CD8T	A56	0.36751	1
Liu	Prat_MELANOMA	LogisticRegression	CD8T	A57	0.449056	1
Liu	Prat_MELANOMA	LogisticRegression	CD8T	A58	0.457124	1
Liu	Prat_MELANOMA	LogisticRegression	CD8T	A59	0.432094	0
Liu	Prat_MELANOMA	LogisticRegression	CD8T	A60	0.440119	0
Liu	Prat_MELANOMA	LogisticRegression	CD8T	A61	0.620777	0
Liu	Prat_MELANOMA	LogisticRegression	CD8T	A62	0.582013	1
Liu	Prat_MELANOMA	LogisticRegression	CD8T	A63	0.47717	0
Liu	Prat_MELANOMA	LogisticRegression	CD8T	A64	0.505212	0
Liu	Prat_MELANOMA	LogisticRegression	CD8T	A65	0.810364	1
Liu	Prat_MELANOMA	LogisticRegression	T exhaust	A41	0.628641	0
Liu	Prat_MELANOMA	LogisticRegression	T exhaust	A42	0.477718	0
Liu	Prat_MELANOMA	LogisticRegression	T exhaust	A43	0.446904	0
Liu	Prat_MELANOMA	LogisticRegression	T exhaust	A44	0.604717	0
Liu	Prat_MELANOMA	LogisticRegression	T exhaust	A45	0.526142	0
Liu	Prat_MELANOMA	LogisticRegression	T exhaust	A46	0.482467	0
Liu	Prat_MELANOMA	LogisticRegression	T exhaust	A47	0.44474	0
Liu	Prat_MELANOMA	LogisticRegression	T exhaust	A48	0.418057	0
Liu	Prat_MELANOMA	LogisticRegression	T exhaust	A49	0.357126	0
Liu	Prat_MELANOMA	LogisticRegression	T exhaust	A50	0.487455	0
Liu	Prat_MELANOMA	LogisticRegression	T exhaust	A51	0.453683	0
Liu	Prat_MELANOMA	LogisticRegression	T exhaust	A52	0.487798	1
Liu	Prat_MELANOMA	LogisticRegression	T exhaust	A53	0.430285	1
Liu	Prat_MELANOMA	LogisticRegression	T exhaust	A54	0.705495	1
Liu	Prat_MELANOMA	LogisticRegression	T exhaust	A55	0.492237	1
Liu	Prat_MELANOMA	LogisticRegression	T exhaust	A56	0.544613	1
Liu	Prat_MELANOMA	LogisticRegression	T exhaust	A57	0.390829	1
Liu	Prat_MELANOMA	LogisticRegression	T exhaust	A58	0.545904	1
Liu	Prat_MELANOMA	LogisticRegression	T exhaust	A59	0.496601	0
Liu	Prat_MELANOMA	LogisticRegression	T exhaust	A60	0.473447	0
Liu	Prat_MELANOMA	LogisticRegression	T exhaust	A61	0.533458	0
Liu	Prat_MELANOMA	LogisticRegression	T exhaust	A62	0.369107	1
Liu	Prat_MELANOMA	LogisticRegression	T exhaust	A63	0.547455	0
Liu	Prat_MELANOMA	LogisticRegression	T exhaust	A64	0.534139	0
Liu	Prat_MELANOMA	LogisticRegression	T exhaust	A65	0.531224	1
Liu	Prat_MELANOMA	LogisticRegression	TAM	A41	0.522426	0
Liu	Prat_MELANOMA	LogisticRegression	TAM	A42	0.573951	0
Liu	Prat_MELANOMA	LogisticRegression	TAM	A43	0.630889	0
Liu	Prat_MELANOMA	LogisticRegression	TAM	A44	0.645861	0
Liu	Prat_MELANOMA	LogisticRegression	TAM	A45	0.295534	0
Liu	Prat_MELANOMA	LogisticRegression	TAM	A46	0.502462	0
Liu	Prat_MELANOMA	LogisticRegression	TAM	A47	0.557285	0
Liu	Prat_MELANOMA	LogisticRegression	TAM	A48	0.467634	0
Liu	Prat_MELANOMA	LogisticRegression	TAM	A49	0.506415	0
Liu	Prat_MELANOMA	LogisticRegression	TAM	A50	0.634471	0
Liu	Prat_MELANOMA	LogisticRegression	TAM	A51	0.0586578	0
Liu	Prat_MELANOMA	LogisticRegression	TAM	A52	0.527073	1
Liu	Prat_MELANOMA	LogisticRegression	TAM	A53	0.483505	1
Liu	Prat_MELANOMA	LogisticRegression	TAM	A54	0.412817	1
Liu	Prat_MELANOMA	LogisticRegression	TAM	A55	0.452874	1
Liu	Prat_MELANOMA	LogisticRegression	TAM	A56	0.482528	1
Liu	Prat_MELANOMA	LogisticRegression	TAM	A57	0.0670625	1
Liu	Prat_MELANOMA	LogisticRegression	TAM	A58	0.438657	1
Liu	Prat_MELANOMA	LogisticRegression	TAM	A59	0.80893	0
Liu	Prat_MELANOMA	LogisticRegression	TAM	A60	0.889409	0
Liu	Prat_MELANOMA	LogisticRegression	TAM	A61	0.37894	0
Liu	Prat_MELANOMA	LogisticRegression	TAM	A62	0.744924	1
Liu	Prat_MELANOMA	LogisticRegression	TAM	A63	0.474851	0
Liu	Prat_MELANOMA	LogisticRegression	TAM	A64	0.451791	0
Liu	Prat_MELANOMA	LogisticRegression	TAM	A65	0.331044	1
Liu	Prat_MELANOMA	LogisticRegression	PD1_CTLA4	A41	0.810577	0
Liu	Prat_MELANOMA	LogisticRegression	PD1_CTLA4	A42	0.48596	0
Liu	Prat_MELANOMA	LogisticRegression	PD1_CTLA4	A43	0.490104	0
Liu	Prat_MELANOMA	LogisticRegression	PD1_CTLA4	A44	0.454441	0
Liu	Prat_MELANOMA	LogisticRegression	PD1_CTLA4	A45	0.472262	0
Liu	Prat_MELANOMA	LogisticRegression	PD1_CTLA4	A46	0.474064	0
Liu	Prat_MELANOMA	LogisticRegression	PD1_CTLA4	A47	0.550306	0
Liu	Prat_MELANOMA	LogisticRegression	PD1_CTLA4	A48	0.473476	0
Liu	Prat_MELANOMA	LogisticRegression	PD1_CTLA4	A49	0.489678	0
Liu	Prat_MELANOMA	LogisticRegression	PD1_CTLA4	A50	0.520209	0
Liu	Prat_MELANOMA	LogisticRegression	PD1_CTLA4	A51	0.487799	0
Liu	Prat_MELANOMA	LogisticRegression	PD1_CTLA4	A52	0.487317	1
Liu	Prat_MELANOMA	LogisticRegression	PD1_CTLA4	A53	0.487877	1
Liu	Prat_MELANOMA	LogisticRegression	PD1_CTLA4	A54	0.44819	1
Liu	Prat_MELANOMA	LogisticRegression	PD1_CTLA4	A55	0.476052	1
Liu	Prat_MELANOMA	LogisticRegression	PD1_CTLA4	A56	0.417667	1
Liu	Prat_MELANOMA	LogisticRegression	PD1_CTLA4	A57	0.474991	1
Liu	Prat_MELANOMA	LogisticRegression	PD1_CTLA4	A58	0.491897	1
Liu	Prat_MELANOMA	LogisticRegression	PD1_CTLA4	A59	0.47776	0
Liu	Prat_MELANOMA	LogisticRegression	PD1_CTLA4	A60	0.488713	0
Liu	Prat_MELANOMA	LogisticRegression	PD1_CTLA4	A61	0.478325	0
Liu	Prat_MELANOMA	LogisticRegression	PD1_CTLA4	A62	0.47876	1
Liu	Prat_MELANOMA	LogisticRegression	PD1_CTLA4	A63	0.486463	0
Liu	Prat_MELANOMA	LogisticRegression	PD1_CTLA4	A64	0.478989	0
Liu	Prat_MELANOMA	LogisticRegression	PD1_CTLA4	A65	0.515399	1
Liu	Prat_MELANOMA	LogisticRegression	TME-Bio	A41	0.613644	0
Liu	Prat_MELANOMA	LogisticRegression	TME-Bio	A42	0.549788	0
Liu	Prat_MELANOMA	LogisticRegression	TME-Bio	A43	0.536131	0
Liu	Prat_MELANOMA	LogisticRegression	TME-Bio	A44	0.818697	0
Liu	Prat_MELANOMA	LogisticRegression	TME-Bio	A45	0.305114	0
Liu	Prat_MELANOMA	LogisticRegression	TME-Bio	A46	0.599124	0
Liu	Prat_MELANOMA	LogisticRegression	TME-Bio	A47	0.542362	0
Liu	Prat_MELANOMA	LogisticRegression	TME-Bio	A48	0.237203	0
Liu	Prat_MELANOMA	LogisticRegression	TME-Bio	A49	0.298696	0
Liu	Prat_MELANOMA	LogisticRegression	TME-Bio	A50	0.493172	0
Liu	Prat_MELANOMA	LogisticRegression	TME-Bio	A51	0.0456451	0
Liu	Prat_MELANOMA	LogisticRegression	TME-Bio	A52	0.498747	1
Liu	Prat_MELANOMA	LogisticRegression	TME-Bio	A53	0.247573	1
Liu	Prat_MELANOMA	LogisticRegression	TME-Bio	A54	0.904059	1
Liu	Prat_MELANOMA	LogisticRegression	TME-Bio	A55	0.474612	1
Liu	Prat_MELANOMA	LogisticRegression	TME-Bio	A56	0.324071	1
Liu	Prat_MELANOMA	LogisticRegression	TME-Bio	A57	0.109753	1
Liu	Prat_MELANOMA	LogisticRegression	TME-Bio	A58	0.543707	1
Liu	Prat_MELANOMA	LogisticRegression	TME-Bio	A59	0.713742	0
Liu	Prat_MELANOMA	LogisticRegression	TME-Bio	A60	0.672952	0
Liu	Prat_MELANOMA	LogisticRegression	TME-Bio	A61	0.527626	0
Liu	Prat_MELANOMA	LogisticRegression	TME-Bio	A62	0.546565	1
Liu	Prat_MELANOMA	LogisticRegression	TME-Bio	A63	0.561477	0
Liu	Prat_MELANOMA	LogisticRegression	TME-Bio	A64	0.361484	0
Liu	Prat_MELANOMA	LogisticRegression	TME-Bio	A65	0.655607	1
Liu	Riaz_pre	LogisticRegression	NetBio	Pt1_Pre_AD101148-6	0.987148	0
Liu	Riaz_pre	LogisticRegression	NetBio	Pt10_Pre_E9047565-6	0.82084	0
Liu	Riaz_pre	LogisticRegression	NetBio	Pt101_Pre_AD486328-5	0.949291	1
Liu	Riaz_pre	LogisticRegression	NetBio	Pt103_Pre_AE134058-2	0.971236	0
Liu	Riaz_pre	LogisticRegression	NetBio	Pt106_Pre_AD502250-5	0.541823	0
Liu	Riaz_pre	LogisticRegression	NetBio	Pt11_Pre_AD153352-6	0.00264043	0
Liu	Riaz_pre	LogisticRegression	NetBio	Pt17_Pre_E9047563-6	0.0647486	0
Liu	Riaz_pre	LogisticRegression	NetBio	Pt18_Pre_E9024732-6	0.148916	1
Liu	Riaz_pre	LogisticRegression	NetBio	Pt2_Pre_AD101150-6	0.81766	0
Liu	Riaz_pre	LogisticRegression	NetBio	Pt24_Pre_AD436687-5	0.967851	0
Liu	Riaz_pre	LogisticRegression	NetBio	Pt26_Pre_AD467789-6	0.0172787	0
Liu	Riaz_pre	LogisticRegression	NetBio	Pt27_Pre_AD453873-5	0.465999	0
Liu	Riaz_pre	LogisticRegression	NetBio	Pt28_Pre_AD297619-6	0.475032	0
Liu	Riaz_pre	LogisticRegression	NetBio	Pt29_Pre_AD497504-5	0.91805	0
Liu	Riaz_pre	LogisticRegression	NetBio	Pt3_Pre_E9024733-3	0.998885	1
Liu	Riaz_pre	LogisticRegression	NetBio	Pt30_Pre_AD497503-5	0.443773	1
Liu	Riaz_pre	LogisticRegression	NetBio	Pt31_Pre_AD453872-5	0.0382681	0
Liu	Riaz_pre	LogisticRegression	NetBio	Pt34_Pre_AD466985-6	0.654253	1
Liu	Riaz_pre	LogisticRegression	NetBio	Pt36_Pre_AD467095-6	0.0811567	0
Liu	Riaz_pre	LogisticRegression	NetBio	Pt37_Pre_AD502452-5	0.0822554	0
Liu	Riaz_pre	LogisticRegression	NetBio	Pt38_Pre_E9200719-6	0.290404	0
Liu	Riaz_pre	LogisticRegression	NetBio	Pt39_Pre_AD485899-5	0.240246	0
Liu	Riaz_pre	LogisticRegression	NetBio	Pt4_Pre_E9021023-6	0.0582682	0
Liu	Riaz_pre	LogisticRegression	NetBio	Pt44_Pre_AD467790-6	0.419577	1
Liu	Riaz_pre	LogisticRegression	NetBio	Pt46_Pre_AD467096-6	0.519002	0
Liu	Riaz_pre	LogisticRegression	NetBio	Pt47_Pre_AD506073-6	0.008147	0
Liu	Riaz_pre	LogisticRegression	NetBio	Pt48_Pre_E9047561-7	0.132265	1
Liu	Riaz_pre	LogisticRegression	NetBio	Pt49_Pre_AD667851-6	0.272035	1
Liu	Riaz_pre	LogisticRegression	NetBio	Pt5_Pre_E9021022-6	0.994974	0
Liu	Riaz_pre	LogisticRegression	NetBio	Pt52_Pre_AD506075-6	0.0012271	0
Liu	Riaz_pre	LogisticRegression	NetBio	Pt59_Pre_AD823915-5	0.27038	0
Liu	Riaz_pre	LogisticRegression	NetBio	Pt62_Pre_AD608303-5	0.78634	0
Liu	Riaz_pre	LogisticRegression	NetBio	Pt65_Pre_AD793919-6	0.502777	0
Liu	Riaz_pre	LogisticRegression	NetBio	Pt66_Pre_AD667850-6	0.0761402	0
Liu	Riaz_pre	LogisticRegression	NetBio	Pt67_Pre_AD506074-6	0.156822	0
Liu	Riaz_pre	LogisticRegression	NetBio	Pt72_Pre_AD793922-5	0.768496	1
Liu	Riaz_pre	LogisticRegression	NetBio	Pt77_Pre_AD733591-7	0.124836	0
Liu	Riaz_pre	LogisticRegression	NetBio	Pt78_Pre_AD467018-5	0.91832	0
Liu	Riaz_pre	LogisticRegression	NetBio	Pt79_Pre_AD733587-5	0.372136	0
Liu	Riaz_pre	LogisticRegression	NetBio	Pt8_Pre_AD153354-6	0.0604587	0
Liu	Riaz_pre	LogisticRegression	NetBio	Pt82_Pre_AD823914-8	0.672144	0
Liu	Riaz_pre	LogisticRegression	NetBio	Pt84_Pre_AD486532-5	0.0287782	0
Liu	Riaz_pre	LogisticRegression	NetBio	Pt85_Pre_AD486329-5	0.328726	0
Liu	Riaz_pre	LogisticRegression	NetBio	Pt89_Pre_AE070951-5	0.00506842	0
Liu	Riaz_pre	LogisticRegression	NetBio	Pt9_Pre_E9021024-6	0.0312463	0
Liu	Riaz_pre	LogisticRegression	NetBio	Pt90_Pre_AD467873-6	0.179661	0
Liu	Riaz_pre	LogisticRegression	NetBio	Pt92_Pre_AE134060-5	0.865268	0
Liu	Riaz_pre	LogisticRegression	NetBio	Pt94_Pre_AD732850-6	0.564101	1
Liu	Riaz_pre	LogisticRegression	NetBio	Pt98_Pre_AD733586-8	0.0103241	0
Liu	Riaz_pre	LogisticRegression	GeneBio	Pt1_Pre_AD101148-6	0.71972	0
Liu	Riaz_pre	LogisticRegression	GeneBio	Pt10_Pre_E9047565-6	0.482998	0
Liu	Riaz_pre	LogisticRegression	GeneBio	Pt101_Pre_AD486328-5	0.496851	1
Liu	Riaz_pre	LogisticRegression	GeneBio	Pt103_Pre_AE134058-2	0.458611	0
Liu	Riaz_pre	LogisticRegression	GeneBio	Pt106_Pre_AD502250-5	0.488036	0
Liu	Riaz_pre	LogisticRegression	GeneBio	Pt11_Pre_AD153352-6	0.490577	0
Liu	Riaz_pre	LogisticRegression	GeneBio	Pt17_Pre_E9047563-6	0.459386	0
Liu	Riaz_pre	LogisticRegression	GeneBio	Pt18_Pre_E9024732-6	0.499505	1
Liu	Riaz_pre	LogisticRegression	GeneBio	Pt2_Pre_AD101150-6	0.443968	0
Liu	Riaz_pre	LogisticRegression	GeneBio	Pt24_Pre_AD436687-5	0.441691	0
Liu	Riaz_pre	LogisticRegression	GeneBio	Pt26_Pre_AD467789-6	0.487058	0
Liu	Riaz_pre	LogisticRegression	GeneBio	Pt27_Pre_AD453873-5	0.82227	0
Liu	Riaz_pre	LogisticRegression	GeneBio	Pt28_Pre_AD297619-6	0.484385	0
Liu	Riaz_pre	LogisticRegression	GeneBio	Pt29_Pre_AD497504-5	0.473078	0
Liu	Riaz_pre	LogisticRegression	GeneBio	Pt3_Pre_E9024733-3	0.490408	1
Liu	Riaz_pre	LogisticRegression	GeneBio	Pt30_Pre_AD497503-5	0.516687	1
Liu	Riaz_pre	LogisticRegression	GeneBio	Pt31_Pre_AD453872-5	0.497103	0
Liu	Riaz_pre	LogisticRegression	GeneBio	Pt34_Pre_AD466985-6	0.459455	1
Liu	Riaz_pre	LogisticRegression	GeneBio	Pt36_Pre_AD467095-6	0.4791	0
Liu	Riaz_pre	LogisticRegression	GeneBio	Pt37_Pre_AD502452-5	0.500206	0
Liu	Riaz_pre	LogisticRegression	GeneBio	Pt38_Pre_E9200719-6	0.484641	0
Liu	Riaz_pre	LogisticRegression	GeneBio	Pt39_Pre_AD485899-5	0.487376	0
Liu	Riaz_pre	LogisticRegression	GeneBio	Pt4_Pre_E9021023-6	0.47914	0
Liu	Riaz_pre	LogisticRegression	GeneBio	Pt44_Pre_AD467790-6	0.493206	1
Liu	Riaz_pre	LogisticRegression	GeneBio	Pt46_Pre_AD467096-6	0.433121	0
Liu	Riaz_pre	LogisticRegression	GeneBio	Pt47_Pre_AD506073-6	0.478039	0
Liu	Riaz_pre	LogisticRegression	GeneBio	Pt48_Pre_E9047561-7	0.486015	1
Liu	Riaz_pre	LogisticRegression	GeneBio	Pt49_Pre_AD667851-6	0.442245	1
Liu	Riaz_pre	LogisticRegression	GeneBio	Pt5_Pre_E9021022-6	0.458663	0
Liu	Riaz_pre	LogisticRegression	GeneBio	Pt52_Pre_AD506075-6	0.487905	0
Liu	Riaz_pre	LogisticRegression	GeneBio	Pt59_Pre_AD823915-5	0.480465	0
Liu	Riaz_pre	LogisticRegression	GeneBio	Pt62_Pre_AD608303-5	0.47399	0
Liu	Riaz_pre	LogisticRegression	GeneBio	Pt65_Pre_AD793919-6	0.485203	0
Liu	Riaz_pre	LogisticRegression	GeneBio	Pt66_Pre_AD667850-6	0.474773	0
Liu	Riaz_pre	LogisticRegression	GeneBio	Pt67_Pre_AD506074-6	0.478143	0
Liu	Riaz_pre	LogisticRegression	GeneBio	Pt72_Pre_AD793922-5	0.480207	1
Liu	Riaz_pre	LogisticRegression	GeneBio	Pt77_Pre_AD733591-7	0.563787	0
Liu	Riaz_pre	LogisticRegression	GeneBio	Pt78_Pre_AD467018-5	0.486935	0
Liu	Riaz_pre	LogisticRegression	GeneBio	Pt79_Pre_AD733587-5	0.479042	0
Liu	Riaz_pre	LogisticRegression	GeneBio	Pt8_Pre_AD153354-6	0.484551	0
Liu	Riaz_pre	LogisticRegression	GeneBio	Pt82_Pre_AD823914-8	0.467789	0
Liu	Riaz_pre	LogisticRegression	GeneBio	Pt84_Pre_AD486532-5	0.483438	0
Liu	Riaz_pre	LogisticRegression	GeneBio	Pt85_Pre_AD486329-5	0.487816	0
Liu	Riaz_pre	LogisticRegression	GeneBio	Pt89_Pre_AE070951-5	0.486666	0
Liu	Riaz_pre	LogisticRegression	GeneBio	Pt9_Pre_E9021024-6	0.49026	0
Liu	Riaz_pre	LogisticRegression	GeneBio	Pt90_Pre_AD467873-6	0.482726	0
Liu	Riaz_pre	LogisticRegression	GeneBio	Pt92_Pre_AE134060-5	0.401233	0
Liu	Riaz_pre	LogisticRegression	GeneBio	Pt94_Pre_AD732850-6	0.728271	1
Liu	Riaz_pre	LogisticRegression	GeneBio	Pt98_Pre_AD733586-8	0.470195	0
Liu	Riaz_pre	LogisticRegression	PD-L1	Pt1_Pre_AD101148-6	0.489368	0
Liu	Riaz_pre	LogisticRegression	PD-L1	Pt10_Pre_E9047565-6	0.504624	0
Liu	Riaz_pre	LogisticRegression	PD-L1	Pt101_Pre_AD486328-5	0.490855	1
Liu	Riaz_pre	LogisticRegression	PD-L1	Pt103_Pre_AE134058-2	0.502899	0
Liu	Riaz_pre	LogisticRegression	PD-L1	Pt106_Pre_AD502250-5	0.504835	0
Liu	Riaz_pre	LogisticRegression	PD-L1	Pt11_Pre_AD153352-6	0.496944	0
Liu	Riaz_pre	LogisticRegression	PD-L1	Pt17_Pre_E9047563-6	0.499396	0
Liu	Riaz_pre	LogisticRegression	PD-L1	Pt18_Pre_E9024732-6	0.492891	1
Liu	Riaz_pre	LogisticRegression	PD-L1	Pt2_Pre_AD101150-6	0.489963	0
Liu	Riaz_pre	LogisticRegression	PD-L1	Pt24_Pre_AD436687-5	0.491506	0
Liu	Riaz_pre	LogisticRegression	PD-L1	Pt26_Pre_AD467789-6	0.504563	0
Liu	Riaz_pre	LogisticRegression	PD-L1	Pt27_Pre_AD453873-5	0.504338	0
Liu	Riaz_pre	LogisticRegression	PD-L1	Pt28_Pre_AD297619-6	0.502933	0
Liu	Riaz_pre	LogisticRegression	PD-L1	Pt29_Pre_AD497504-5	0.502249	0
Liu	Riaz_pre	LogisticRegression	PD-L1	Pt3_Pre_E9024733-3	0.505218	1
Liu	Riaz_pre	LogisticRegression	PD-L1	Pt30_Pre_AD497503-5	0.505343	1
Liu	Riaz_pre	LogisticRegression	PD-L1	Pt31_Pre_AD453872-5	0.499131	0
Liu	Riaz_pre	LogisticRegression	PD-L1	Pt34_Pre_AD466985-6	0.487514	1
Liu	Riaz_pre	LogisticRegression	PD-L1	Pt36_Pre_AD467095-6	0.504059	0
Liu	Riaz_pre	LogisticRegression	PD-L1	Pt37_Pre_AD502452-5	0.505141	0
Liu	Riaz_pre	LogisticRegression	PD-L1	Pt38_Pre_E9200719-6	0.505567	0
Liu	Riaz_pre	LogisticRegression	PD-L1	Pt39_Pre_AD485899-5	0.506421	0
Liu	Riaz_pre	LogisticRegression	PD-L1	Pt4_Pre_E9021023-6	0.504711	0
Liu	Riaz_pre	LogisticRegression	PD-L1	Pt44_Pre_AD467790-6	0.499122	1
Liu	Riaz_pre	LogisticRegression	PD-L1	Pt46_Pre_AD467096-6	0.490748	0
Liu	Riaz_pre	LogisticRegression	PD-L1	Pt47_Pre_AD506073-6	0.499113	0
Liu	Riaz_pre	LogisticRegression	PD-L1	Pt48_Pre_E9047561-7	0.502085	1
Liu	Riaz_pre	LogisticRegression	PD-L1	Pt49_Pre_AD667851-6	0.49291	1
Liu	Riaz_pre	LogisticRegression	PD-L1	Pt5_Pre_E9021022-6	0.499921	0
Liu	Riaz_pre	LogisticRegression	PD-L1	Pt52_Pre_AD506075-6	0.503061	0
Liu	Riaz_pre	LogisticRegression	PD-L1	Pt59_Pre_AD823915-5	0.491993	0
Liu	Riaz_pre	LogisticRegression	PD-L1	Pt62_Pre_AD608303-5	0.502992	0
Liu	Riaz_pre	LogisticRegression	PD-L1	Pt65_Pre_AD793919-6	0.499893	0
Liu	Riaz_pre	LogisticRegression	PD-L1	Pt66_Pre_AD667850-6	0.503649	0
Liu	Riaz_pre	LogisticRegression	PD-L1	Pt67_Pre_AD506074-6	0.504822	0
Liu	Riaz_pre	LogisticRegression	PD-L1	Pt72_Pre_AD793922-5	0.504411	1
Liu	Riaz_pre	LogisticRegression	PD-L1	Pt77_Pre_AD733591-7	0.476392	0
Liu	Riaz_pre	LogisticRegression	PD-L1	Pt78_Pre_AD467018-5	0.506351	0
Liu	Riaz_pre	LogisticRegression	PD-L1	Pt79_Pre_AD733587-5	0.504055	0
Liu	Riaz_pre	LogisticRegression	PD-L1	Pt8_Pre_AD153354-6	0.503927	0
Liu	Riaz_pre	LogisticRegression	PD-L1	Pt82_Pre_AD823914-8	0.500374	0
Liu	Riaz_pre	LogisticRegression	PD-L1	Pt84_Pre_AD486532-5	0.505407	0
Liu	Riaz_pre	LogisticRegression	PD-L1	Pt85_Pre_AD486329-5	0.506318	0
Liu	Riaz_pre	LogisticRegression	PD-L1	Pt89_Pre_AE070951-5	0.505139	0
Liu	Riaz_pre	LogisticRegression	PD-L1	Pt9_Pre_E9021024-6	0.505025	0
Liu	Riaz_pre	LogisticRegression	PD-L1	Pt90_Pre_AD467873-6	0.495713	0
Liu	Riaz_pre	LogisticRegression	PD-L1	Pt92_Pre_AE134060-5	0.48734	0
Liu	Riaz_pre	LogisticRegression	PD-L1	Pt94_Pre_AD732850-6	0.505016	1
Liu	Riaz_pre	LogisticRegression	PD-L1	Pt98_Pre_AD733586-8	0.502653	0
Liu	Riaz_pre	LogisticRegression	PD1	Pt1_Pre_AD101148-6	0.500051	0
Liu	Riaz_pre	LogisticRegression	PD1	Pt10_Pre_E9047565-6	0.499615	0
Liu	Riaz_pre	LogisticRegression	PD1	Pt101_Pre_AD486328-5	0.502451	1
Liu	Riaz_pre	LogisticRegression	PD1	Pt103_Pre_AE134058-2	0.501098	0
Liu	Riaz_pre	LogisticRegression	PD1	Pt106_Pre_AD502250-5	0.500061	0
Liu	Riaz_pre	LogisticRegression	PD1	Pt11_Pre_AD153352-6	0.5	0
Liu	Riaz_pre	LogisticRegression	PD1	Pt17_Pre_E9047563-6	0.49962	0
Liu	Riaz_pre	LogisticRegression	PD1	Pt18_Pre_E9024732-6	0.500254	1
Liu	Riaz_pre	LogisticRegression	PD1	Pt2_Pre_AD101150-6	0.500145	0
Liu	Riaz_pre	LogisticRegression	PD1	Pt24_Pre_AD436687-5	0.499743	0
Liu	Riaz_pre	LogisticRegression	PD1	Pt26_Pre_AD467789-6	0.499635	0
Liu	Riaz_pre	LogisticRegression	PD1	Pt27_Pre_AD453873-5	0.49966	0
Liu	Riaz_pre	LogisticRegression	PD1	Pt28_Pre_AD297619-6	0.4997	0
Liu	Riaz_pre	LogisticRegression	PD1	Pt29_Pre_AD497504-5	0.499708	0
Liu	Riaz_pre	LogisticRegression	PD1	Pt3_Pre_E9024733-3	0.499686	1
Liu	Riaz_pre	LogisticRegression	PD1	Pt30_Pre_AD497503-5	0.499683	1
Liu	Riaz_pre	LogisticRegression	PD1	Pt31_Pre_AD453872-5	0.499923	0
Liu	Riaz_pre	LogisticRegression	PD1	Pt34_Pre_AD466985-6	0.500576	1
Liu	Riaz_pre	LogisticRegression	PD1	Pt36_Pre_AD467095-6	0.499656	0
Liu	Riaz_pre	LogisticRegression	PD1	Pt37_Pre_AD502452-5	0.499706	0
Liu	Riaz_pre	LogisticRegression	PD1	Pt38_Pre_E9200719-6	0.499636	0
Liu	Riaz_pre	LogisticRegression	PD1	Pt39_Pre_AD485899-5	0.499622	0
Liu	Riaz_pre	LogisticRegression	PD1	Pt4_Pre_E9021023-6	0.500101	0
Liu	Riaz_pre	LogisticRegression	PD1	Pt44_Pre_AD467790-6	0.500099	1
Liu	Riaz_pre	LogisticRegression	PD1	Pt46_Pre_AD467096-6	0.499899	0
Liu	Riaz_pre	LogisticRegression	PD1	Pt47_Pre_AD506073-6	0.499745	0
Liu	Riaz_pre	LogisticRegression	PD1	Pt48_Pre_E9047561-7	0.499838	1
Liu	Riaz_pre	LogisticRegression	PD1	Pt49_Pre_AD667851-6	0.500776	1
Liu	Riaz_pre	LogisticRegression	PD1	Pt5_Pre_E9021022-6	0.501108	0
Liu	Riaz_pre	LogisticRegression	PD1	Pt52_Pre_AD506075-6	0.499688	0
Liu	Riaz_pre	LogisticRegression	PD1	Pt59_Pre_AD823915-5	0.500533	0
Liu	Riaz_pre	LogisticRegression	PD1	Pt62_Pre_AD608303-5	0.499668	0
Liu	Riaz_pre	LogisticRegression	PD1	Pt65_Pre_AD793919-6	0.500013	0
Liu	Riaz_pre	LogisticRegression	PD1	Pt66_Pre_AD667850-6	0.499721	0
Liu	Riaz_pre	LogisticRegression	PD1	Pt67_Pre_AD506074-6	0.499825	0
Liu	Riaz_pre	LogisticRegression	PD1	Pt72_Pre_AD793922-5	0.499658	1
Liu	Riaz_pre	LogisticRegression	PD1	Pt77_Pre_AD733591-7	0.500474	0
Liu	Riaz_pre	LogisticRegression	PD1	Pt78_Pre_AD467018-5	0.499638	0
Liu	Riaz_pre	LogisticRegression	PD1	Pt79_Pre_AD733587-5	0.499872	0
Liu	Riaz_pre	LogisticRegression	PD1	Pt8_Pre_AD153354-6	0.499847	0
Liu	Riaz_pre	LogisticRegression	PD1	Pt82_Pre_AD823914-8	0.499925	0
Liu	Riaz_pre	LogisticRegression	PD1	Pt84_Pre_AD486532-5	0.499617	0
Liu	Riaz_pre	LogisticRegression	PD1	Pt85_Pre_AD486329-5	0.499628	0
Liu	Riaz_pre	LogisticRegression	PD1	Pt89_Pre_AE070951-5	0.49967	0
Liu	Riaz_pre	LogisticRegression	PD1	Pt9_Pre_E9021024-6	0.499619	0
Liu	Riaz_pre	LogisticRegression	PD1	Pt90_Pre_AD467873-6	0.500135	0
Liu	Riaz_pre	LogisticRegression	PD1	Pt92_Pre_AE134060-5	0.501075	0
Liu	Riaz_pre	LogisticRegression	PD1	Pt94_Pre_AD732850-6	0.499806	1
Liu	Riaz_pre	LogisticRegression	PD1	Pt98_Pre_AD733586-8	0.499786	0
Liu	Riaz_pre	LogisticRegression	CTLA4	Pt1_Pre_AD101148-6	0.667738	0
Liu	Riaz_pre	LogisticRegression	CTLA4	Pt10_Pre_E9047565-6	0.4689	0
Liu	Riaz_pre	LogisticRegression	CTLA4	Pt101_Pre_AD486328-5	0.573984	1
Liu	Riaz_pre	LogisticRegression	CTLA4	Pt103_Pre_AE134058-2	0.490522	0
Liu	Riaz_pre	LogisticRegression	CTLA4	Pt106_Pre_AD502250-5	0.481271	0
Liu	Riaz_pre	LogisticRegression	CTLA4	Pt11_Pre_AD153352-6	0.501415	0
Liu	Riaz_pre	LogisticRegression	CTLA4	Pt17_Pre_E9047563-6	0.467437	0
Liu	Riaz_pre	LogisticRegression	CTLA4	Pt18_Pre_E9024732-6	0.522777	1
Liu	Riaz_pre	LogisticRegression	CTLA4	Pt2_Pre_AD101150-6	0.493022	0
Liu	Riaz_pre	LogisticRegression	CTLA4	Pt24_Pre_AD436687-5	0.478857	0
Liu	Riaz_pre	LogisticRegression	CTLA4	Pt26_Pre_AD467789-6	0.472007	0
Liu	Riaz_pre	LogisticRegression	CTLA4	Pt27_Pre_AD453873-5	0.706726	0
Liu	Riaz_pre	LogisticRegression	CTLA4	Pt28_Pre_AD297619-6	0.475869	0
Liu	Riaz_pre	LogisticRegression	CTLA4	Pt29_Pre_AD497504-5	0.470716	0
Liu	Riaz_pre	LogisticRegression	CTLA4	Pt3_Pre_E9024733-3	0.473564	1
Liu	Riaz_pre	LogisticRegression	CTLA4	Pt30_Pre_AD497503-5	0.48953	1
Liu	Riaz_pre	LogisticRegression	CTLA4	Pt31_Pre_AD453872-5	0.498273	0
Liu	Riaz_pre	LogisticRegression	CTLA4	Pt34_Pre_AD466985-6	0.518404	1
Liu	Riaz_pre	LogisticRegression	CTLA4	Pt36_Pre_AD467095-6	0.468778	0
Liu	Riaz_pre	LogisticRegression	CTLA4	Pt37_Pre_AD502452-5	0.480294	0
Liu	Riaz_pre	LogisticRegression	CTLA4	Pt38_Pre_E9200719-6	0.468002	0
Liu	Riaz_pre	LogisticRegression	CTLA4	Pt39_Pre_AD485899-5	0.467251	0
Liu	Riaz_pre	LogisticRegression	CTLA4	Pt4_Pre_E9021023-6	0.476909	0
Liu	Riaz_pre	LogisticRegression	CTLA4	Pt44_Pre_AD467790-6	0.499745	1
Liu	Riaz_pre	LogisticRegression	CTLA4	Pt46_Pre_AD467096-6	0.478776	0
Liu	Riaz_pre	LogisticRegression	CTLA4	Pt47_Pre_AD506073-6	0.482524	0
Liu	Riaz_pre	LogisticRegression	CTLA4	Pt48_Pre_E9047561-7	0.482053	1
Liu	Riaz_pre	LogisticRegression	CTLA4	Pt49_Pre_AD667851-6	0.498344	1
Liu	Riaz_pre	LogisticRegression	CTLA4	Pt5_Pre_E9021022-6	0.498301	0
Liu	Riaz_pre	LogisticRegression	CTLA4	Pt52_Pre_AD506075-6	0.47747	0
Liu	Riaz_pre	LogisticRegression	CTLA4	Pt59_Pre_AD823915-5	0.519291	0
Liu	Riaz_pre	LogisticRegression	CTLA4	Pt62_Pre_AD608303-5	0.468541	0
Liu	Riaz_pre	LogisticRegression	CTLA4	Pt65_Pre_AD793919-6	0.4909	0
Liu	Riaz_pre	LogisticRegression	CTLA4	Pt66_Pre_AD667850-6	0.468554	0
Liu	Riaz_pre	LogisticRegression	CTLA4	Pt67_Pre_AD506074-6	0.469975	0
Liu	Riaz_pre	LogisticRegression	CTLA4	Pt72_Pre_AD793922-5	0.468637	1
Liu	Riaz_pre	LogisticRegression	CTLA4	Pt77_Pre_AD733591-7	0.607847	0
Liu	Riaz_pre	LogisticRegression	CTLA4	Pt78_Pre_AD467018-5	0.46751	0
Liu	Riaz_pre	LogisticRegression	CTLA4	Pt79_Pre_AD733587-5	0.47349	0
Liu	Riaz_pre	LogisticRegression	CTLA4	Pt8_Pre_AD153354-6	0.476686	0
Liu	Riaz_pre	LogisticRegression	CTLA4	Pt82_Pre_AD823914-8	0.476901	0
Liu	Riaz_pre	LogisticRegression	CTLA4	Pt84_Pre_AD486532-5	0.467251	0
Liu	Riaz_pre	LogisticRegression	CTLA4	Pt85_Pre_AD486329-5	0.467912	0
Liu	Riaz_pre	LogisticRegression	CTLA4	Pt89_Pre_AE070951-5	0.471086	0
Liu	Riaz_pre	LogisticRegression	CTLA4	Pt9_Pre_E9021024-6	0.472495	0
Liu	Riaz_pre	LogisticRegression	CTLA4	Pt90_Pre_AD467873-6	0.502596	0
Liu	Riaz_pre	LogisticRegression	CTLA4	Pt92_Pre_AE134060-5	0.492763	0
Liu	Riaz_pre	LogisticRegression	CTLA4	Pt94_Pre_AD732850-6	0.633016	1
Liu	Riaz_pre	LogisticRegression	CTLA4	Pt98_Pre_AD733586-8	0.469616	0
Liu	Riaz_pre	LogisticRegression	CD8T	Pt1_Pre_AD101148-6	0.723563	0
Liu	Riaz_pre	LogisticRegression	CD8T	Pt10_Pre_E9047565-6	0.457782	0
Liu	Riaz_pre	LogisticRegression	CD8T	Pt101_Pre_AD486328-5	0.688343	1
Liu	Riaz_pre	LogisticRegression	CD8T	Pt103_Pre_AE134058-2	0.638159	0
Liu	Riaz_pre	LogisticRegression	CD8T	Pt106_Pre_AD502250-5	0.49384	0
Liu	Riaz_pre	LogisticRegression	CD8T	Pt11_Pre_AD153352-6	0.458825	0
Liu	Riaz_pre	LogisticRegression	CD8T	Pt17_Pre_E9047563-6	0.458661	0
Liu	Riaz_pre	LogisticRegression	CD8T	Pt18_Pre_E9024732-6	0.524561	1
Liu	Riaz_pre	LogisticRegression	CD8T	Pt2_Pre_AD101150-6	0.501268	0
Liu	Riaz_pre	LogisticRegression	CD8T	Pt24_Pre_AD436687-5	0.422699	0
Liu	Riaz_pre	LogisticRegression	CD8T	Pt26_Pre_AD467789-6	0.45719	0
Liu	Riaz_pre	LogisticRegression	CD8T	Pt27_Pre_AD453873-5	0.512733	0
Liu	Riaz_pre	LogisticRegression	CD8T	Pt28_Pre_AD297619-6	0.446592	0
Liu	Riaz_pre	LogisticRegression	CD8T	Pt29_Pre_AD497504-5	0.489518	0
Liu	Riaz_pre	LogisticRegression	CD8T	Pt3_Pre_E9024733-3	0.469763	1
Liu	Riaz_pre	LogisticRegression	CD8T	Pt30_Pre_AD497503-5	0.453495	1
Liu	Riaz_pre	LogisticRegression	CD8T	Pt31_Pre_AD453872-5	0.463712	0
Liu	Riaz_pre	LogisticRegression	CD8T	Pt34_Pre_AD466985-6	0.337761	1
Liu	Riaz_pre	LogisticRegression	CD8T	Pt36_Pre_AD467095-6	0.475909	0
Liu	Riaz_pre	LogisticRegression	CD8T	Pt37_Pre_AD502452-5	0.469794	0
Liu	Riaz_pre	LogisticRegression	CD8T	Pt38_Pre_E9200719-6	0.463438	0
Liu	Riaz_pre	LogisticRegression	CD8T	Pt39_Pre_AD485899-5	0.458686	0
Liu	Riaz_pre	LogisticRegression	CD8T	Pt4_Pre_E9021023-6	0.472963	0
Liu	Riaz_pre	LogisticRegression	CD8T	Pt44_Pre_AD467790-6	0.543571	1
Liu	Riaz_pre	LogisticRegression	CD8T	Pt46_Pre_AD467096-6	0.504012	0
Liu	Riaz_pre	LogisticRegression	CD8T	Pt47_Pre_AD506073-6	0.496936	0
Liu	Riaz_pre	LogisticRegression	CD8T	Pt48_Pre_E9047561-7	0.455763	1
Liu	Riaz_pre	LogisticRegression	CD8T	Pt49_Pre_AD667851-6	0.381335	1
Liu	Riaz_pre	LogisticRegression	CD8T	Pt5_Pre_E9021022-6	0.55421	0
Liu	Riaz_pre	LogisticRegression	CD8T	Pt52_Pre_AD506075-6	0.465307	0
Liu	Riaz_pre	LogisticRegression	CD8T	Pt59_Pre_AD823915-5	0.727249	0
Liu	Riaz_pre	LogisticRegression	CD8T	Pt62_Pre_AD608303-5	0.440457	0
Liu	Riaz_pre	LogisticRegression	CD8T	Pt65_Pre_AD793919-6	0.458148	0
Liu	Riaz_pre	LogisticRegression	CD8T	Pt66_Pre_AD667850-6	0.458873	0
Liu	Riaz_pre	LogisticRegression	CD8T	Pt67_Pre_AD506074-6	0.429058	0
Liu	Riaz_pre	LogisticRegression	CD8T	Pt72_Pre_AD793922-5	0.46113	1
Liu	Riaz_pre	LogisticRegression	CD8T	Pt77_Pre_AD733591-7	0.598457	0
Liu	Riaz_pre	LogisticRegression	CD8T	Pt78_Pre_AD467018-5	0.454902	0
Liu	Riaz_pre	LogisticRegression	CD8T	Pt79_Pre_AD733587-5	0.446214	0
Liu	Riaz_pre	LogisticRegression	CD8T	Pt8_Pre_AD153354-6	0.455522	0
Liu	Riaz_pre	LogisticRegression	CD8T	Pt82_Pre_AD823914-8	0.422559	0
Liu	Riaz_pre	LogisticRegression	CD8T	Pt84_Pre_AD486532-5	0.455837	0
Liu	Riaz_pre	LogisticRegression	CD8T	Pt85_Pre_AD486329-5	0.457239	0
Liu	Riaz_pre	LogisticRegression	CD8T	Pt89_Pre_AE070951-5	0.467488	0
Liu	Riaz_pre	LogisticRegression	CD8T	Pt9_Pre_E9021024-6	0.441776	0
Liu	Riaz_pre	LogisticRegression	CD8T	Pt90_Pre_AD467873-6	0.729484	0
Liu	Riaz_pre	LogisticRegression	CD8T	Pt92_Pre_AE134060-5	0.633242	0
Liu	Riaz_pre	LogisticRegression	CD8T	Pt94_Pre_AD732850-6	0.446813	1
Liu	Riaz_pre	LogisticRegression	CD8T	Pt98_Pre_AD733586-8	0.464024	0
Liu	Riaz_pre	LogisticRegression	CAF	Pt1_Pre_AD101148-6	0.504463	0
Liu	Riaz_pre	LogisticRegression	CAF	Pt10_Pre_E9047565-6	0.508537	0
Liu	Riaz_pre	LogisticRegression	CAF	Pt101_Pre_AD486328-5	0.520889	1
Liu	Riaz_pre	LogisticRegression	CAF	Pt103_Pre_AE134058-2	0.506514	0
Liu	Riaz_pre	LogisticRegression	CAF	Pt106_Pre_AD502250-5	0.495187	0
Liu	Riaz_pre	LogisticRegression	CAF	Pt11_Pre_AD153352-6	0.489071	0
Liu	Riaz_pre	LogisticRegression	CAF	Pt17_Pre_E9047563-6	0.527025	0
Liu	Riaz_pre	LogisticRegression	CAF	Pt18_Pre_E9024732-6	0.50674	1
Liu	Riaz_pre	LogisticRegression	CAF	Pt2_Pre_AD101150-6	0.479691	0
Liu	Riaz_pre	LogisticRegression	CAF	Pt24_Pre_AD436687-5	0.388528	0
Liu	Riaz_pre	LogisticRegression	CAF	Pt26_Pre_AD467789-6	0.528082	0
Liu	Riaz_pre	LogisticRegression	CAF	Pt27_Pre_AD453873-5	0.459241	0
Liu	Riaz_pre	LogisticRegression	CAF	Pt28_Pre_AD297619-6	0.513844	0
Liu	Riaz_pre	LogisticRegression	CAF	Pt29_Pre_AD497504-5	0.517789	0
Liu	Riaz_pre	LogisticRegression	CAF	Pt3_Pre_E9024733-3	0.497534	1
Liu	Riaz_pre	LogisticRegression	CAF	Pt30_Pre_AD497503-5	0.518092	1
Liu	Riaz_pre	LogisticRegression	CAF	Pt31_Pre_AD453872-5	0.532571	0
Liu	Riaz_pre	LogisticRegression	CAF	Pt34_Pre_AD466985-6	0.439274	1
Liu	Riaz_pre	LogisticRegression	CAF	Pt36_Pre_AD467095-6	0.707939	0
Liu	Riaz_pre	LogisticRegression	CAF	Pt37_Pre_AD502452-5	0.50129	0
Liu	Riaz_pre	LogisticRegression	CAF	Pt38_Pre_E9200719-6	0.515714	0
Liu	Riaz_pre	LogisticRegression	CAF	Pt39_Pre_AD485899-5	0.50954	0
Liu	Riaz_pre	LogisticRegression	CAF	Pt4_Pre_E9021023-6	0.530426	0
Liu	Riaz_pre	LogisticRegression	CAF	Pt44_Pre_AD467790-6	0.450145	1
Liu	Riaz_pre	LogisticRegression	CAF	Pt46_Pre_AD467096-6	0.392308	0
Liu	Riaz_pre	LogisticRegression	CAF	Pt47_Pre_AD506073-6	0.408864	0
Liu	Riaz_pre	LogisticRegression	CAF	Pt48_Pre_E9047561-7	0.481402	1
Liu	Riaz_pre	LogisticRegression	CAF	Pt49_Pre_AD667851-6	0.564221	1
Liu	Riaz_pre	LogisticRegression	CAF	Pt5_Pre_E9021022-6	0.50925	0
Liu	Riaz_pre	LogisticRegression	CAF	Pt52_Pre_AD506075-6	0.489042	0
Liu	Riaz_pre	LogisticRegression	CAF	Pt59_Pre_AD823915-5	0.493243	0
Liu	Riaz_pre	LogisticRegression	CAF	Pt62_Pre_AD608303-5	0.537074	0
Liu	Riaz_pre	LogisticRegression	CAF	Pt65_Pre_AD793919-6	0.465921	0
Liu	Riaz_pre	LogisticRegression	CAF	Pt66_Pre_AD667850-6	0.519641	0
Liu	Riaz_pre	LogisticRegression	CAF	Pt67_Pre_AD506074-6	0.516708	0
Liu	Riaz_pre	LogisticRegression	CAF	Pt72_Pre_AD793922-5	0.504815	1
Liu	Riaz_pre	LogisticRegression	CAF	Pt77_Pre_AD733591-7	0.495398	0
Liu	Riaz_pre	LogisticRegression	CAF	Pt78_Pre_AD467018-5	0.497307	0
Liu	Riaz_pre	LogisticRegression	CAF	Pt79_Pre_AD733587-5	0.521129	0
Liu	Riaz_pre	LogisticRegression	CAF	Pt8_Pre_AD153354-6	0.462155	0
Liu	Riaz_pre	LogisticRegression	CAF	Pt82_Pre_AD823914-8	0.479495	0
Liu	Riaz_pre	LogisticRegression	CAF	Pt84_Pre_AD486532-5	0.527217	0
Liu	Riaz_pre	LogisticRegression	CAF	Pt85_Pre_AD486329-5	0.419112	0
Liu	Riaz_pre	LogisticRegression	CAF	Pt89_Pre_AE070951-5	0.440356	0
Liu	Riaz_pre	LogisticRegression	CAF	Pt9_Pre_E9021024-6	0.494179	0
Liu	Riaz_pre	LogisticRegression	CAF	Pt90_Pre_AD467873-6	0.554475	0
Liu	Riaz_pre	LogisticRegression	CAF	Pt92_Pre_AE134060-5	0.511928	0
Liu	Riaz_pre	LogisticRegression	CAF	Pt94_Pre_AD732850-6	0.439218	1
Liu	Riaz_pre	LogisticRegression	CAF	Pt98_Pre_AD733586-8	0.518232	0
Liu	Riaz_pre	LogisticRegression	T exhaust	Pt1_Pre_AD101148-6	0.821627	0
Liu	Riaz_pre	LogisticRegression	T exhaust	Pt10_Pre_E9047565-6	0.710957	0
Liu	Riaz_pre	LogisticRegression	T exhaust	Pt101_Pre_AD486328-5	0.642444	1
Liu	Riaz_pre	LogisticRegression	T exhaust	Pt103_Pre_AE134058-2	0.692835	0
Liu	Riaz_pre	LogisticRegression	T exhaust	Pt106_Pre_AD502250-5	0.614285	0
Liu	Riaz_pre	LogisticRegression	T exhaust	Pt11_Pre_AD153352-6	0.173525	0
Liu	Riaz_pre	LogisticRegression	T exhaust	Pt17_Pre_E9047563-6	0.304462	0
Liu	Riaz_pre	LogisticRegression	T exhaust	Pt18_Pre_E9024732-6	0.268226	1
Liu	Riaz_pre	LogisticRegression	T exhaust	Pt2_Pre_AD101150-6	0.413774	0
Liu	Riaz_pre	LogisticRegression	T exhaust	Pt24_Pre_AD436687-5	0.113975	0
Liu	Riaz_pre	LogisticRegression	T exhaust	Pt26_Pre_AD467789-6	0.0384885	0
Liu	Riaz_pre	LogisticRegression	T exhaust	Pt27_Pre_AD453873-5	0.722229	0
Liu	Riaz_pre	LogisticRegression	T exhaust	Pt28_Pre_AD297619-6	0.450941	0
Liu	Riaz_pre	LogisticRegression	T exhaust	Pt29_Pre_AD497504-5	0.38665	0
Liu	Riaz_pre	LogisticRegression	T exhaust	Pt3_Pre_E9024733-3	0.909685	1
Liu	Riaz_pre	LogisticRegression	T exhaust	Pt30_Pre_AD497503-5	0.301392	1
Liu	Riaz_pre	LogisticRegression	T exhaust	Pt31_Pre_AD453872-5	0.0229699	0
Liu	Riaz_pre	LogisticRegression	T exhaust	Pt34_Pre_AD466985-6	0.941712	1
Liu	Riaz_pre	LogisticRegression	T exhaust	Pt36_Pre_AD467095-6	0.675694	0
Liu	Riaz_pre	LogisticRegression	T exhaust	Pt37_Pre_AD502452-5	0.326637	0
Liu	Riaz_pre	LogisticRegression	T exhaust	Pt38_Pre_E9200719-6	0.280466	0
Liu	Riaz_pre	LogisticRegression	T exhaust	Pt39_Pre_AD485899-5	0.32612	0
Liu	Riaz_pre	LogisticRegression	T exhaust	Pt4_Pre_E9021023-6	0.311416	0
Liu	Riaz_pre	LogisticRegression	T exhaust	Pt44_Pre_AD467790-6	0.195806	1
Liu	Riaz_pre	LogisticRegression	T exhaust	Pt46_Pre_AD467096-6	0.987385	0
Liu	Riaz_pre	LogisticRegression	T exhaust	Pt47_Pre_AD506073-6	0.615755	0
Liu	Riaz_pre	LogisticRegression	T exhaust	Pt48_Pre_E9047561-7	0.00318471	1
Liu	Riaz_pre	LogisticRegression	T exhaust	Pt49_Pre_AD667851-6	0.419021	1
Liu	Riaz_pre	LogisticRegression	T exhaust	Pt5_Pre_E9021022-6	0.909391	0
Liu	Riaz_pre	LogisticRegression	T exhaust	Pt52_Pre_AD506075-6	0.112686	0
Liu	Riaz_pre	LogisticRegression	T exhaust	Pt59_Pre_AD823915-5	0.868445	0
Liu	Riaz_pre	LogisticRegression	T exhaust	Pt62_Pre_AD608303-5	0.861776	0
Liu	Riaz_pre	LogisticRegression	T exhaust	Pt65_Pre_AD793919-6	0.204697	0
Liu	Riaz_pre	LogisticRegression	T exhaust	Pt66_Pre_AD667850-6	0.15826	0
Liu	Riaz_pre	LogisticRegression	T exhaust	Pt67_Pre_AD506074-6	0.306275	0
Liu	Riaz_pre	LogisticRegression	T exhaust	Pt72_Pre_AD793922-5	0.24465	1
Liu	Riaz_pre	LogisticRegression	T exhaust	Pt77_Pre_AD733591-7	0.482846	0
Liu	Riaz_pre	LogisticRegression	T exhaust	Pt78_Pre_AD467018-5	0.795675	0
Liu	Riaz_pre	LogisticRegression	T exhaust	Pt79_Pre_AD733587-5	0.329436	0
Liu	Riaz_pre	LogisticRegression	T exhaust	Pt8_Pre_AD153354-6	0.721256	0
Liu	Riaz_pre	LogisticRegression	T exhaust	Pt82_Pre_AD823914-8	0.566246	0
Liu	Riaz_pre	LogisticRegression	T exhaust	Pt84_Pre_AD486532-5	0.554437	0
Liu	Riaz_pre	LogisticRegression	T exhaust	Pt85_Pre_AD486329-5	0.175747	0
Liu	Riaz_pre	LogisticRegression	T exhaust	Pt89_Pre_AE070951-5	0.286047	0
Liu	Riaz_pre	LogisticRegression	T exhaust	Pt9_Pre_E9021024-6	0.0373029	0
Liu	Riaz_pre	LogisticRegression	T exhaust	Pt90_Pre_AD467873-6	0.978647	0
Liu	Riaz_pre	LogisticRegression	T exhaust	Pt92_Pre_AE134060-5	0.265374	0
Liu	Riaz_pre	LogisticRegression	T exhaust	Pt94_Pre_AD732850-6	0.865813	1
Liu	Riaz_pre	LogisticRegression	T exhaust	Pt98_Pre_AD733586-8	0.296054	0
Liu	Riaz_pre	LogisticRegression	TAM	Pt1_Pre_AD101148-6	0.406336	0
Liu	Riaz_pre	LogisticRegression	TAM	Pt10_Pre_E9047565-6	0.398911	0
Liu	Riaz_pre	LogisticRegression	TAM	Pt101_Pre_AD486328-5	0.848626	1
Liu	Riaz_pre	LogisticRegression	TAM	Pt103_Pre_AE134058-2	0.47549	0
Liu	Riaz_pre	LogisticRegression	TAM	Pt106_Pre_AD502250-5	0.67447	0
Liu	Riaz_pre	LogisticRegression	TAM	Pt11_Pre_AD153352-6	0.200905	0
Liu	Riaz_pre	LogisticRegression	TAM	Pt17_Pre_E9047563-6	0.469384	0
Liu	Riaz_pre	LogisticRegression	TAM	Pt18_Pre_E9024732-6	0.541625	1
Liu	Riaz_pre	LogisticRegression	TAM	Pt2_Pre_AD101150-6	0.851606	0
Liu	Riaz_pre	LogisticRegression	TAM	Pt24_Pre_AD436687-5	0.381725	0
Liu	Riaz_pre	LogisticRegression	TAM	Pt26_Pre_AD467789-6	0.486944	0
Liu	Riaz_pre	LogisticRegression	TAM	Pt27_Pre_AD453873-5	0.621656	0
Liu	Riaz_pre	LogisticRegression	TAM	Pt28_Pre_AD297619-6	0.646844	0
Liu	Riaz_pre	LogisticRegression	TAM	Pt29_Pre_AD497504-5	0.511403	0
Liu	Riaz_pre	LogisticRegression	TAM	Pt3_Pre_E9024733-3	0.546424	1
Liu	Riaz_pre	LogisticRegression	TAM	Pt30_Pre_AD497503-5	0.478714	1
Liu	Riaz_pre	LogisticRegression	TAM	Pt31_Pre_AD453872-5	0.302042	0
[truncated: 680 more rows]

## Sheet: Figure 3 Predicted performance
Figure 3, Supplementary Figure 5, Supplementary Figure 7 and Supplementary Figure 8. Prediction performances of across study predictions
train_dataset	test_dataset	ML	test_type	AUC	fpr	tpr	AUPRC
Gide	Prat_MELANOMA	LogisticRegression	NetBio	0.722222	0.0,0.0,0.0,0.25,0.25,0.375,0.375,0.75,0.75,1.0	0.0,0.1111111111111111,0.4444444444444444,0.4444444444444444,0.5555555555555556,0.5555555555555556,0.7777777777777778,0.7777777777777778,1.0,1.0	0.702531
Gide	Prat_MELANOMA	LogisticRegression	GeneBio	0.625	0.0,0.0,0.0,0.3125,0.3125,0.4375,0.4375,0.625,0.625,1.0	0.0,0.1111111111111111,0.2222222222222222,0.2222222222222222,0.4444444444444444,0.4444444444444444,0.6666666666666666,0.6666666666666666,1.0,1.0	0.538876
Gide	Prat_MELANOMA	LogisticRegression	PD-L1	0.583333	0.0,0.0,0.0625,0.0625,0.375,0.375,0.625,0.625,0.6875,0.6875,1.0	0.0,0.1111111111111111,0.1111111111111111,0.2222222222222222,0.2222222222222222,0.5555555555555556,0.5555555555555556,0.8888888888888888,0.8888888888888888,1.0,1.0	0.475569
Gide	Prat_MELANOMA	LogisticRegression	PD1	0.659722	0.0,0.0,0.0625,0.0625,0.125,0.125,0.25,0.25,0.375,0.375,0.4375,0.4375,0.6875,0.6875,1.0	0.0,0.1111111111111111,0.1111111111111111,0.2222222222222222,0.2222222222222222,0.3333333333333333,0.3333333333333333,0.4444444444444444,0.4444444444444444,0.5555555555555556,0.5555555555555556,0.7777777777777778,0.7777777777777778,1.0,1.0	0.531696
Gide	Prat_MELANOMA	LogisticRegression	CTLA4	0.506944	0.0,0.0625,0.125,0.125,0.1875,0.1875,0.25,0.25,0.5,0.5,0.5625,0.5625,0.75,0.75,0.8125,0.8125,1.0	0.0,0.0,0.0,0.1111111111111111,0.1111111111111111,0.2222222222222222,0.2222222222222222,0.3333333333333333,0.3333333333333333,0.5555555555555556,0.5555555555555556,0.6666666666666666,0.6666666666666666,0.8888888888888888,0.8888888888888888,1.0,1.0	0.338145
Gide	Prat_MELANOMA	LogisticRegression	CD8T	0.6875	0.0,0.0,0.0,0.0625,0.0625,0.125,0.125,0.4375,0.4375,0.5,0.5,0.6875,0.6875,1.0	0.0,0.1111111111111111,0.2222222222222222,0.2222222222222222,0.3333333333333333,0.3333333333333333,0.4444444444444444,0.4444444444444444,0.5555555555555556,0.5555555555555556,0.8888888888888888,0.8888888888888888,1.0,1.0	0.611654
Gide	Prat_MELANOMA	LogisticRegression	T exhaust	0.583333	0.0,0.0,0.125,0.125,0.3125,0.3125,0.375,0.375,0.5,0.5,0.5625,0.5625,0.75,0.75,1.0,1.0	0.0,0.1111111111111111,0.1111111111111111,0.3333333333333333,0.3333333333333333,0.4444444444444444,0.4444444444444444,0.5555555555555556,0.5555555555555556,0.6666666666666666,0.6666666666666666,0.7777777777777778,0.7777777777777778,0.8888888888888888,0.8888888888888888,1.0	0.484431
Gide	Prat_MELANOMA	LogisticRegression	TAM	0.423611	0.0,0.0625,0.25,0.25,0.3125,0.3125,0.375,0.375,0.625,0.625,0.6875,0.6875,0.8125,0.8125,0.9375,0.9375,1.0	0.0,0.0,0.0,0.1111111111111111,0.1111111111111111,0.2222222222222222,0.2222222222222222,0.4444444444444444,0.4444444444444444,0.5555555555555556,0.5555555555555556,0.6666666666666666,0.6666666666666666,0.8888888888888888,0.8888888888888888,1.0,1.0	0.298506
Gide	Prat_MELANOMA	LogisticRegression	PD1_CTLA4	0.541667	0.0,0.0625,0.0625,0.375,0.375,0.4375,0.4375,0.5,0.5,0.5625,0.5625,0.6875,0.6875,0.75,0.75,1.0	0.0,0.0,0.2222222222222222,0.2222222222222222,0.3333333333333333,0.3333333333333333,0.4444444444444444,0.4444444444444444,0.5555555555555556,0.5555555555555556,0.6666666666666666,0.6666666666666666,0.8888888888888888,0.8888888888888888,1.0,1.0	0.376059
Gide	Prat_MELANOMA	LogisticRegression	TME-Bio	0.625	0.0,0.0,0.125,0.125,0.1875,0.1875,0.5625,0.5625,0.625,0.625,0.8125,0.8125,1.0	0.0,0.1111111111111111,0.1111111111111111,0.4444444444444444,0.4444444444444444,0.5555555555555556,0.5555555555555556,0.6666666666666666,0.6666666666666666,0.7777777777777778,0.7777777777777778,1.0,1.0	0.52563
Gide	Riaz_pre	LogisticRegression	NetBio	0.692308	0.0,0.0,0.02564102564102564,0.02564102564102564,0.10256410256410256,0.10256410256410256,0.5897435897435898,0.5897435897435898,0.7692307692307693,0.7692307692307693,1.0	0.0,0.1,0.1,0.3,0.3,0.6,0.6,0.8,0.8,1.0,1.0	0.478835
Gide	Riaz_pre	LogisticRegression	GeneBio	0.597436	0.0,0.0,0.05128205128205128,0.05128205128205128,0.15384615384615385,0.15384615384615385,0.28205128205128205,0.28205128205128205,0.4358974358974359,0.4358974358974359,0.6923076923076923,0.6923076923076923,0.7435897435897436,0.7435897435897436,0.7948717948717948,0.7948717948717948,0.8205128205128205,0.8205128205128205,1.0	0.0,0.1,0.1,0.3,0.3,0.4,0.4,0.5,0.5,0.6,0.6,0.7,0.7,0.8,0.8,0.9,0.9,1.0,1.0	0.371004
Gide	Riaz_pre	LogisticRegression	PD-L1	0.561538	0.0,0.02564102564102564,0.05128205128205128,0.05128205128205128,0.1282051282051282,0.1282051282051282,0.1794871794871795,0.1794871794871795,0.2564102564102564,0.2564102564102564,0.38461538461538464,0.38461538461538464,0.6666666666666666,0.6666666666666666,0.7948717948717948,0.7948717948717948,0.8717948717948718,0.8717948717948718,1.0	0.0,0.0,0.0,0.1,0.1,0.2,0.2,0.4,0.4,0.5,0.5,0.6,0.6,0.7,0.7,0.8,0.8,1.0,1.0	0.237582
Gide	Riaz_pre	LogisticRegression	PD1	0.653846	0.0,0.0,0.07692307692307693,0.07692307692307693,0.1282051282051282,0.1282051282051282,0.20512820512820512,0.20512820512820512,0.4358974358974359,0.4358974358974359,0.46153846153846156,0.46153846153846156,0.6666666666666666,0.6666666666666666,0.7435897435897436,0.7435897435897436,1.0	0.0,0.1,0.1,0.3,0.3,0.4,0.4,0.5,0.5,0.6,0.6,0.7,0.7,0.9,0.9,1.0,1.0	0.376932
Gide	Riaz_pre	LogisticRegression	CTLA4	0.738462	0.0,0.02564102564102564,0.05128205128205128,0.05128205128205128,0.07692307692307693,0.07692307692307693,0.10256410256410256,0.10256410256410256,0.15384615384615385,0.15384615384615385,0.3076923076923077,0.3076923076923077,0.3333333333333333,0.3333333333333333,0.5641025641025641,0.5641025641025641,0.7948717948717948,0.7948717948717948,0.9487179487179487,1.0	0.0,0.0,0.0,0.1,0.1,0.3,0.3,0.4,0.4,0.6,0.6,0.7,0.7,0.8,0.8,0.9,0.9,1.0,1.0,1.0	0.35398
Gide	Riaz_pre	LogisticRegression	CD8T	0.641026	0.0,0.0,0.0,0.05128205128205128,0.05128205128205128,0.1282051282051282,0.1282051282051282,0.15384615384615385,0.15384615384615385,0.38461538461538464,0.38461538461538464,0.4358974358974359,0.4358974358974359,0.717948717948718,0.717948717948718,0.8205128205128205,0.8205128205128205,0.8974358974358975,0.8974358974358975,1.0	0.0,0.1,0.2,0.2,0.3,0.3,0.4,0.4,0.5,0.5,0.6,0.6,0.7,0.7,0.8,0.8,0.9,0.9,1.0,1.0	0.456537
Gide	Riaz_pre	LogisticRegression	CAF	0.497436	0.0,0.02564102564102564,0.07692307692307693,0.07692307692307693,0.28205128205128205,0.28205128205128205,0.3333333333333333,0.3333333333333333,0.41025641025641024,0.41025641025641024,0.6666666666666666,0.6666666666666666,0.8717948717948718,0.8717948717948718,0.8974358974358975,0.8974358974358975,0.9230769230769231,0.9230769230769231,1.0	0.0,0.0,0.0,0.1,0.1,0.4,0.4,0.5,0.5,0.6,0.6,0.7,0.7,0.8,0.8,0.9,0.9,1.0,1.0	0.196449
Gide	Riaz_pre	LogisticRegression	T exhaust	0.7	0.0,0.02564102564102564,0.02564102564102564,0.10256410256410256,0.10256410256410256,0.1282051282051282,0.1282051282051282,0.20512820512820512,0.20512820512820512,0.28205128205128205,0.28205128205128205,0.5641025641025641,0.5641025641025641,0.6666666666666666,0.6666666666666666,0.6923076923076923,0.6923076923076923,1.0	0.0,0.0,0.1,0.1,0.2,0.2,0.4,0.4,0.6,0.6,0.7,0.7,0.8,0.8,0.9,0.9,1.0,1.0	0.315361
Gide	Riaz_pre	LogisticRegression	TAM	0.582051	0.0,0.0,0.05128205128205128,0.05128205128205128,0.1282051282051282,0.1282051282051282,0.5897435897435898,0.5897435897435898,0.8205128205128205,0.8205128205128205,0.8461538461538461,0.8461538461538461,0.8974358974358975,0.8974358974358975,1.0	0.0,0.1,0.1,0.2,0.2,0.5,0.5,0.7,0.7,0.8,0.8,0.9,0.9,1.0,1.0	0.364965
Gide	Riaz_pre	LogisticRegression	PD1_CTLA4	0.638462	0.0,0.02564102564102564,0.05128205128205128,0.05128205128205128,0.15384615384615385,0.15384615384615385,0.20512820512820512,0.20512820512820512,0.23076923076923078,0.23076923076923078,0.2564102564102564,0.2564102564102564,0.41025641025641024,0.41025641025641024,0.6410256410256411,0.6410256410256411,0.7692307692307693,0.7692307692307693,0.8461538461538461,0.8461538461538461,1.0	0.0,0.0,0.0,0.2,0.2,0.3,0.3,0.4,0.4,0.5,0.5,0.6,0.6,0.7,0.7,0.8,0.8,0.9,0.9,1.0,1.0	0.282781
Gide	Riaz_pre	LogisticRegression	TME-Bio	0.625641	0.0,0.02564102564102564,0.02564102564102564,0.05128205128205128,0.05128205128205128,0.07692307692307693,0.07692307692307693,0.1794871794871795,0.1794871794871795,0.41025641025641024,0.41025641025641024,0.5641025641025641,0.5641025641025641,0.7692307692307693,0.7692307692307693,0.8717948717948718,0.8717948717948718,1.0	0.0,0.0,0.2,0.2,0.3,0.3,0.4,0.4,0.5,0.5,0.6,0.6,0.7,0.7,0.9,0.9,1.0,1.0	0.343124
Gide	Auslander	LogisticRegression	NetBio	0.794118	0.0,0.0,0.0,0.6176470588235294,0.6176470588235294,1.0	0.0,0.3333333333333333,0.6666666666666666,0.6666666666666666,1.0,1.0	0.701993
Gide	Auslander	LogisticRegression	GeneBio	0.813725	0.0,0.0,0.058823529411764705,0.058823529411764705,0.5,0.5,1.0	0.0,0.3333333333333333,0.3333333333333333,0.6666666666666666,0.6666666666666666,1.0,1.0	0.514766
Gide	Auslander	LogisticRegression	PD-L1	0.813725	0.0,0.0,0.2647058823529412,0.2647058823529412,0.29411764705882354,0.29411764705882354,1.0	0.0,0.3333333333333333,0.3333333333333333,0.6666666666666666,0.6666666666666666,1.0,1.0	0.446542
Gide	Auslander	LogisticRegression	PD1	0.558824	0.0,0.0,0.35294117647058826,0.35294117647058826,0.9705882352941176,0.9705882352941176,1.0	0.0,0.3333333333333333,0.3333333333333333,0.6666666666666666,0.6666666666666666,1.0,1.0	0.393376
Gide	Auslander	LogisticRegression	CTLA4	0.509804	0.0,0.0,0.5588235294117647,0.5588235294117647,0.9117647058823529,0.9117647058823529,1.0	0.0,0.3333333333333333,0.3333333333333333,0.6666666666666666,0.6666666666666666,1.0,1.0	0.382347
Gide	Auslander	LogisticRegression	CD8T	0.431373	0.0,0.029411764705882353,0.23529411764705882,0.23529411764705882,0.5,0.5,0.9705882352941176,0.9705882352941176,1.0	0.0,0.0,0.0,0.3333333333333333,0.3333333333333333,0.6666666666666666,0.6666666666666666,1.0,1.0	0.0687343
Gide	Auslander	LogisticRegression	CAF	0.460784	0.0,0.029411764705882353,0.29411764705882354,0.29411764705882354,0.5882352941176471,0.5882352941176471,0.7352941176470589,0.7352941176470589,1.0	0.0,0.0,0.0,0.3333333333333333,0.3333333333333333,0.6666666666666666,0.6666666666666666,1.0,1.0	0.0684424
Gide	Auslander	LogisticRegression	T exhaust	0.784314	0.0,0.0,0.029411764705882353,0.029411764705882353,0.6176470588235294,0.6176470588235294,1.0	0.0,0.3333333333333333,0.3333333333333333,0.6666666666666666,0.6666666666666666,1.0,1.0	0.563104
Gide	Auslander	LogisticRegression	TAM	0.45098	0.0,0.0,0.8235294117647058,0.8235294117647058,1.0	0.0,0.3333333333333333,0.3333333333333333,1.0,1.0	0.377432
Gide	Auslander	LogisticRegression	PD1_CTLA4	0.813725	0.0,0.0,0.029411764705882353,0.029411764705882353,0.5294117647058824,0.5294117647058824,1.0	0.0,0.3333333333333333,0.3333333333333333,0.6666666666666666,0.6666666666666666,1.0,1.0	0.568254
Gide	Auslander	LogisticRegression	TME-Bio	0.598039	0.0,0.029411764705882353,0.14705882352941177,0.14705882352941177,0.17647058823529413,0.17647058823529413,0.8823529411764706,0.8823529411764706,1.0	0.0,0.0,0.0,0.3333333333333333,0.3333333333333333,0.6666666666666666,0.6666666666666666,1.0,1.0	0.118822
Gide	Huang_pre	LogisticRegression	NetBio	0.775	0.0,0.0,0.0,0.4,0.4,0.6,0.6,1.0	0.0,0.125,0.5,0.5,0.875,0.875,1.0,1.0	0.862518
Gide	Huang_pre	LogisticRegression	GeneBio	0.875	0.0,0.0,0.0,0.2,0.2,0.8,0.8,1.0	0.0,0.125,0.75,0.75,0.875,0.875,1.0,1.0	0.939698
Gide	Huang_pre	LogisticRegression	PD-L1	0.8	0.0,0.0,0.0,0.2,0.2,0.8,0.8,1.0	0.0,0.125,0.375,0.375,0.875,0.875,1.0,1.0	0.869311
Gide	Huang_pre	LogisticRegression	PD1	0.8375	0.0,0.0,0.0,0.2,0.2,0.4,0.8,0.8,1.0	0.0,0.125,0.625,0.625,0.75,0.875,0.875,1.0,1.0	0.914277
Gide	Huang_pre	LogisticRegression	CTLA4	0.775	0.0,0.0,0.0,0.2,0.2,0.8,0.8,1.0	0.0,0.125,0.25,0.25,0.875,0.875,1.0,1.0	0.832853
Gide	Huang_pre	LogisticRegression	CD8T	0.9	0.0,0.0,0.0,0.8,0.8,1.0	0.0,0.125,0.875,0.875,1.0,1.0	0.956439
Gide	Huang_pre	LogisticRegression	CAF	1	0.0,0.0,0.0,0.0,0.0,1.0	0.0,0.125,0.625,0.875,1.0,1.0	1
Gide	Huang_pre	LogisticRegression	T exhaust	0.95	0.0,0.0,0.0,0.4,0.4,1.0	0.0,0.125,0.875,0.875,1.0,1.0	0.973611
Gide	Huang_pre	LogisticRegression	TAM	0.825	0.0,0.0,0.0,0.2,0.2,0.8,0.8,1.0	0.0,0.125,0.5,0.5,0.875,0.875,1.0,1.0	0.897436
Gide	Huang_pre	LogisticRegression	PD1_CTLA4	0.825	0.0,0.0,0.0,0.2,0.2,0.6,0.6,1.0	0.0,0.125,0.375,0.375,0.875,0.875,1.0,1.0	0.877077
Gide	Huang_pre	LogisticRegression	TME-Bio	0.9	0.0,0.0,0.0,0.2,0.2,0.6,0.6,1.0	0.0,0.125,0.75,0.75,0.875,0.875,1.0,1.0	0.947463
Liu	Prat_MELANOMA	LogisticRegression	NetBio	0.743056	0.0,0.0,0.0625,0.0625,0.125,0.125,0.25,0.25,0.3125,0.3125,0.4375,0.4375,0.5625,0.5625,1.0	0.0,0.1111111111111111,0.1111111111111111,0.2222222222222222,0.2222222222222222,0.4444444444444444,0.4444444444444444,0.5555555555555556,0.5555555555555556,0.6666666666666666,0.6666666666666666,0.8888888888888888,0.8888888888888888,1.0,1.0	0.588878
Liu	Prat_MELANOMA	LogisticRegression	GeneBio	0.354167	0.0,0.0625,0.1875,0.1875,0.4375,0.4375,0.5,0.5,0.6875,0.6875,0.8125,0.8125,1.0,1.0	0.0,0.0,0.0,0.1111111111111111,0.1111111111111111,0.2222222222222222,0.2222222222222222,0.4444444444444444,0.4444444444444444,0.6666666666666666,0.6666666666666666,0.7777777777777778,0.7777777777777778,1.0	0.27319
Liu	Prat_MELANOMA	LogisticRegression	PD-L1	0.416667	0.0,0.0625,0.3125,0.3125,0.375,0.375,0.625,0.625,0.9375,0.9375,1.0,1.0	0.0,0.0,0.0,0.1111111111111111,0.1111111111111111,0.4444444444444444,0.4444444444444444,0.7777777777777778,0.7777777777777778,0.8888888888888888,0.8888888888888888,1.0	0.297204
Liu	Prat_MELANOMA	LogisticRegression	PD1	0.659722	0.0,0.0,0.0625,0.0625,0.125,0.125,0.25,0.25,0.375,0.375,0.4375,0.4375,0.6875,0.6875,1.0	0.0,0.1111111111111111,0.1111111111111111,0.2222222222222222,0.2222222222222222,0.3333333333333333,0.3333333333333333,0.4444444444444444,0.4444444444444444,0.5555555555555556,0.5555555555555556,0.7777777777777778,0.7777777777777778,1.0,1.0	0.531696
Liu	Prat_MELANOMA	LogisticRegression	CTLA4	0.506944	0.0,0.0625,0.125,0.125,0.1875,0.1875,0.25,0.25,0.5,0.5,0.5625,0.5625,0.75,0.75,0.8125,0.8125,1.0	0.0,0.0,0.0,0.1111111111111111,0.1111111111111111,0.2222222222222222,0.2222222222222222,0.3333333333333333,0.3333333333333333,0.5555555555555556,0.5555555555555556,0.6666666666666666,0.6666666666666666,0.8888888888888888,0.8888888888888888,1.0,1.0	0.338145
Liu	Prat_MELANOMA	LogisticRegression	CD8T	0.659722	0.0,0.0,0.0625,0.0625,0.125,0.125,0.1875,0.1875,0.25,0.25,0.5,0.5,0.9375,0.9375,1.0	0.0,0.1111111111111111,0.1111111111111111,0.2222222222222222,0.2222222222222222,0.3333333333333333,0.3333333333333333,0.4444444444444444,0.4444444444444444,0.5555555555555556,0.5555555555555556,0.8888888888888888,0.8888888888888888,1.0,1.0	0.543976
Liu	Prat_MELANOMA	LogisticRegression	T exhaust	0.520833	0.0,0.0,0.1875,0.1875,0.3125,0.3125,0.4375,0.4375,0.875,0.875,0.9375,0.9375,1.0	0.0,0.1111111111111111,0.1111111111111111,0.3333333333333333,0.3333333333333333,0.4444444444444444,0.4444444444444444,0.6666666666666666,0.6666666666666666,0.7777777777777778,0.7777777777777778,1.0,1.0	0.447229
Liu	Prat_MELANOMA	LogisticRegression	TAM	0.333333	0.0,0.0625,0.125,0.125,0.4375,0.4375,0.625,0.625,0.75,0.75,0.8125,0.8125,0.875,0.875,0.9375,0.9375,1.0	0.0,0.0,0.0,0.1111111111111111,0.1111111111111111,0.2222222222222222,0.2222222222222222,0.4444444444444444,0.4444444444444444,0.5555555555555556,0.5555555555555556,0.7777777777777778,0.7777777777777778,0.8888888888888888,0.8888888888888888,1.0,1.0	0.267653
Liu	Prat_MELANOMA	LogisticRegression	PD1_CTLA4	0.409722	0.0,0.0625,0.1875,0.1875,0.375,0.375,0.4375,0.4375,0.625,0.625,0.75,0.75,1.0,1.0	0.0,0.0,0.0,0.2222222222222222,0.2222222222222222,0.3333333333333333,0.3333333333333333,0.4444444444444444,0.4444444444444444,0.5555555555555556,0.5555555555555556,0.7777777777777778,0.7777777777777778,1.0	0.301458
Liu	Prat_MELANOMA	LogisticRegression	TME-Bio	0.451389	0.0,0.0,0.1875,0.1875,0.4375,0.4375,0.625,0.625,0.6875,0.6875,0.75,0.75,0.875,0.875,0.9375,0.9375,1.0	0.0,0.1111111111111111,0.1111111111111111,0.2222222222222222,0.2222222222222222,0.4444444444444444,0.4444444444444444,0.5555555555555556,0.5555555555555556,0.6666666666666666,0.6666666666666666,0.7777777777777778,0.7777777777777778,0.8888888888888888,0.8888888888888888,1.0,1.0	0.402328
Liu	Riaz_pre	LogisticRegression	NetBio	0.658974	0.0,0.0,0.10256410256410256,0.10256410256410256,0.2564102564102564,0.2564102564102564,0.28205128205128205,0.28205128205128205,0.41025641025641024,0.41025641025641024,0.48717948717948717,0.48717948717948717,0.5897435897435898,0.5897435897435898,1.0	0.0,0.1,0.1,0.2,0.2,0.3,0.3,0.5,0.5,0.7,0.7,0.8,0.8,1.0,1.0	0.338395
Liu	Riaz_pre	LogisticRegression	GeneBio	0.671795	0.0,0.02564102564102564,0.02564102564102564,0.07692307692307693,0.07692307692307693,0.10256410256410256,0.10256410256410256,0.1282051282051282,0.1282051282051282,0.15384615384615385,0.15384615384615385,0.358974358974359,0.358974358974359,0.5641025641025641,0.5641025641025641,0.8205128205128205,0.8205128205128205,0.9230769230769231,0.9230769230769231,1.0	0.0,0.0,0.1,0.1,0.2,0.2,0.3,0.3,0.5,0.5,0.6,0.6,0.7,0.7,0.8,0.8,0.9,0.9,1.0,1.0	0.330431
Liu	Riaz_pre	LogisticRegression	PD-L1	0.438462	0.0,0.02564102564102564,0.1282051282051282,0.1282051282051282,0.20512820512820512,0.20512820512820512,0.3333333333333333,0.3333333333333333,0.6153846153846154,0.6153846153846154,0.7435897435897436,0.7435897435897436,0.8205128205128205,0.8205128205128205,0.8717948717948718,0.8717948717948718,0.9487179487179487,0.9487179487179487,1.0	0.0,0.0,0.0,0.2,0.2,0.3,0.3,0.4,0.4,0.5,0.5,0.6,0.6,0.8,0.8,0.9,0.9,1.0,1.0	0.18367
Liu	Riaz_pre	LogisticRegression	PD1	0.653846	0.0,0.0,0.07692307692307693,0.07692307692307693,0.1282051282051282,0.1282051282051282,0.20512820512820512,0.20512820512820512,0.4358974358974359,0.4358974358974359,0.46153846153846156,0.46153846153846156,0.6666666666666666,0.6666666666666666,0.7435897435897436,0.7435897435897436,1.0	0.0,0.1,0.1,0.3,0.3,0.4,0.4,0.5,0.5,0.6,0.6,0.7,0.7,0.9,0.9,1.0,1.0	0.376932
Liu	Riaz_pre	LogisticRegression	CTLA4	0.738462	0.0,0.02564102564102564,0.05128205128205128,0.05128205128205128,0.07692307692307693,0.07692307692307693,0.10256410256410256,0.10256410256410256,0.15384615384615385,0.15384615384615385,0.3076923076923077,0.3076923076923077,0.3333333333333333,0.3333333333333333,0.5641025641025641,0.5641025641025641,0.7948717948717948,0.7948717948717948,0.9487179487179487,1.0	0.0,0.0,0.0,0.1,0.1,0.3,0.3,0.4,0.4,0.6,0.6,0.7,0.7,0.8,0.8,0.9,0.9,1.0,1.0,1.0	0.35398
Liu	Riaz_pre	LogisticRegression	CD8T	0.420513	0.0,0.02564102564102564,0.07692307692307693,0.07692307692307693,0.1794871794871795,0.1794871794871795,0.41025641025641024,0.41025641025641024,0.5384615384615384,0.5384615384615384,0.7692307692307693,0.7692307692307693,0.8205128205128205,0.8205128205128205,1.0,1.0	0.0,0.0,0.0,0.1,0.1,0.3,0.3,0.4,0.4,0.5,0.5,0.6,0.6,0.8,0.8,1.0	0.180267
Liu	Riaz_pre	LogisticRegression	CAF	0.448718	0.0,0.02564102564102564,0.02564102564102564,0.23076923076923078,0.23076923076923078,0.28205128205128205,0.28205128205128205,0.48717948717948717,0.48717948717948717,0.5128205128205128,0.5128205128205128,0.5641025641025641,0.5641025641025641,0.7435897435897436,0.7435897435897436,0.8717948717948718,0.8717948717948718,0.8974358974358975,0.8974358974358975,1.0	0.0,0.0,0.1,0.1,0.2,0.2,0.3,0.3,0.4,0.4,0.5,0.5,0.6,0.6,0.7,0.7,0.8,0.8,1.0,1.0	0.18854
Liu	Riaz_pre	LogisticRegression	T exhaust	0.505128	0.0,0.02564102564102564,0.05128205128205128,0.05128205128205128,0.10256410256410256,0.10256410256410256,0.3076923076923077,0.3076923076923077,0.46153846153846156,0.46153846153846156,0.6666666666666666,0.6666666666666666,0.7435897435897436,0.7435897435897436,0.7692307692307693,0.7692307692307693,0.7948717948717948,0.7948717948717948,1.0,1.0	0.0,0.0,0.0,0.2,0.2,0.3,0.3,0.4,0.4,0.5,0.5,0.6,0.6,0.7,0.7,0.8,0.8,0.9,0.9,1.0	0.235693
Liu	Riaz_pre	LogisticRegression	TAM	0.610256	0.0,0.02564102564102564,0.05128205128205128,0.05128205128205128,0.1282051282051282,0.1282051282051282,0.15384615384615385,0.15384615384615385,0.3076923076923077,0.3076923076923077,0.3333333333333333,0.3333333333333333,0.38461538461538464,0.38461538461538464,0.46153846153846156,0.46153846153846156,0.717948717948718,0.717948717948718,0.9743589743589743,0.9743589743589743,1.0	0.0,0.0,0.0,0.1,0.1,0.2,0.2,0.3,0.3,0.4,0.4,0.5,0.5,0.7,0.7,0.8,0.8,0.9,0.9,1.0,1.0	0.246236
Liu	Riaz_pre	LogisticRegression	PD1_CTLA4	0.64359	0.0,0.02564102564102564,0.02564102564102564,0.05128205128205128,0.05128205128205128,0.07692307692307693,0.07692307692307693,0.1282051282051282,0.1282051282051282,0.1794871794871795,0.1794871794871795,0.23076923076923078,0.23076923076923078,0.4358974358974359,0.4358974358974359,0.6923076923076923,0.6923076923076923,0.8717948717948718,0.8717948717948718,1.0	0.0,0.0,0.1,0.1,0.2,0.2,0.3,0.3,0.4,0.4,0.5,0.5,0.6,0.6,0.7,0.7,0.8,0.8,1.0,1.0	0.320678
Liu	Riaz_pre	LogisticRegression	TME-Bio	0.584615	0.0,0.02564102564102564,0.05128205128205128,0.05128205128205128,0.10256410256410256,0.10256410256410256,0.1282051282051282,0.1282051282051282,0.4358974358974359,0.4358974358974359,0.48717948717948717,0.48717948717948717,0.5128205128205128,0.5128205128205128,0.6153846153846154,0.6153846153846154,0.7692307692307693,0.7692307692307693,1.0,1.0	0.0,0.0,0.0,0.2,0.2,0.3,0.3,0.4,0.4,0.5,0.5,0.6,0.6,0.7,0.7,0.8,0.8,0.9,0.9,1.0	0.270641
Liu	Auslander	LogisticRegression	NetBio	0.598039	0.0,0.029411764705882353,0.058823529411764705,0.058823529411764705,0.20588235294117646,0.20588235294117646,0.9411764705882353,0.9411764705882353,1.0	0.0,0.0,0.0,0.3333333333333333,0.3333333333333333,0.6666666666666666,0.6666666666666666,1.0,1.0	0.137516
Liu	Auslander	LogisticRegression	GeneBio	0.352941	0.0,0.0,0.9411764705882353,0.9411764705882353,1.0,1.0	0.0,0.3333333333333333,0.3333333333333333,0.6666666666666666,0.6666666666666666,1.0	0.370961
Liu	Auslander	LogisticRegression	PD-L1	0.186275	0.0,0.029411764705882353,0.7058823529411765,0.7058823529411765,0.7352941176470589,0.7352941176470589,1.0,1.0	0.0,0.0,0.0,0.3333333333333333,0.3333333333333333,0.6666666666666666,0.6666666666666666,1.0	0.0481954
Liu	Auslander	LogisticRegression	PD1	0.558824	0.0,0.0,0.35294117647058826,0.35294117647058826,0.9705882352941176,0.9705882352941176,1.0	0.0,0.3333333333333333,0.3333333333333333,0.6666666666666666,0.6666666666666666,1.0,1.0	0.393376
Liu	Auslander	LogisticRegression	CTLA4	0.509804	0.0,0.0,0.5588235294117647,0.5588235294117647,0.9117647058823529,0.9117647058823529,1.0	0.0,0.3333333333333333,0.3333333333333333,0.6666666666666666,0.6666666666666666,1.0,1.0	0.382347
Liu	Auslander	LogisticRegression	CD8T	0.343137	0.0,0.029411764705882353,0.38235294117647056,0.38235294117647056,0.5882352941176471,0.5882352941176471,1.0,1.0	0.0,0.0,0.0,0.3333333333333333,0.3333333333333333,0.6666666666666666,0.6666666666666666,1.0	0.0577656
Liu	Auslander	LogisticRegression	CAF	0.5	0.0,0.029411764705882353,0.3235294117647059,0.3235294117647059,0.35294117647058826,0.35294117647058826,0.8235294117647058,0.8235294117647058,1.0	0.0,0.0,0.0,0.3333333333333333,0.3333333333333333,0.6666666666666666,0.6666666666666666,1.0,1.0	0.0777591
Liu	Auslander	LogisticRegression	T exhaust	0.0784314	0.0,0.029411764705882353,0.8529411764705882,0.8529411764705882,0.9117647058823529,0.9117647058823529,1.0,1.0	0.0,0.0,0.0,0.3333333333333333,0.3333333333333333,0.6666666666666666,0.6666666666666666,1.0	0.0436377
Liu	Auslander	LogisticRegression	TAM	0.705882	0.0,0.0,0.058823529411764705,0.058823529411764705,0.8235294117647058,0.8235294117647058,1.0	0.0,0.3333333333333333,0.3333333333333333,0.6666666666666666,0.6666666666666666,1.0,1.0	0.499462
Liu	Auslander	LogisticRegression	PD1_CTLA4	0.343137	0.0,0.0,0.9705882352941176,0.9705882352941176,1.0,1.0	0.0,0.3333333333333333,0.3333333333333333,0.6666666666666666,0.6666666666666666,1.0	0.370532
Liu	Auslander	LogisticRegression	TME-Bio	0.5	0.0,0.029411764705882353,0.23529411764705882,0.23529411764705882,0.5,0.5,0.7647058823529411,0.7647058823529411,1.0	0.0,0.0,0.0,0.3333333333333333,0.3333333333333333,0.6666666666666666,0.6666666666666666,1.0,1.0	0.0744678
Liu	Huang_pre	LogisticRegression	NetBio	0.8	0.0,0.2,0.2,1.0	0.0,0.0,1.0,1.0	0.715823
Liu	Huang_pre	LogisticRegression	GeneBio	0.6	0.0,0.0,0.2,0.2,0.4,0.4,0.6,0.6,0.8,0.8,1.0	0.0,0.125,0.125,0.375,0.375,0.625,0.625,0.875,0.875,1.0,1.0	0.69952
Liu	Huang_pre	LogisticRegression	PD-L1	0.2	0.0,0.2,0.2,0.8,0.8,1.0,1.0	0.0,0.0,0.125,0.125,0.625,0.625,1.0	0.44702
Liu	Huang_pre	LogisticRegression	PD1	0.8375	0.0,0.0,0.0,0.2,0.2,0.4,0.8,0.8,1.0	0.0,0.125,0.625,0.625,0.75,0.875,0.875,1.0,1.0	0.914277
Liu	Huang_pre	LogisticRegression	CTLA4	0.775	0.0,0.0,0.0,0.2,0.2,0.8,0.8,1.0	0.0,0.125,0.25,0.25,0.875,0.875,1.0,1.0	0.832853
Liu	Huang_pre	LogisticRegression	CD8T	0.85	0.0,0.0,0.0,0.2,0.2,0.4,0.4,0.6,0.6,1.0	0.0,0.125,0.625,0.625,0.75,0.75,0.875,0.875,1.0,1.0	0.915345
Liu	Huang_pre	LogisticRegression	CAF	0	0.0,0.2,1.0,1.0,1.0,1.0	0.0,0.0,0.0,0.125,0.375,1.0	0.399178
Liu	Huang_pre	LogisticRegression	T exhaust	0.525	0.0,0.0,0.0,0.6,0.6,0.8,0.8,1.0	0.0,0.125,0.375,0.375,0.5,0.5,1.0,1.0	0.738871
Liu	Huang_pre	LogisticRegression	TAM	0.825	0.0,0.0,0.0,0.2,0.2,0.8,0.8,1.0	0.0,0.125,0.5,0.5,0.875,0.875,1.0,1.0	0.897436
Liu	Huang_pre	LogisticRegression	PD1_CTLA4	0.7	0.0,0.0,0.0,0.2,0.2,0.4,0.4,0.6,0.6,0.8,0.8,1.0	0.0,0.125,0.25,0.25,0.625,0.625,0.75,0.75,0.875,0.875,1.0,1.0	0.795874
Liu	Huang_pre	LogisticRegression	TME-Bio	0.575	0.0,0.0,0.0,0.4,0.4,0.6,0.6,0.8,0.8,1.0	0.0,0.125,0.375,0.375,0.5,0.5,0.625,0.625,1.0,1.0	0.759878

## Sheet: Figure 4
Figure 4. Prediction performances using ML-based feature selection
feature_select	test_type	dataset	iternum	metric	score	selected_features
ML_SelectKBest	LOOCV	Gide	1	accuracy	0.67033	REACTOME_INTERLEUKIN_6_SIGNALING|REACTOME_HEMOSTASIS|REACTOME_INTRINSIC_PATHWAY_FOR_APOPTOSIS|REACTOME_MAPK3_ERK1_ACTIVATION|REACTOME_BH3_ONLY_PROTEINS_ASSOCIATE_WITH_AND_INACTIVATE_ANTI_APOPTOTIC_BCL_2_MEMBERS|REACTOME_RELEASE_OF_APOPTOTIC_FACTORS_FROM_THE_MITOCHONDRIA|REACTOME_ACTIVATION_OF_CASPASES_THROUGH_APOPTOSOME_MEDIATED_CLEAVAGE|REACTOME_SMAC_XIAP_REGULATED_APOPTOTIC_RESPONSE|REACTOME_AP…
ML_SelectKBest	LOOCV	Gide	1	F1	0.693878	REACTOME_INTERLEUKIN_6_SIGNALING|REACTOME_HEMOSTASIS|REACTOME_INTRINSIC_PATHWAY_FOR_APOPTOSIS|REACTOME_MAPK3_ERK1_ACTIVATION|REACTOME_BH3_ONLY_PROTEINS_ASSOCIATE_WITH_AND_INACTIVATE_ANTI_APOPTOTIC_BCL_2_MEMBERS|REACTOME_RELEASE_OF_APOPTOTIC_FACTORS_FROM_THE_MITOCHONDRIA|REACTOME_ACTIVATION_OF_CASPASES_THROUGH_APOPTOSOME_MEDIATED_CLEAVAGE|REACTOME_SMAC_XIAP_REGULATED_APOPTOTIC_RESPONSE|REACTOME_AP…
ML_SelectKBest	LOOCV	Kim	1	accuracy	0.822222	REACTOME_HEMOSTASIS|REACTOME_ACTIVATION_OF_BAD_AND_TRANSLOCATION_TO_MITOCHONDRIA_|REACTOME_CAMK_IV_MEDIATED_PHOSPHORYLATION_OF_CREB|REACTOME_SOS_MEDIATED_SIGNALLING|REACTOME_EFFECTS_OF_PIP2_HYDROLYSIS|REACTOME_ACTIVATION_OF_RAS_IN_B_CELLS|REACTOME_PROLACTIN_RECEPTOR_SIGNALING|REACTOME_SIGNALING_BY_FGFR_IN_DISEASE|REACTOME_ENDOSOMAL_VACUOLAR_PATHWAY|REACTOME_INTERLEUKIN_7_SIGNALING|REACTOME_MITOCH…
ML_SelectKBest	LOOCV	Kim	1	F1	0.6	REACTOME_HEMOSTASIS|REACTOME_ACTIVATION_OF_BAD_AND_TRANSLOCATION_TO_MITOCHONDRIA_|REACTOME_CAMK_IV_MEDIATED_PHOSPHORYLATION_OF_CREB|REACTOME_SOS_MEDIATED_SIGNALLING|REACTOME_EFFECTS_OF_PIP2_HYDROLYSIS|REACTOME_ACTIVATION_OF_RAS_IN_B_CELLS|REACTOME_PROLACTIN_RECEPTOR_SIGNALING|REACTOME_SIGNALING_BY_FGFR_IN_DISEASE|REACTOME_ENDOSOMAL_VACUOLAR_PATHWAY|REACTOME_INTERLEUKIN_7_SIGNALING|REACTOME_MITOCH…
ML_SelectKBest	LOOCV	IMvigor210	1	accuracy	0.701342	REACTOME_REMOVAL_OF_THE_FLAP_INTERMEDIATE_FROM_THE_C_STRAND|REACTOME_TRANSLESION_SYNTHESIS_BY_Y_FAMILY_DNA_POLYMERASES_BYPASSES_LESIONS_ON_DNA_TEMPLATE|REACTOME_RECOGNITION_OF_DNA_DAMAGE_BY_PCNA_CONTAINING_REPLICATION_COMPLEX|REACTOME_TRANSLESION_SYNTHESIS_BY_POLH|REACTOME_POLB_DEPENDENT_LONG_PATCH_BASE_EXCISION_REPAIR|REACTOME_RESOLUTION_OF_AP_SITES_VIA_THE_MULTIPLE_NUCLEOTIDE_PATCH_REPLACEMENT_…
ML_SelectKBest	LOOCV	IMvigor210	1	F1	0.410596	REACTOME_REMOVAL_OF_THE_FLAP_INTERMEDIATE_FROM_THE_C_STRAND|REACTOME_TRANSLESION_SYNTHESIS_BY_Y_FAMILY_DNA_POLYMERASES_BYPASSES_LESIONS_ON_DNA_TEMPLATE|REACTOME_RECOGNITION_OF_DNA_DAMAGE_BY_PCNA_CONTAINING_REPLICATION_COMPLEX|REACTOME_TRANSLESION_SYNTHESIS_BY_POLH|REACTOME_POLB_DEPENDENT_LONG_PATCH_BASE_EXCISION_REPAIR|REACTOME_RESOLUTION_OF_AP_SITES_VIA_THE_MULTIPLE_NUCLEOTIDE_PATCH_REPLACEMENT_…
ML_SelectKBest	LOOCV	Liu	1	accuracy	0.613445	REACTOME_REMOVAL_OF_THE_FLAP_INTERMEDIATE_FROM_THE_C_STRAND|REACTOME_HEMOSTASIS|REACTOME_MAPK3_ERK1_ACTIVATION|REACTOME_TRANSLESION_SYNTHESIS_BY_Y_FAMILY_DNA_POLYMERASES_BYPASSES_LESIONS_ON_DNA_TEMPLATE|REACTOME_RECOGNITION_OF_DNA_DAMAGE_BY_PCNA_CONTAINING_REPLICATION_COMPLEX|REACTOME_DISPLACEMENT_OF_DNA_GLYCOSYLASE_BY_APEX1|REACTOME_RESOLUTION_OF_AP_SITES_VIA_THE_MULTIPLE_NUCLEOTIDE_PATCH_REPLAC…
ML_SelectKBest	LOOCV	Liu	1	F1	0.510638	REACTOME_REMOVAL_OF_THE_FLAP_INTERMEDIATE_FROM_THE_C_STRAND|REACTOME_HEMOSTASIS|REACTOME_MAPK3_ERK1_ACTIVATION|REACTOME_TRANSLESION_SYNTHESIS_BY_Y_FAMILY_DNA_POLYMERASES_BYPASSES_LESIONS_ON_DNA_TEMPLATE|REACTOME_RECOGNITION_OF_DNA_DAMAGE_BY_PCNA_CONTAINING_REPLICATION_COMPLEX|REACTOME_DISPLACEMENT_OF_DNA_GLYCOSYLASE_BY_APEX1|REACTOME_RESOLUTION_OF_AP_SITES_VIA_THE_MULTIPLE_NUCLEOTIDE_PATCH_REPLAC…
ML_SelectKBest	across_study	Gide2Riaz_pre	1	AUC	0.551282	REACTOME_ABACAVIR_TRANSPORT_AND_METABOLISM|REACTOME_ABC_TRANSPORTER_DISORDERS|REACTOME_ABERRANT_REGULATION_OF_MITOTIC_G1_S_TRANSITION_IN_CANCER_DUE_TO_RB1_DEFECTS|REACTOME_ACTIVATED_NTRK3_SIGNALS_THROUGH_RAS|REACTOME_ACTIVATED_TAK1_MEDIATES_P38_MAPK_ACTIVATION|REACTOME_ACTIVATION_OF_C3_AND_C5|REACTOME_ACTIVATION_OF_CASPASES_THROUGH_APOPTOSOME_MEDIATED_CLEAVAGE|REACTOME_ACTIVATION_OF_IRF3_IRF7_MED…
ML_SelectKBest	across_study	Gide2Prat_MELANOMA	1	AUC	0.555556	REACTOME_ANTIGEN_ACTIVATES_B_CELL_RECEPTOR_BCR_LEADING_TO_GENERATION_OF_SECOND_MESSENGERS|REACTOME_ANTI_INFLAMMATORY_RESPONSE_FAVOURING_LEISHMANIA_PARASITE_INFECTION|REACTOME_BINDING_AND_UPTAKE_OF_LIGANDS_BY_SCAVENGER_RECEPTORS|REACTOME_CELL_SURFACE_INTERACTIONS_AT_THE_VASCULAR_WALL|REACTOME_CHEMOKINE_RECEPTORS_BIND_CHEMOKINES|REACTOME_COMPLEMENT_CASCADE|REACTOME_ENDOSOMAL_VACUOLAR_PATHWAY|REACTO…
ML_SelectKBest	across_study	Gide2Auslander	1	AUC	0.696078	REACTOME_ABACAVIR_TRANSPORT_AND_METABOLISM|REACTOME_ABC_TRANSPORTER_DISORDERS|REACTOME_ABERRANT_REGULATION_OF_MITOTIC_G1_S_TRANSITION_IN_CANCER_DUE_TO_RB1_DEFECTS|REACTOME_ACTIVATED_NTRK3_SIGNALS_THROUGH_RAS|REACTOME_ACTIVATED_TAK1_MEDIATES_P38_MAPK_ACTIVATION|REACTOME_ACTIVATION_OF_C3_AND_C5|REACTOME_ACTIVATION_OF_CASPASES_THROUGH_APOPTOSOME_MEDIATED_CLEAVAGE|REACTOME_ACTIVATION_OF_IRF3_IRF7_MED…

## Sheet: Figure 5 Predicted response
Figure 5. Prediction of ICI repsonses in TCGA dataset
train_dataset	test_dataset	ML	test_type	sample	predicted_response_proba
Liu	TCGA.SKCM	LogisticRegression	NetBio	TCGA-BF-AAP2	0.705494
Liu	TCGA.SKCM	LogisticRegression	NetBio	TCGA-EB-A44O	0.0493422
Liu	TCGA.SKCM	LogisticRegression	NetBio	TCGA-EB-A1NK	0.277225
Liu	TCGA.SKCM	LogisticRegression	NetBio	TCGA-EB-A6R0	0.0794821
Liu	TCGA.SKCM	LogisticRegression	NetBio	TCGA-EB-A6QZ	0.180732
Liu	TCGA.SKCM	LogisticRegression	NetBio	TCGA-XV-AAZW	0.320627
Liu	TCGA.SKCM	LogisticRegression	NetBio	TCGA-BF-A5ER	0.758098
Liu	TCGA.SKCM	LogisticRegression	NetBio	TCGA-EB-A3HV	0.132686
Liu	TCGA.SKCM	LogisticRegression	NetBio	TCGA-EB-A24C	0.000394989
Liu	TCGA.SKCM	LogisticRegression	NetBio	TCGA-EB-A551	0.217773
Liu	TCGA.SKCM	LogisticRegression	NetBio	TCGA-YG-AA3N	0.381293
Liu	TCGA.SKCM	LogisticRegression	NetBio	TCGA-EB-A6QY	0.0245675
Liu	TCGA.SKCM	LogisticRegression	NetBio	TCGA-ER-A19K	0.747581
Liu	TCGA.SKCM	LogisticRegression	NetBio	TCGA-BF-A9VF	0.190904
Liu	TCGA.SKCM	LogisticRegression	NetBio	TCGA-EB-A5SE	0.13822
Liu	TCGA.SKCM	LogisticRegression	NetBio	TCGA-EB-A3Y7	0.976189
Liu	TCGA.SKCM	LogisticRegression	NetBio	TCGA-EB-A4OZ	0.954019
Liu	TCGA.SKCM	LogisticRegression	NetBio	TCGA-EB-A85I	0.9684
Liu	TCGA.SKCM	LogisticRegression	NetBio	TCGA-BF-AAP6	0.382513
Liu	TCGA.SKCM	LogisticRegression	NetBio	TCGA-EB-A5SF	0.750138
Liu	TCGA.SKCM	LogisticRegression	NetBio	TCGA-EB-A5UM	0.389679
Liu	TCGA.SKCM	LogisticRegression	NetBio	TCGA-XV-A9W2	0.315094
Liu	TCGA.SKCM	LogisticRegression	NetBio	TCGA-ER-A194	0.877198
Liu	TCGA.SKCM	LogisticRegression	NetBio	TCGA-IH-A3EA	0.993248
Liu	TCGA.SKCM	LogisticRegression	NetBio	TCGA-EB-A4IS	0.442214
Liu	TCGA.SKCM	LogisticRegression	NetBio	TCGA-EB-A4OY	0.896579
Liu	TCGA.SKCM	LogisticRegression	NetBio	TCGA-BF-AAOU	0.476766
Liu	TCGA.SKCM	LogisticRegression	NetBio	TCGA-EB-A41A	0.629028
Liu	TCGA.SKCM	LogisticRegression	NetBio	TCGA-EB-A3XF	0.0979293
Liu	TCGA.SKCM	LogisticRegression	NetBio	TCGA-FR-A726	0.839595
Liu	TCGA.SKCM	LogisticRegression	NetBio	TCGA-BF-A5EQ	0.910044
Liu	TCGA.SKCM	LogisticRegression	NetBio	TCGA-GN-A26C	0.741348
Liu	TCGA.SKCM	LogisticRegression	NetBio	TCGA-EB-A42Y	0.332647
Liu	TCGA.SKCM	LogisticRegression	NetBio	TCGA-GN-A8LN	0.0511371
Liu	TCGA.SKCM	LogisticRegression	NetBio	TCGA-BF-A1PV	0.561896
Liu	TCGA.SKCM	LogisticRegression	NetBio	TCGA-XV-AAZY	0.907985
Liu	TCGA.SKCM	LogisticRegression	NetBio	TCGA-EB-A553	0.962115
Liu	TCGA.SKCM	LogisticRegression	NetBio	TCGA-EB-A430	0.869853
Liu	TCGA.SKCM	LogisticRegression	NetBio	TCGA-EB-A57M	0.718777
Liu	TCGA.SKCM	LogisticRegression	NetBio	TCGA-EB-A550	0.0215634
Liu	TCGA.SKCM	LogisticRegression	NetBio	TCGA-XV-A9W5	0.00278416
Liu	TCGA.SKCM	LogisticRegression	NetBio	TCGA-EB-A85J	0.953767
Liu	TCGA.SKCM	LogisticRegression	NetBio	TCGA-FS-A1ZN	0.00831081
Liu	TCGA.SKCM	LogisticRegression	NetBio	TCGA-FR-A3R1	0.982814
Liu	TCGA.SKCM	LogisticRegression	NetBio	TCGA-EB-A42Z	0.235427
Liu	TCGA.SKCM	LogisticRegression	NetBio	TCGA-ER-A42H	0.156618
Liu	TCGA.SKCM	LogisticRegression	NetBio	TCGA-BF-A5EP	0.731342
Liu	TCGA.SKCM	LogisticRegression	NetBio	TCGA-ER-A196	0.116901
Liu	TCGA.SKCM	LogisticRegression	NetBio	TCGA-EB-A3Y6	0.0323877
Liu	TCGA.SKCM	LogisticRegression	NetBio	TCGA-GF-A769	0.656599
Liu	TCGA.SKCM	LogisticRegression	NetBio	TCGA-BF-A1PZ	0.60824
Liu	TCGA.SKCM	LogisticRegression	NetBio	TCGA-XV-AAZV	0.0700861
Liu	TCGA.SKCM	LogisticRegression	NetBio	TCGA-EB-A3XD	0.694525
Liu	TCGA.SKCM	LogisticRegression	NetBio	TCGA-BF-AAP8	0.0229215
Liu	TCGA.SKCM	LogisticRegression	NetBio	TCGA-BF-AAOX	0.934255
Liu	TCGA.SKCM	LogisticRegression	NetBio	TCGA-EB-A5VU	0.251128
Liu	TCGA.SKCM	LogisticRegression	NetBio	TCGA-EB-A4IQ	0.169199
Liu	TCGA.SKCM	LogisticRegression	NetBio	TCGA-GN-A4U5	0.035024
Liu	TCGA.SKCM	LogisticRegression	NetBio	TCGA-D3-A5GT	0.281071
Liu	TCGA.SKCM	LogisticRegression	NetBio	TCGA-BF-A3DL	0.127936
Liu	TCGA.SKCM	LogisticRegression	NetBio	TCGA-EB-A4P0	0.34355
Liu	TCGA.SKCM	LogisticRegression	NetBio	TCGA-ER-A19T	0.237244
Liu	TCGA.SKCM	LogisticRegression	NetBio	TCGA-D9-A4Z2	0.00502492
Liu	TCGA.SKCM	LogisticRegression	NetBio	TCGA-EB-A5FP	0.0968295
Liu	TCGA.SKCM	LogisticRegression	NetBio	TCGA-FR-A728	0.943327
Liu	TCGA.SKCM	LogisticRegression	NetBio	TCGA-EB-A24D	0.161885
Liu	TCGA.SKCM	LogisticRegression	NetBio	TCGA-D9-A4Z5	0.118786
Liu	TCGA.SKCM	LogisticRegression	NetBio	TCGA-EB-A97M	0.937529
Liu	TCGA.SKCM	LogisticRegression	NetBio	TCGA-BF-AAP7	0.681368
Liu	TCGA.SKCM	LogisticRegression	NetBio	TCGA-EB-A44P	0.532259
Liu	TCGA.SKCM	LogisticRegression	NetBio	TCGA-EB-A82B	0.998791
Liu	TCGA.SKCM	LogisticRegression	NetBio	TCGA-EB-A51B	0.372728
Liu	TCGA.SKCM	LogisticRegression	NetBio	TCGA-D9-A4Z3	0.0366393
Liu	TCGA.SKCM	LogisticRegression	NetBio	TCGA-EB-A44N	0.402355
Liu	TCGA.SKCM	LogisticRegression	NetBio	TCGA-EB-A41B	0.411227
Liu	TCGA.SKCM	LogisticRegression	NetBio	TCGA-GF-A2C7	0.0186715
Liu	TCGA.SKCM	LogisticRegression	NetBio	TCGA-GN-A263	0.593774
Liu	TCGA.SKCM	LogisticRegression	NetBio	TCGA-BF-A3DN	0.00601322
Liu	TCGA.SKCM	LogisticRegression	NetBio	TCGA-WE-A8K4	0.744736
Liu	TCGA.SKCM	LogisticRegression	NetBio	TCGA-EB-A82C	0.274813
Liu	TCGA.SKCM	LogisticRegression	NetBio	TCGA-EB-A3XB	0.946126
Liu	TCGA.SKCM	LogisticRegression	NetBio	TCGA-BF-A1Q0	0.543358
Liu	TCGA.SKCM	LogisticRegression	NetBio	TCGA-BF-A5ES	0.908893
Liu	TCGA.SKCM	LogisticRegression	NetBio	TCGA-FR-A2OS	0.922179
Liu	TCGA.SKCM	LogisticRegression	NetBio	TCGA-ER-A2NB	0.934038
Liu	TCGA.SKCM	LogisticRegression	NetBio	TCGA-DA-A960	0.969102
Liu	TCGA.SKCM	LogisticRegression	NetBio	TCGA-EB-A299	0.133181
Liu	TCGA.SKCM	LogisticRegression	NetBio	TCGA-BF-A1PU	0.095337
Liu	TCGA.SKCM	LogisticRegression	NetBio	TCGA-D9-A3Z4	0.159559
Liu	TCGA.SKCM	LogisticRegression	NetBio	TCGA-FW-A5DX	0.0438543
Liu	TCGA.SKCM	LogisticRegression	NetBio	TCGA-ER-A2NF	0.190317
Liu	TCGA.SKCM	LogisticRegression	NetBio	TCGA-XV-A9VZ	0.0190872
Liu	TCGA.SKCM	LogisticRegression	NetBio	TCGA-BF-A3DM	0.0380679
Liu	TCGA.SKCM	LogisticRegression	NetBio	TCGA-HR-A5NC	0.000604554
Liu	TCGA.SKCM	LogisticRegression	NetBio	TCGA-EB-A3XE	0.126625
Liu	TCGA.SKCM	LogisticRegression	NetBio	TCGA-BF-A1PX	0.706521
Liu	TCGA.SKCM	LogisticRegression	NetBio	TCGA-EB-A431	0.520415
Liu	TCGA.SKCM	LogisticRegression	NetBio	TCGA-EB-A3XC	0.946944
Liu	TCGA.SKCM	LogisticRegression	NetBio	TCGA-BF-A5EO	0.881688
Liu	TCGA.SKCM	LogisticRegression	NetBio	TCGA-BF-A3DJ	0.130832
Liu	TCGA.SKCM	LogisticRegression	NetBio	TCGA-EB-A4XL	0.00944957
Liu	TCGA.SKCM	LogisticRegression	NetBio	TCGA-BF-AAP1	0.0118113
Liu	TCGA.SKCM	LogisticRegression	NetBio	TCGA-BF-AAP4	0.978433
Gide	TCGA.SKCM	LogisticRegression	NetBio	TCGA-BF-AAP2	0.709728
Gide	TCGA.SKCM	LogisticRegression	NetBio	TCGA-EB-A44O	0.612232
Gide	TCGA.SKCM	LogisticRegression	NetBio	TCGA-EB-A1NK	0.0604651
Gide	TCGA.SKCM	LogisticRegression	NetBio	TCGA-EB-A6R0	0.979459
Gide	TCGA.SKCM	LogisticRegression	NetBio	TCGA-EB-A6QZ	0.00335023
Gide	TCGA.SKCM	LogisticRegression	NetBio	TCGA-XV-AAZW	0.0385775
Gide	TCGA.SKCM	LogisticRegression	NetBio	TCGA-BF-A5ER	0.082153
Gide	TCGA.SKCM	LogisticRegression	NetBio	TCGA-EB-A3HV	0.0488749
Gide	TCGA.SKCM	LogisticRegression	NetBio	TCGA-EB-A24C	0.227593
Gide	TCGA.SKCM	LogisticRegression	NetBio	TCGA-EB-A551	0.956833
Gide	TCGA.SKCM	LogisticRegression	NetBio	TCGA-YG-AA3N	0.375766
Gide	TCGA.SKCM	LogisticRegression	NetBio	TCGA-EB-A6QY	0.0315267
Gide	TCGA.SKCM	LogisticRegression	NetBio	TCGA-ER-A19K	0.705145
Gide	TCGA.SKCM	LogisticRegression	NetBio	TCGA-BF-A9VF	0.0609596
Gide	TCGA.SKCM	LogisticRegression	NetBio	TCGA-EB-A5SE	0.32904
Gide	TCGA.SKCM	LogisticRegression	NetBio	TCGA-EB-A3Y7	0.369532
Gide	TCGA.SKCM	LogisticRegression	NetBio	TCGA-EB-A4OZ	0.919272
Gide	TCGA.SKCM	LogisticRegression	NetBio	TCGA-EB-A85I	0.837944
Gide	TCGA.SKCM	LogisticRegression	NetBio	TCGA-BF-AAP6	0.174273
Gide	TCGA.SKCM	LogisticRegression	NetBio	TCGA-EB-A5SF	0.0673402
Gide	TCGA.SKCM	LogisticRegression	NetBio	TCGA-EB-A5UM	0.992891
Gide	TCGA.SKCM	LogisticRegression	NetBio	TCGA-XV-A9W2	0.0602984
Gide	TCGA.SKCM	LogisticRegression	NetBio	TCGA-ER-A194	0.612969
Gide	TCGA.SKCM	LogisticRegression	NetBio	TCGA-IH-A3EA	0.286176
Gide	TCGA.SKCM	LogisticRegression	NetBio	TCGA-EB-A4IS	0.991228
Gide	TCGA.SKCM	LogisticRegression	NetBio	TCGA-EB-A4OY	0.966125
Gide	TCGA.SKCM	LogisticRegression	NetBio	TCGA-BF-AAOU	0.903957
Gide	TCGA.SKCM	LogisticRegression	NetBio	TCGA-EB-A41A	0.941765
Gide	TCGA.SKCM	LogisticRegression	NetBio	TCGA-EB-A3XF	0.0160602
Gide	TCGA.SKCM	LogisticRegression	NetBio	TCGA-FR-A726	0.00964888
Gide	TCGA.SKCM	LogisticRegression	NetBio	TCGA-BF-A5EQ	0.998808
Gide	TCGA.SKCM	LogisticRegression	NetBio	TCGA-GN-A26C	0.99917
Gide	TCGA.SKCM	LogisticRegression	NetBio	TCGA-EB-A42Y	0.184238
Gide	TCGA.SKCM	LogisticRegression	NetBio	TCGA-GN-A8LN	0.61645
Gide	TCGA.SKCM	LogisticRegression	NetBio	TCGA-BF-A1PV	0.257887
Gide	TCGA.SKCM	LogisticRegression	NetBio	TCGA-XV-AAZY	0.986735
Gide	TCGA.SKCM	LogisticRegression	NetBio	TCGA-EB-A553	0.74794
Gide	TCGA.SKCM	LogisticRegression	NetBio	TCGA-EB-A430	0.745545
Gide	TCGA.SKCM	LogisticRegression	NetBio	TCGA-EB-A57M	0.717572
Gide	TCGA.SKCM	LogisticRegression	NetBio	TCGA-EB-A550	0.0942024
Gide	TCGA.SKCM	LogisticRegression	NetBio	TCGA-XV-A9W5	0.0957843
Gide	TCGA.SKCM	LogisticRegression	NetBio	TCGA-EB-A85J	0.979301
Gide	TCGA.SKCM	LogisticRegression	NetBio	TCGA-FS-A1ZN	0.318349
Gide	TCGA.SKCM	LogisticRegression	NetBio	TCGA-FR-A3R1	0.999389
Gide	TCGA.SKCM	LogisticRegression	NetBio	TCGA-EB-A42Z	0.0875735
Gide	TCGA.SKCM	LogisticRegression	NetBio	TCGA-ER-A42H	0.0603631
Gide	TCGA.SKCM	LogisticRegression	NetBio	TCGA-BF-A5EP	0.936387
Gide	TCGA.SKCM	LogisticRegression	NetBio	TCGA-ER-A196	0.185183
Gide	TCGA.SKCM	LogisticRegression	NetBio	TCGA-EB-A3Y6	0.369234
Gide	TCGA.SKCM	LogisticRegression	NetBio	TCGA-GF-A769	0.0312875
Gide	TCGA.SKCM	LogisticRegression	NetBio	TCGA-BF-A1PZ	0.890748
Gide	TCGA.SKCM	LogisticRegression	NetBio	TCGA-XV-AAZV	0.351123
Gide	TCGA.SKCM	LogisticRegression	NetBio	TCGA-EB-A3XD	0.905078
Gide	TCGA.SKCM	LogisticRegression	NetBio	TCGA-BF-AAP8	0.497908
Gide	TCGA.SKCM	LogisticRegression	NetBio	TCGA-BF-AAOX	0.545441
Gide	TCGA.SKCM	LogisticRegression	NetBio	TCGA-EB-A5VU	0.124733
Gide	TCGA.SKCM	LogisticRegression	NetBio	TCGA-EB-A4IQ	0.03764
Gide	TCGA.SKCM	LogisticRegression	NetBio	TCGA-GN-A4U5	0.488323
Gide	TCGA.SKCM	LogisticRegression	NetBio	TCGA-D3-A5GT	0.309403
Gide	TCGA.SKCM	LogisticRegression	NetBio	TCGA-BF-A3DL	0.339486
Gide	TCGA.SKCM	LogisticRegression	NetBio	TCGA-EB-A4P0	0.350758
Gide	TCGA.SKCM	LogisticRegression	NetBio	TCGA-ER-A19T	0.473117
Gide	TCGA.SKCM	LogisticRegression	NetBio	TCGA-D9-A4Z2	0.0143855
Gide	TCGA.SKCM	LogisticRegression	NetBio	TCGA-EB-A5FP	0.541872
Gide	TCGA.SKCM	LogisticRegression	NetBio	TCGA-FR-A728	0.930558
Gide	TCGA.SKCM	LogisticRegression	NetBio	TCGA-EB-A24D	0.821732
Gide	TCGA.SKCM	LogisticRegression	NetBio	TCGA-D9-A4Z5	0.683566
Gide	TCGA.SKCM	LogisticRegression	NetBio	TCGA-EB-A97M	0.810905
Gide	TCGA.SKCM	LogisticRegression	NetBio	TCGA-BF-AAP7	0.889069
Gide	TCGA.SKCM	LogisticRegression	NetBio	TCGA-EB-A44P	0.884579
Gide	TCGA.SKCM	LogisticRegression	NetBio	TCGA-EB-A82B	0.988461
Gide	TCGA.SKCM	LogisticRegression	NetBio	TCGA-EB-A51B	0.919381
Gide	TCGA.SKCM	LogisticRegression	NetBio	TCGA-D9-A4Z3	0.0255492
Gide	TCGA.SKCM	LogisticRegression	NetBio	TCGA-EB-A44N	0.777326
Gide	TCGA.SKCM	LogisticRegression	NetBio	TCGA-EB-A41B	0.0467921
Gide	TCGA.SKCM	LogisticRegression	NetBio	TCGA-GF-A2C7	0.00197845
Gide	TCGA.SKCM	LogisticRegression	NetBio	TCGA-GN-A263	0.992139
Gide	TCGA.SKCM	LogisticRegression	NetBio	TCGA-BF-A3DN	0.0734132
Gide	TCGA.SKCM	LogisticRegression	NetBio	TCGA-WE-A8K4	0.522682
Gide	TCGA.SKCM	LogisticRegression	NetBio	TCGA-EB-A82C	0.173246
Gide	TCGA.SKCM	LogisticRegression	NetBio	TCGA-EB-A3XB	0.961938
Gide	TCGA.SKCM	LogisticRegression	NetBio	TCGA-BF-A1Q0	0.45806
Gide	TCGA.SKCM	LogisticRegression	NetBio	TCGA-BF-A5ES	0.482483
Gide	TCGA.SKCM	LogisticRegression	NetBio	TCGA-FR-A2OS	0.156292
Gide	TCGA.SKCM	LogisticRegression	NetBio	TCGA-ER-A2NB	0.694922
Gide	TCGA.SKCM	LogisticRegression	NetBio	TCGA-DA-A960	0.856932
Gide	TCGA.SKCM	LogisticRegression	NetBio	TCGA-EB-A299	0.645972
Gide	TCGA.SKCM	LogisticRegression	NetBio	TCGA-BF-A1PU	0.0259072
Gide	TCGA.SKCM	LogisticRegression	NetBio	TCGA-D9-A3Z4	0.659577
Gide	TCGA.SKCM	LogisticRegression	NetBio	TCGA-FW-A5DX	0.0275591
Gide	TCGA.SKCM	LogisticRegression	NetBio	TCGA-ER-A2NF	0.995124
Gide	TCGA.SKCM	LogisticRegression	NetBio	TCGA-XV-A9VZ	0.372785
Gide	TCGA.SKCM	LogisticRegression	NetBio	TCGA-BF-A3DM	0.152161
Gide	TCGA.SKCM	LogisticRegression	NetBio	TCGA-HR-A5NC	0.0102083
Gide	TCGA.SKCM	LogisticRegression	NetBio	TCGA-EB-A3XE	0.743464
Gide	TCGA.SKCM	LogisticRegression	NetBio	TCGA-BF-A1PX	0.873032
Gide	TCGA.SKCM	LogisticRegression	NetBio	TCGA-EB-A431	0.318693
[truncated: 786 more rows]

## Sheet: Figure 5 Correlation
Figure 5 and Supplementary Figure 12. Correlation between NetBio-based predictions and immunogenic features in the TCGA cohort
[truncated: 97 more rows]

[truncated: 2 more sheets: Figure 6, Figure 7]
